# Supplementary material for: Single-cell analysis reveals transcriptomic and epigenomic impacts on the maternal–fetal interface following SARS-CoV-2 infection
Source: Nat Cell Biol. 2023 Jul 3;25(7):1047–60. doi: 10.1038/s41556-023-01169-x (PMC10344786; doi:10.1038/s41556-023-01169-x)
Supplement: Supplementary file 3 — Supplementary Tables 1–9. [file 41556_2023_1169_MOESM3_ESM.xlsx]

## Sheet: Supplementary Table 1
	Characteristics	Cases	Controls
		n=7	n=7
	Maternal age (years)	35 (27-42)	37 (34-40)
	Ethnicity
	Asian	7(100%)	7 (100%)
	Nulliparous	1 (14.3%)	0 (0%)
	Prepregnancy body mass index (kg/m2)	22.8 (18.0-35.3)	21.1 (18.8-25.9)
	Diabetes (preexisting or gestational)	0 (0%)	0 (0%)
	Cesarean delivery	4 (57.1%)	7 (100%)
	GA at delivery in weeks	37.0 (32.4-40.4)	38.1 (37-38.6)
	Preterm delivery at GA <37 weeks	3 (42.9%)	0 (0%)
	Infant sex: male	2 (28.6%)	1 (14.3%)
	Birthweight (grams)	3075 (1890-3760)	2960 (2525-3320)
	Symptomatic	5 (71.4%)	-
	GA at symptom onset (weeks)	35.6 (31.3-39.0)	-
	GA at diagnosis (weeks)	35.9 (31.6-39.6)	-
	GA at hospital admission (weeks)	35.7 (31.6-39.6)	-
	Ct value at diagnosis	25.4 (12.5-34.2)	-
	Antigen positive duration (weeks)	1.9 (0.7-4)	-
	Infection-to-delivery interval (weeks)	0.6 (0.1-8.1)	-
	Seroconversion interval (weeks)	1.7 (0.6-2.4)	-
	Maternal IgG seropositive at delivery	3 (42.9%)	-
	Maternal IgG concentrations at delivery (ng/ml)	306.5 (291.6-697.8)	-
	Maternal IgM seropositive at delivery	3 (42.9%)	-
	Maternal IgM concentrations at delivery (ng/ml)	47.3 (5.6-57.0)	-
	Infant IgG seropositive at delivery	1 (14.3%)	-
	Infant IgG concentrations at delivery (ng/ml)	777.4	-
	Transfer ratio at delivery	1.11*	-
	Numerical variables presented in median (range)
	Categorical variables presented in number (%)
	GA=gestational age; Ct=cycle threshold values in qPCR
	*3 mothers had anti-SARS-CoV-2 IgG at delivery but only 1 infant had IgG at birth.
	Samples in this study were collected from:
	1. Department of Obstetrics and Gynaecology, The Chinese University of Hong Kong, Prince of Wales Hospital, Hong Kong Special Administrative Region, China
	2. Department of Obstetrics and Gynaecology, Queen Elizabeth Hospital, Hong Kong Special Administrative Region, China
	3. Department of Obstetrics and Gynaecology, United Christian Hospital, Hong Kong Special Administrative Region, China
	4. Department of Obstetrics and Gynaecology, Princess Margaret Hospital, Hong Kong Special Administrative Region, China
	5. Department of Obstetrics and Gynaecology, Tuen Mun Hospital, Hong Kong Special Administrative Region, China
	6. Department of Obstetrics and Gynaecology, Kwong Wah Hospital, Hong Kong Special Administrative Region, China
	7. Department of Obstetrics and Gynaecology, Pamela Youde Nethersole Eastern Hospital, Hong Kong Special Administrative Region, China
	8. Department of Obstetrics and Gynaecology, Queen Mary Hospital, Hong Kong Special Administrative Region, China

## Sheet: Supplementary Table 2
	Case	GA of symptom onset	Test positive GA	GA at delivery	Test negative GA
	Cov1	34W0D	34W3D	34W1D	PP day 26
	Cov2	39W0D	39W4D	40W1D	No negative result
	Cov3	Asymptomatic	32W2D	40W3D	34W5D
	Cov4	Asymptomatic	39W4D	39W5D	No negative result
	Cov5	35W4D	35W6D	36W3D	No negative result
	Cov6	31W2D	31W4D	32W3D	No negative result
	Cov7	36W3D	36W3D	37W0D	No negative result
	GA = Gestational Age
	W= Weeks
	D = Days

## Sheet: Supplementary Table 3
		Mean CT value of duplicate
		N1	N2	RP
	Positive Control	28.82	30.12	30.18
	NTC	Undetermined	Undetermined	Undetermined
	1000 copies/ reaction	24.82	25.61	Undetermined
	100 copies/ reaction	28.54	29.36	Undetermined
	10 copies/ reaction	31.9	32.77	Undetermined
	Cov1-1	Undetermined	Undetermined	18.1
	Cov1-2	Undetermined	Undetermined	18.36
	Cov1-3	Undetermined	Undetermined	17.89
	Cov2-1	Undetermined	Undetermined	18.26
	Cov2-2	Undetermined	Undetermined	18.1
	Cov2-3	Undetermined	Undetermined	18.32
	Cov3-1	Undetermined	Undetermined	17.98
	Cov3-2	Undetermined	Undetermined	17.78
	Cov3-3	Undetermined	Undetermined	17.84
	Cov4-1	Undetermined	Undetermined	18.09
	Cov4-2	Undetermined	Undetermined	18.26
	Cov4-3	Undetermined	Undetermined	18.19
	Cov5-1	Undetermined	Undetermined	18.54
	Cov5-2	Undetermined	Undetermined	18.51
	Cov5-3	Undetermined	Undetermined	18.35
	Cov6-1	Undetermined	Undetermined	18.96
	Cov6-2	Undetermined	Undetermined	18.33
	Cov6-3	Undetermined	Undetermined	18.15
	Cov7-1	Undetermined	Undetermined	17.79
	Cov7-2	Undetermined	Undetermined	17.92
	Cov7-3	Undetermined	Undetermined	18.2

## Sheet: Supplementary Table 4
	Sample	Bulk RNA-seq	Bulk ATAC-seq	snRNA-seq	snATAC-seq	CUT&Tag
	Ctrl1	Yes	Yes	Yes	Yes	Yes
	Ctrl2	Yes	Yes	Yes	Yes	Yes
	Ctrl3	Yes	Yes	Yes	Yes	Yes
	Ctrl4	Yes	/	Yes	Yes	Yes
	Ctrl5	Yes	Yes	Yes	Yes	/
	Ctrl7	Yes	Yes	Yes	Yes	/
	Ctrl9	Yes	Yes	Yes	Yes	/
	Cov1	Yes	/	Yes	/	/
	Cov2	Yes	/	Yes	Yes	Yes
	Cov3	Yes	Yes	Yes	Yes	Yes
	Cov4	Yes	Yes	Yes	Yes	Yes
	Cov5	Yes	Yes	Yes	Yes	/
	Cov6	Yes	Yes	Yes	Yes	Yes
	Cov7	Yes	Yes	Yes	Yes	Yes

## Sheet: Supplementary Table 5
Bulk RNA Differentially Expressed Genes by DESeq2									Bulk RNA Differentially Expressed Individual Retrotransposons by DESeq2									Bulk RNA Differentially Expressed Retrotransposon Subfamilies by DESeq2								Bulk ATAC Differentially Accessible Regions by DESeq2								Bulk ATAC Differentially Accessible Individual Retrotransposons by DESeq2									Bulk ATAC Differentially Accessible Retrotransposon Subfamilies by DESeq2
*All p-values are calculated using two-tailed Wald test from DESeq2									*All p-values are calculated using two-tailed Wald test from DESeq2									*All p-values are calculated using two-tailed Wald test from DESeq2								*All p-values are calculated using two-tailed Wald test from DESeq2								*All p-values are calculated using two-tailed Wald test from DESeq2									*All p-values are calculated using two-tailed Wald test from DESeq2
*padj represents adjusted p-value from multiple testing using the Benjamini and Hochberg method									*padj represents adjusted p-value from multiple testing using the Benjamini and Hochberg method									*padj represents adjusted p-value from multiple testing using the Benjamini and Hochberg method								*padj represents adjusted p-value from multiple testing using the Benjamini and Hochberg method								*padj represents adjusted p-value from multiple testing using the Benjamini and Hochberg method									*padj represents adjusted p-value from multiple testing using the Benjamini and Hochberg method
Gencode_ID	gene_name	baseMean	log2FoldChange	lfcSE	stat	pvalue	padj		Chr	RTE	baseMean	log2FoldChange	lfcSE	stat	pvalue	padj		Subfamily	baseMean	log2FoldChange	lfcSE	stat	pvalue	padj		Peak location	baseMean	log2FoldChange	lfcSE	stat	pvalue	padj		Chr	RTE	baseMean	log2FoldChange	lfcSE	stat	pvalue	padj		Subfamily	baseMean	log2FoldChange	lfcSE	stat	pvalue	padj
ENSG00000187608.10	ISG15	734.386	2.19501	0.600734	3.65387	0.000258	0.020578		chr10;112962593;112962898	SINE | Alu | AluSq2	29.7937	1.32083	0.302731	4.36305	1.28e-05	0.011805		CR1-8_Crp;LINE;CR1	40.6647	-1.5553	0.359392	-4.3276	1.50744e-05	0.00217089		chr1;10020;10600	96.0607	1.32186	0.331142	3.99181	6.56e-05	0.00071184		chr1;1017169;1018876	LTR12C;LTR;ERV1	5.7807	1.91721	0.615722	3.11377	0.00184716	0.00882965		CR1-11_Crp;LINE;CR1	92.4041	-0.651188	0.204658	-3.18183	0.00146347	0.00845161
ENSG00000224969.1	RP11-54O7.11	8.13686	2.20713	0.675549	3.26716	0.001086	0.03906		chr10;112967994;112968113	LINE | L1 | L1ME3	20.4247	1.71127	0.410945	4.16422	3.12e-05	0.014755		HERV17-int;LTR;ERV1	13125.2	-1.25877	0.343343	-3.66622	0.000246161	0.0117066		chr1;629240;630080	11595.2	2.52357	0.510444	4.94388	7.66e-07	2.36e-05		chr1;1018876;1019116	AluSx1;SINE;Alu	5.7807	1.91721	0.615722	3.11377	0.00184716	0.00882965		HERV17-int;LTR;ERV1	29139.1	-0.444394	0.0974055	-4.56231	5.05941e-06	9.74539e-05
ENSG00000204362.6	LINC02783	14.1991	3.41367	0.937697	3.64048	0.000272	0.021098		chr10;112968576;112968877	SINE | Alu | AluSc8	43.1629	1.20754	0.344492	3.50529	0.000456	0.039379		HERV1_LTRd;LTR;ERV1	66.104	-1.06624	0.326257	-3.26809	0.00108276	0.0324027		chr1;630140;630500	261.567	2.07457	0.528915	3.92231	8.77e-05	0.00089		chr1;1019127;1019259	AluJr4;SINE;Alu	66.5538	1.20977	0.248025	4.8776	1.07e-06	3.03e-05		HERV1_LTRc;LTR;ERV1	611.032	-0.77035	0.13588	-5.66935	1.43341e-08	1.15963e-06
ENSG00000088280.19	ASAP3	1107.2	1.52907	0.455609	3.35609	0.000791	0.033773		chr10;112969090;112969544	LINE | L1 | L1ME3	83.9905	1.31683	0.347344	3.79115	0.00015	0.025899		HERV3-int;LTR;ERV1	5545.24	-0.963499	0.312892	-3.07933	0.00207465	0.0429825		chr1;631720;631960	22.4111	1.69678	0.456564	3.71641	0.00020207	0.00167162		chr1;1908009;1908310	AluSz;SINE;Alu	192.872	1.22738	0.281125	4.36597	1.27e-05	0.00020118		HERV1_LTRd;LTR;ERV1	108.987	0.300758	0.11529	2.60871	0.00908846	0.0322481
ENSG00000233975.2	LINC02574	13.6794	1.77507	0.517409	3.43068	0.000602	0.029934		chr10;112971076;112971185	LINE | L2 | L2a	30.6848	1.39342	0.365999	3.80718	0.000141	0.025181		HERV-Fc1-int;LTR;ERV1	215.874	-0.65555	0.202246	-3.24135	0.00118964	0.032721		chr1;633400;633600	78.3339	2.27545	0.703392	3.23497	0.00121654	0.00645667		chr1;1909408;1909706	AluSx1;SINE;Alu	192.872	1.22738	0.281125	4.36597	1.27e-05	0.00020118		HERV30-int;LTR;ERV1	2474.56	0.261564	0.0687341	3.80544	0.00014155	0.00138983
ENSG00000126709.16	IFI6	4952.74	1.4556	0.38546	3.77627	0.000159	0.01713		chr10;112971288;112971607	SINE | Alu | AluSx	15.2544	1.15337	0.314509	3.66722	0.000245	0.030686		HERV-Fc1_LTR2;LTR;ERV1	19.4699	-1.92816	0.421741	-4.5719	4.83318e-06	0.00195261		chr1;633640;634900	16477.9	2.69228	0.521037	5.16716	2.38e-07	9.52e-06		chr1;2097758;2098300	LTR10A;LTR;ERV1	109.274	-1.18359	0.219294	-5.3973	6.77e-08	3.68e-06		HERV9N-int;LTR;ERV1	7130.21	0.304118	0.069773	4.35867	1.30854e-05	0.000216042
ENSG00000162373.13	BEND5	28.2769	1.07781	0.291275	3.70031	0.000215	0.019094		chr10;112975474;112975781	SINE | Alu | AluSz	42.1891	1.35699	0.36951	3.6724	0.00024	0.030448		HERV-Fc2-int;LTR;ERV1	156.247	-2.00597	0.429731	-4.66797	3.04187e-06	0.00195261		chr1;1000020;1000700	68.0748	1.16954	0.299656	3.90294	9.5e-05	0.00094609		chr1;2103941;2104305	LTR52;LTR;ERVL	471.257	-1.335	0.236582	-5.64286	1.67e-08	1.3e-06		HERV-Fc1_LTR1;LTR;ERV1	210.22	-0.761599	0.193342	-3.93912	8.17808e-05	0.000867388
ENSG00000050628.20	PTGER3	83.5564	2.29001	0.585285	3.91264	9.13e-05	0.013611		chr10;112976074;112976225	SINE | MIR | MIR	49.8156	1.48683	0.38069	3.90561	9.4e-05	0.02192		HERVH48-int;LTR;ERV1	4590.77	-0.941745	0.218361	-4.31279	1.61205e-05	0.00217089		chr1;1001880;1002040	11.2264	1.65065	0.457407	3.60872	0.00030772	0.00229859		chr1;2105402;2105699	AluSx1;SINE;Alu	471.257	-1.335	0.236582	-5.64286	1.67e-08	1.3e-06		HERV-Fc1_LTR2;LTR;ERV1	100.253	-1.60294	0.217428	-7.37231	1.67698e-13	1.35668e-10
ENSG00000137959.17	IFI44L	2444.72	2.01069	0.571468	3.51846	0.000434	0.026186		chr10;112976453;112976573	LINE | L2 | L2c	46.9431	1.25031	0.345185	3.62214	0.000292	0.033003		HERVK14-int;LTR;ERVK	4654.68	-2.03833	0.615525	-3.31153	0.000927883	0.029315		chr1;1013200;1014040	88.5355	1.49137	0.323175	4.61473	3.94e-06	8.22e-05		chr1;2198993;2199025	AmnSINE2;SINE;tRNA-Deu	148.786	1.16213	0.279719	4.15463	3.26e-05	0.00041874		HERV-Fc1_LTR3;LTR;ERV1	134.33	-0.942259	0.20247	-4.65381	3.25856e-06	7.352e-05
ENSG00000137965.11	IFI44	1152.17	1.68377	0.468317	3.59535	0.000324	0.022508		chr10;112978279;112978330	LINE | L2 | L2c	22.7621	1.62745	0.459888	3.5388	0.000402	0.037365		HERVK-int;LTR;ERVK	4297.43	0.472607	0.150094	3.14875	0.00163972	0.0388518		chr1;1014240;1014400	8.49098	1.92032	0.571129	3.36232	0.00077291	0.00460152		chr1;2199626;2199797	MLT1C;LTR;ERVL-MaLR	148.786	1.16213	0.279719	4.15463	3.26e-05	0.00041874		HERVH-int;LTR;ERV1	124298	0.25624	0.0385965	6.63894	3.15949e-11	8.52009e-09
ENSG00000162739.14	SLAMF6	48.0835	1.1481	0.264381	4.3426	1.41e-05	0.006003		chr10;112979474;112979782	SINE | Alu | AluSz	56.3895	1.1128	0.300389	3.70454	0.000212	0.028994		L1MEj;LINE;L1	10015.2	-1.0692	0.300513	-3.55791	0.000373815	0.015585		chr1;1015060;1015220	7.10545	2.51215	0.694952	3.61486	0.00030051	0.00225807		chr1;2199797;2200105	AluSx1;SINE;Alu	148.786	1.16213	0.279719	4.15463	3.26e-05	0.00041874		HERVL66-int;LTR;ERVL	2204.73	0.258797	0.0886159	2.92043	0.00349545	0.0159764
ENSG00000158859.10	ADAMTS4	140.296	1.35455	0.373599	3.6257	0.000288	0.021514		chr10;112987953;112988066	LINE | L2 | L2a	13.5889	1.54042	0.407509	3.7801	0.000157	0.026378		LTR103b_Mam;LTR;ERV1?	819.853	-0.557939	0.182392	-3.05902	0.00222065	0.043763		chr1;1015340;1015480	6.77488	2.0549	0.613709	3.34833	0.00081299	0.0047773		chr1;2548532;2548840	AluY;SINE;Alu	141.434	1.34339	0.270307	4.96986	6.7e-07	2.13e-05		HUERS-P2-int;LTR;ERV1	4808.49	0.259153	0.0559972	4.62796	3.69293e-06	8.07453e-05
ENSG00000244682.7	FCGR2C	3473.8	1.21463	0.337441	3.59954	0.000319	0.022366		chr10;112988899;112989033	SINE | MIR | MIRb	33.9682	1.34255	0.392749	3.41835	0.00063	0.044612		LTR108d_Mam;LTR;ERVL	162.864	-0.82916	0.260029	-3.18873	0.00142901	0.0360826		chr1;1018760;1018900	5.7807	1.91721	0.615722	3.11377	0.00184716	0.00882965		chr1;2549141;2549196	L2c;LINE;L2	141.434	1.34339	0.270307	4.96986	6.7e-07	2.13e-05		L1M2a1;LINE;L1	2273.98	0.27455	0.064862	4.23283	2.30766e-05	0.000315407
ENSG00000231615.2	RP11-296O14.2	18.9594	1.39973	0.286978	4.87746	1.07e-06	0.001722		chr10;112996002;112996142	SINE | MIR | MIR	39.8562	1.21396	0.351157	3.45703	0.000546	0.042322		LTR10A;LTR;ERV1	2227.48	-0.971164	0.300172	-3.23536	0.00121489	0.032721		chr1;1019160;1019820	66.5538	1.20977	0.248025	4.8776	1.07e-06	3.03e-05		chr1;3663059;3663141	MIR1_Amn;SINE;MIR	57.5666	-1.81106	0.322077	-5.62306	1.88e-08	1.4e-06		L1M3de;LINE;L1	4918.65	0.264408	0.0991012	2.66806	0.00762911	0.0276769
ENSG00000090104.12	RGS1	280.537	1.6217	0.458779	3.5348	0.000408	0.025307		chr10;113000434;113000508	SINE | MIR | MIR3	36.4473	1.94728	0.455719	4.27298	1.93e-05	0.013261		LTR10B;LTR;ERV1	315.032	-0.966384	0.249089	-3.87967	0.000104597	0.0105643		chr1;1033080;1033180	6.35215	1.76	0.566885	3.10469	0.0019048	0.00903501		chr1;3663231;3663407	MER39;LTR;ERV1	57.5666	-1.81106	0.322077	-5.62306	1.88e-08	1.4e-06		L1P2;LINE;L1	34811.1	0.252594	0.076956	3.28232	0.00102956	0.00621578
ENSG00000163362.11	INAVA	77.6979	1.74838	0.435037	4.01892	5.85e-05	0.011092		chr10;113003728;113003809	SINE | MIR | MIRb	26.633	1.27893	0.354885	3.60379	0.000314	0.033879		LTR14B;LTR;ERVK	2725.3	-1.5804	0.431088	-3.66607	0.000246303	0.0117066		chr1;1073660;1074520	215.254	-1.24055	0.241358	-5.13989	2.75e-07	1.07e-05		chr1;3663433;3663722	AluYh3a3;SINE;Alu	57.5666	-1.81106	0.322077	-5.62306	1.88e-08	1.4e-06		L1P4c;LINE;L1	399.283	0.33699	0.0843529	3.995	6.46929e-05	0.000716939
ENSG00000163545.11	NUAK2	177.609	1.21723	0.321385	3.78746	0.000152	0.016797		chr10;113017806;113017906	SINE | MIR | MIRb	29.1133	1.47796	0.409637	3.60798	0.000309	0.03369		LTR16B1;LTR;ERVL	3215.79	-0.771478	0.207699	-3.7144	0.000203684	0.0117066		chr1;1358600;1358860	19.37	1.18136	0.372999	3.1672	0.00153916	0.00770134		chr1;4675138;4675751	MER77B;LTR;ERVL	40.6432	-1.57264	0.373595	-4.20948	2.56e-05	0.00034705		L1P4e;LINE;L1	3261.12	0.261522	0.0618288	4.22978	2.33924e-05	0.000315407
ENSG00000180287.17	PLD5	41.9446	1.15665	0.313444	3.69014	0.000224	0.019248		chr10;113021491;113021720	SINE | MIR | MIRb	23.6213	1.22543	0.365814	3.34988	0.000808	0.049601		LTR16B2;LTR;ERVL	3936.37	-0.696854	0.215168	-3.23864	0.001201	0.032721		chr1;1376360;1376500	6.11688	2.04655	0.614703	3.32933	0.00087054	0.005031		chr1;6410662;6410967	AluSz;SINE;Alu	24.9793	-1.59461	0.35863	-4.4464	8.73e-06	0.00015178		L1P;LINE;L1	185.791	0.403335	0.135266	2.98178	0.00286576	0.0139662
ENSG00000272865.2	RP11-561I11.4	15.6404	1.47707	0.337442	4.37727	1.2e-05	0.005776		chr10;113034625;113034900	SINE | Alu | AluSx	21.2617	1.11176	0.328281	3.38659	0.000708	0.04663		LTR17;LTR;ERV1	4066.42	-0.851197	0.234416	-3.63113	0.00028218	0.0126668		chr1;1382300;1382500	15.698	1.88736	0.404997	4.66018	3.16e-06	6.95e-05		chr1;6810524;6810813	AluY;SINE;Alu	4.84947	2.53717	0.710446	3.57123	0.0003553	0.00256724		LTR105_Mam;LTR;ERVL	3955.29	0.279226	0.0600101	4.65299	3.27159e-06	7.352e-05
ENSG00000186487.20	MYT1L	5.85123	2.17762	0.5795	3.75775	0.000171	0.017657		chr10;113035464;113035695	SINE | Alu | AluJr	14.3289	1.4692	0.432739	3.39512	0.000686	0.046163		LTR19A;LTR;ERV1	1609.81	-0.651262	0.196866	-3.30814	0.000939172	0.029315		chr1;1548840;1548980	9.23515	1.66279	0.49017	3.39227	0.00069317	0.00423748		chr1;6836940;6837254	AluY;SINE;Alu	39.2218	-1.19917	0.278368	-4.30786	1.65e-05	0.0002461		LTR10A;LTR;ERV1	12643	-1.85596	0.297335	-6.24199	4.32033e-10	5.82524e-08
ENSG00000205837.7	LINC00487	13.0364	2.23459	0.523911	4.26521	2e-05	0.006657		chr10;113041338;113041532	SINE | MIR | MIR3	47.6696	1.19826	0.320338	3.74062	0.000184	0.027626		LTR1C3;LTR;ERV1	82.7693	-0.84489	0.25536	-3.30863	0.000937538	0.029315		chr1;1891480;1891900	33.6044	1.16181	0.367958	3.15747	0.00159146	0.00789055		chr1;6852029;6852237	L1MEg;LINE;L1	25.0299	-1.51175	0.377838	-4.00105	6.31e-05	0.00069161		LTR10B;LTR;ERV1	805.039	-0.280882	0.103072	-2.72511	0.00642796	0.0245293
ENSG00000134326.12	CMPK2	413.261	1.66644	0.526168	3.16713	0.00154	0.045816		chr10;113045287;113045408	SINE | MIR | MIR	40.1848	1.38292	0.377099	3.66725	0.000245	0.030686		LTR21A;LTR;ERV1	1335.98	-1.19284	0.379749	-3.14114	0.00168294	0.0388518		chr1;1906280;1906560	61.453	1.21672	0.264551	4.59918	4.24e-06	8.69e-05		chr1;6852257;6853058	MER21C;LTR;ERVL	25.0299	-1.51175	0.377838	-4.00105	6.31e-05	0.00069161		LTR10F;LTR;ERV1	5714.29	-0.420604	0.174786	-2.4064	0.0161107	0.0491831
ENSG00000233718.8	MYCNOS	283.772	2.2369	0.593697	3.76774	0.000165	0.0174		chr10;113046774;113047303	LINE | L1 | L1ME4a	76.9955	1.09603	0.31881	3.43786	0.000586	0.043523		LTR43-int;LTR;ERV1	139.889	0.656674	0.205423	3.19669	0.00139014	0.0360826		chr1;1908280;1909860	192.872	1.22738	0.281125	4.36597	1.27e-05	0.00020118		chr1;6854507;6854676	L1MEg;LINE;L1	74.172	-2.09538	0.435417	-4.81236	1.49e-06	3.9e-05		LTR14A;LTR;ERVK	949.679	0.319315	0.0724897	4.40498	1.05794e-05	0.000178308
ENSG00000223850.1	MYCNUT	41.3861	2.5728	0.694523	3.70441	0.000212	0.019012		chr10;113049144;113049682	LINE | L2 | L2	53.2157	1.2328	0.360963	3.4153	0.000637	0.044803		LTR4;LTR;ERV1	755.021	-1.26001	0.405641	-3.10621	0.00189499	0.0425321		chr1;1918180;1918400	11.6489	2.11069	0.537855	3.92427	8.7e-05	0.00088417		chr1;7991538;7991836	AluSq2;SINE;Alu	99.356	-1.30363	0.259521	-5.02321	5.08e-07	1.71e-05		LTR18A;LTR;ERVL	3307.43	-0.789205	0.158145	-4.99038	6.02597e-07	2.5658e-05
ENSG00000115155.19	OTOF	7.37767	3.24354	0.672258	4.82485	1.4e-06	0.002077		chr10;113053605;113053704	SINE | MIR | MIR3	34.2319	1.6722	0.480335	3.48133	0.000499	0.040889		LTR6A;LTR;ERV1	1699.86	-0.582179	0.188974	-3.08073	0.00206491	0.0429825		chr1;1919080;1919940	133.47	1.27902	0.265981	4.80868	1.52e-06	3.96e-05		chr1;8205472;8205773	AluSx;SINE;Alu	20.4445	-1.80971	0.432445	-4.18482	2.85e-05	0.00037713		LTR1C;LTR;ERV1	1079.57	0.264099	0.063185	4.17978	2.91792e-05	0.000374698
ENSG00000184261.5	KCNK12	184.625	1.48917	0.396069	3.75988	0.00017	0.017601		chr10;113053733;113053975	SINE | MIR | MIR	53.9688	1.36923	0.39408	3.4745	0.000512	0.041253		LTR8B;LTR;ERV1	5410.73	-0.732317	0.213796	-3.42531	0.000614104	0.0236284		chr1;2097840;2098620	109.274	-1.18359	0.219294	-5.3973	6.77e-08	3.68e-06		chr1;8206644;8206784	FLAM_C;SINE;Alu	79.2722	-1.52554	0.319152	-4.77997	1.75e-06	4.41e-05		LTR1F;LTR;ERV1	2055.58	0.261076	0.0624487	4.18065	2.9068e-05	0.000374698
ENSG00000285755.2	RP11-111G13.1	13.3853	1.27321	0.347553	3.66337	0.000249	0.020051		chr10;113055561;113055742	SINE | Alu | FAM	34.5329	1.50415	0.37789	3.9804	6.88e-05	0.019651		LTR91;LTR;ERVL	277.403	-0.725094	0.204273	-3.54963	0.000385767	0.015585		chr1;2104220;2105920	471.257	-1.335	0.236582	-5.64286	1.67e-08	1.3e-06		chr1;9124202;9124259	MIRc;SINE;MIR	90.4781	-1.6955	0.283362	-5.98352	2.18e-09	2.81e-07		LTR21A;LTR;ERV1	1511.12	-0.840931	0.167383	-5.02398	5.06104e-07	2.27466e-05
ENSG00000196872.12	CRACDL	287.764	1.14864	0.357245	3.21528	0.001303	0.041801		chr10;113056094;113056312	SINE | MIR | MIRb	77.9047	1.266	0.331596	3.81789	0.000135	0.024768		MER21A;LTR;ERVL	17116.2	-1.15621	0.311298	-3.71416	0.000203878	0.0117066		chr1;2198920;2199820	148.786	1.16213	0.279719	4.15463	3.26e-05	0.00041874		chr1;9124259;9125131	MER11D;LTR;ERVK	90.4781	-1.6955	0.283362	-5.98352	2.18e-09	2.81e-07		LTR21B;LTR;ERV1	335.542	0.328712	0.0948514	3.46555	0.000529149	0.00375105
ENSG00000115602.17	IL1RL1	2905.55	1.76097	0.453079	3.88668	0.000102	0.013889		chr10;113067655;113067830	SINE | MIR | MIR3	49.0806	1.22102	0.35761	3.41438	0.000639	0.044852		MER34B-int;LTR;ERV1	5974.33	0.931873	0.208073	4.47859	7.51366e-06	0.00202368		chr1;2204200;2204320	7.79379	1.77257	0.557643	3.17869	0.00147941	0.00747325		chr1;9767017;9767085	MIRc;SINE;MIR	8.98001	1.94724	0.590345	3.29848	0.0009721	0.00545786		LTR21C;LTR;ERVL	216.29	0.251633	0.0894746	2.81234	0.0049182	0.0204042
ENSG00000019169.11	MARCO	34.569	1.31693	0.402624	3.27087	0.001072	0.038818		chr10;113070777;113071072	LINE | L1 | L1MB8	45.1028	1.12955	0.32474	3.47833	0.000505	0.041049		MER48;LTR;ERV1	933.343	-0.602886	0.19806	-3.04395	0.00233491	0.0449193		chr1;2204540;2204920	45.7539	1.50488	0.347801	4.32685	1.51e-05	0.00023041		chr1;10058965;10059253	AluYj4;SINE;Alu	66.178	-1.34346	0.243127	-5.52574	3.28e-08	2.16e-06		LTR22B2;LTR;ERVK	291.136	0.309111	0.0980257	3.15336	0.001614	0.00894335
ENSG00000169994.19	MYO7B	665.446	1.24944	0.370229	3.37477	0.000739	0.032928		chr10;113075873;113076157	SINE | Alu | AluSx	18.8998	1.35549	0.347898	3.89624	9.77e-05	0.022202		MER4B-int;LTR;ERV1	7292.85	-1.12868	0.366102	-3.08297	0.00204947	0.0429825		chr1;2205220;2206080	89.5613	1.1095	0.275717	4.02407	5.72e-05	0.00064245		chr1;11881105;11881213	MIR;SINE;MIR	9.89663	2.18959	0.5587	3.91908	8.89e-05	0.00089919		LTR22B;LTR;ERVK	1077.24	0.379768	0.0942412	4.02975	5.58368e-05	0.000627389
ENSG00000225449.3	RAB6C-AS1	20.4645	1.39934	0.43951	3.18386	0.001453	0.044456		chr10;113078402;113078666	SINE | Alu | AluJr	33.7146	1.2383	0.341936	3.62145	0.000293	0.033053		MER50C;LTR;ERV1	239.001	-0.989219	0.252989	-3.91013	9.22458e-05	0.0105643		chr1;2214720;2214840	9.11919	1.52018	0.466706	3.25726	0.00112494	0.00608737		chr1;11934296;11934401	MIR;SINE;MIR	49.9145	1.18159	0.304751	3.87724	0.00010565	0.00102426		LTR22C2;LTR;ERVK	648.837	0.303023	0.0797	3.80205	0.000143506	0.00138983
ENSG00000222014.6	RAB6C	19.9845	1.4699	0.44918	3.2724	0.001066	0.038681		chr10;113081840;113082126	SINE | Alu | AluSx1	30.2597	1.03712	0.291201	3.56152	0.000369	0.036052		MER50-int;LTR;ERV1	3331.75	-0.705948	0.213477	-3.30691	0.000943305	0.029315		chr1;2231680;2231920	25.1698	1.40817	0.339354	4.14957	3.33e-05	0.0004255		chr1;12132096;12132555	L1MC3;LINE;L1	33.5069	-1.43935	0.334183	-4.30707	1.65e-05	0.00024686		LTR22;LTR;ERVK	914.529	0.326976	0.0875215	3.73595	0.00018701	0.00171516
ENSG00000180178.11	FAR2P1	64.9338	2.28573	0.586357	3.89819	9.69e-05	0.01364		chr10;113084115;113084609	LTR | ERVL | MLT2B4	70.4822	1.51055	0.428944	3.52156	0.000429	0.038415		MER57F;LTR;ERV1	2250.53	0.729397	0.197641	3.69051	0.000223807	0.0117066		chr1;2279140;2279500	42.7163	1.73831	0.348584	4.98678	6.14e-07	1.98e-05		chr1;12133044;12133297	L1M5;LINE;L1	27.0024	1.14356	0.343292	3.33115	0.00086489	0.00500727		LTR23;LTR;ERV1	6167.63	-0.66389	0.140792	-4.71538	2.4126e-06	6.50597e-05
ENSG00000286058.1	RP11-32C20.1	157.904	2.76432	0.764377	3.61644	0.000299	0.02175		chr10;113088675;113088957	SINE | Alu | AluJo	58.993	1.35618	0.309165	4.38658	1.15e-05	0.011426		MER61E;LTR;ERV1	397.46	-0.762412	0.248602	-3.0668	0.00216367	0.0437061		chr1;2290740;2290880	12.4345	1.60654	0.480437	3.34391	0.00082607	0.00483404		chr1;12168697;12168892	L2c;LINE;L2	24.6941	1.88337	0.382068	4.92942	8.25e-07	2.49e-05		LTR24;LTR;ERV1	3016.36	-0.374704	0.12101	-3.09647	0.00195841	0.0104924
ENSG00000231240.1	KLF2P1	68.7547	2.63636	0.795435	3.31437	0.000919	0.036584		chr10;113090347;113090440	LINE | L2 | L2b	19.7766	1.54338	0.416987	3.70127	0.000215	0.029134		MER65-int;LTR;ERV1	20420	-2.87276	0.661249	-4.34445	1.39627e-05	0.00217089		chr1;2300880;2301380	59.4661	1.44802	0.331415	4.36922	1.25e-05	0.00019895		chr1;12196562;12196702	MIRc;SINE;MIR	28.8108	1.27551	0.370061	3.44676	0.00056734	0.00364443		LTR26C;LTR;ERV1	3127.66	-0.291993	0.0821503	-3.55437	0.000378884	0.00300228
ENSG00000196604.13	POTEF	423.369	2.56124	0.794929	3.22197	0.001273	0.041463		chr10;113091450;113091724	SINE | Alu | AluSg	25.6639	1.18817	0.29311	4.05367	5.04e-05	0.017511		MER66B;LTR;ERV1	6623.61	-1.65528	0.443936	-3.72866	0.000192503	0.0117066		chr1;2314100;2314200	5.65597	1.89307	0.60136	3.14797	0.00164406	0.00808163		chr1;12196942;12197247	AluSz6;SINE;Alu	28.8108	1.27551	0.370061	3.44676	0.00056734	0.00364443		LTR26E;LTR;ERV1	1375.76	-0.358515	0.100399	-3.57089	0.000355769	0.00287817
ENSG00000223760.4	MED15P9	7.53879	3.86803	1.13421	3.41033	0.000649	0.030774		chr10;113092301;113092372	SINE | MIR | MIR	23.039	1.39573	0.413871	3.37238	0.000745	0.047833		MER66-int;LTR;ERV1	49443.1	-2.78192	0.733168	-3.79439	0.000148006	0.0117066		chr1;2381780;2382000	33.9818	1.39255	0.357415	3.89618	9.77e-05	0.00096602		chr1;12442585;12442888	AluJb;SINE;Alu	46.7094	-1.24082	0.262326	-4.73009	2.24e-06	5.35e-05		LTR35A;LTR;ERV1	3137.84	-1.4257	0.270908	-5.26267	1.41982e-07	8.20452e-06
ENSG00000257284.1	RP11-190J23.1	7.42901	1.48558	0.466901	3.18179	0.001464	0.044541		chr10;113094836;113095131	SINE | Alu | AluSz6	29.631	1.38108	0.372266	3.70992	0.000207	0.028766		MER92D;LTR;ERV1	340.277	-0.607167	0.191031	-3.17836	0.00148111	0.0362648		chr1;2547840;2549160	141.434	1.34339	0.270307	4.96986	6.7e-07	2.13e-05		chr1;12442952;12443478	L1ME3D;LINE;L1	46.7094	-1.24082	0.262326	-4.73009	2.24e-06	5.35e-05		LTR35;LTR;ERV1	2210.84	-1.08214	0.185938	-5.81992	5.88765e-09	5.29234e-07
ENSG00000150556.17	LYPD6B	22.7136	1.79851	0.5108	3.52097	0.00043	0.026049		chr10;113097370;113097674	SINE | Alu | AluSx1	34.8785	1.70286	0.325589	5.2301	1.69e-07	0.002758		MER9a3;LTR;ERVK	2285.2	-0.861903	0.233302	-3.69437	0.000220433	0.0117066		chr1;2578260;2578640	51.3517	1.49115	0.425837	3.5017	0.00046231	0.00312621		chr1;12797640;12799270	MER52D;LTR;ERV1	9.44503	-2.02257	0.511265	-3.95601	7.62e-05	0.00079751		LTR3A;LTR;ERVK	5364.99	-1.48325	0.253673	-5.84708	5.00279e-09	5.29234e-07
ENSG00000115267.9	IFIH1	1146.8	1.46659	0.469131	3.12618	0.001771	0.048956		chr10;113101266;113101554	SINE | Alu | AluJr	14.2862	1.47475	0.43931	3.35698	0.000788	0.049093		MLT1N2-int;LTR;ERVL-MaLR	83.2306	-0.908167	0.274027	-3.31415	0.000919217	0.029315		chr1;2585440;2585880	43.7728	1.79962	0.374314	4.80777	1.53e-06	3.97e-05		chr1;14742279;14742398	L2b;LINE;L2	31.2388	-1.60266	0.355248	-4.5114	6.44e-06	0.0001203		LTR3B_;LTR;ERVK	2426.89	-0.321545	0.105974	-3.03418	0.00241189	0.0121194
ENSG00000115339.14	GALNT3	227.994	1.52379	0.460315	3.31033	0.000932	0.036912		chr10;113102946;113103149	SINE | MIR | MIR	19.1016	1.46651	0.400171	3.66471	0.000248	0.03075		PRIMA41-int;LTR;ERV1	9601.95	-1.78721	0.47982	-3.72474	0.000195515	0.0117066		chr1;2586180;2587000	123.583	1.06295	0.314687	3.3778	0.00073068	0.00440921		chr1;14742389;14742433	L2a;LINE;L2	31.2388	-1.60266	0.355248	-4.5114	6.44e-06	0.0001203		LTR3B;LTR;ERVK	955.858	-0.439553	0.134948	-3.2572	0.00112516	0.00669308
ENSG00000135919.14	SERPINE2	21324.7	1.72739	0.481455	3.58785	0.000333	0.022784		chr10;113103859;113103935	LINE | L2 | L2b	8.05328	1.93948	0.502361	3.86072	0.000113	0.023188										chr1;2657240;2657400	23.3284	1.81937	0.378155	4.81119	1.5e-06	3.92e-05		chr1;14880420;14880890	MLT1G;LTR;ERVL-MaLR	183.598	-1.42407	0.34563	-4.12021	3.79e-05	0.00046871		LTR3;LTR;ERVK	1950.13	-1.42765	0.207525	-6.87938	6.01136e-12	2.4316e-09
ENSG00000224376.1	AC017104.6	12.9976	1.5031	0.467351	3.21621	0.001299	0.041796		chr10;113111511;113111821	SINE | Alu | AluJb	31.5023	1.71842	0.398741	4.30961	1.64e-05	0.012615										chr1;2658020;2658180	26.2625	2.02749	0.469231	4.32088	1.55e-05	0.00023497		chr1;14880911;14881025	L2b;LINE;L2	183.598	-1.42407	0.34563	-4.12021	3.79e-05	0.00046871		LTR47A;LTR;ERVL	6935.86	-0.450633	0.11934	-3.77603	0.000159345	0.00151659
ENSG00000172482.5	AGXT	19.9304	3.39893	0.681194	4.98967	6.05e-07	0.001246		chr10;113136132;113136225	SINE | MIR | MIRb	17.386	1.50294	0.384397	3.90988	9.23e-05	0.021861										chr1;2659920;2660160	36.1622	1.84156	0.372867	4.93893	7.86e-07	2.4e-05		chr1;14898999;14899116	MIR3;SINE;MIR	71.4269	-1.86168	0.26462	-7.0353	1.99e-12	1.81e-09		LTR47B2;LTR;ERVL	1845.52	-0.303373	0.109858	-2.7615	0.00575365	0.0228172
ENSG00000163701.19	IL17RE	113.026	2.19621	0.511583	4.29297	1.76e-05	0.006181		chr10;113137345;113137536	SINE | MIR | MIRb	28.0225	1.53869	0.385908	3.9872	6.69e-05	0.019491										chr1;2682900;2683040	11.9568	1.30237	0.400023	3.25575	0.00113095	0.00611243		chr1;14925916;14926077	MIR;SINE;MIR	74.1579	-1.04554	0.240685	-4.34403	1.4e-05	0.00021684		LTR4;LTR;ERV1	1767.27	-0.549155	0.113531	-4.83704	1.31786e-06	3.94871e-05
ENSG00000163491.16	NEK10	50.7408	1.62314	0.328755	4.93724	7.92e-07	0.001523		chr10;113153599;113153728	LTR | ERVL-MaLR | MLT1J2	35.5827	1.78921	0.463106	3.8635	0.000112	0.023177										chr1;3415600;3415840	13.1404	1.6295	0.458255	3.55589	0.0003767	0.00267924		chr1;15019688;15019821	MIR;SINE;MIR	71.565	-1.28124	0.283024	-4.52697	5.98e-06	0.00011356		LTR5_Hs;LTR;ERVK	26895.4	-0.622166	0.111002	-5.60499	2.08268e-08	1.40407e-06
ENSG00000033867.16	SLC4A7	1241.9	1.41603	0.350435	4.04078	5.33e-05	0.010451		chr10;113156103;113156411	SINE | Alu | AluSc	19.9294	1.49831	0.370319	4.046	5.21e-05	0.017716										chr1;3471480;3472020	69.8779	1.34639	0.295716	4.55297	5.29e-06	0.000103		chr1;15020263;15020784	L1ME3A;LINE;L1	71.565	-1.28124	0.283024	-4.52697	5.98e-06	0.00011356		LTR70;LTR;ERV1	1599.32	0.265042	0.0988323	2.68173	0.00732416	0.0270559
ENSG00000227523.1	RPS20P15	22.0863	1.50905	0.477763	3.15856	0.001585	0.046536		chr10;124089492;124089586	SINE | MIR | MIRc	6.07396	2.05053	0.567484	3.61337	0.000302	0.033387										chr1;3640340;3640800	28.6108	-1.73301	0.407635	-4.25139	2.12e-05	0.00030085		chr1;15179172;15179501	L1ME2;LINE;L1	7.73289	1.85615	0.534971	3.46962	0.00052119	0.00342021		LTR77;LTR;ERV1	1183.95	0.285168	0.0824394	3.45913	0.000541928	0.00377948
ENSG00000244161.1	FLNB-AS1	73.1106	1.10901	0.292876	3.78662	0.000153	0.016797		chr10;12620216;12621543	LINE | L1 | L1MD1	6.24433	1.80617	0.535632	3.37202	0.000746	0.047871										chr1;3662920;3663520	57.5666	-1.81106	0.322077	-5.62306	1.88e-08	1.4e-06		chr1;15403839;15404222	MER21A;LTR;ERVL	74.0389	-1.38966	0.252265	-5.50873	3.61e-08	2.32e-06		LTR7C;LTR;ERV1	4193.83	-0.499895	0.121684	-4.10816	3.9883e-05	0.00049639
ENSG00000163687.14	DNASE1L3	137.088	2.32708	0.542354	4.2907	1.78e-05	0.006181		chr10;13733956;13734151	LINE | L2 | L2a	17.8414	1.18574	0.342145	3.46561	0.000529	0.041767										chr1;4675480;4675840	40.6432	-1.57264	0.373595	-4.20948	2.56e-05	0.00034705		chr1;15404236;15404295	MER21A;LTR;ERVL	74.0389	-1.38966	0.252265	-5.50873	3.61e-08	2.32e-06		LTR80A;LTR;ERVL	2629.24	0.261695	0.107024	2.44519	0.0144776	0.0464776
ENSG00000242516.2	LINC00960	60.4207	1.11438	0.269285	4.13832	3.5e-05	0.008623		chr10;13971238;13971390	SINE | MIR | MIRb	10.8688	1.33493	0.381907	3.49542	0.000473	0.040086										chr1;6222720;6222960	23.6867	1.48139	0.376792	3.9316	8.44e-05	0.00086278		chr1;15404295;15404593	AluJo;SINE;Alu	74.0389	-1.38966	0.252265	-5.50873	3.61e-08	2.32e-06		LTR86C;LTR;ERVL	1873.86	0.260639	0.0891209	2.92456	0.00344945	0.0158557
ENSG00000138496.17	PARP9	1633.16	1.32294	0.410623	3.22179	0.001274	0.041463		chr10;23442637;23443003	LTR | ERVL-MaLR | MLT1A1	46.5542	2.11844	0.620603	3.41352	0.000641	0.044889										chr1;6262940;6263340	28.0574	1.45981	0.365543	3.99353	6.51e-05	0.00070831		chr1;15405623;15405784	L2a;LINE;L2	59.3568	-1.77338	0.290012	-6.11484	9.67e-10	1.57e-07		LTR8B;LTR;ERV1	24353.9	-0.534602	0.144372	-3.70295	0.000213107	0.00187395
ENSG00000248787.2	RP11-666A20.4	27.5975	1.05682	0.294456	3.58905	0.000332	0.022784		chr10;23443478;23443800	SINE | Alu | AluJb	21.047	2.67367	0.715547	3.73654	0.000187	0.027798										chr1;6276260;6276680	31.6647	1.80475	0.375888	4.80131	1.58e-06	4.07e-05		chr1;15680428;15680738	AluSg4;SINE;Alu	27.1928	-1.86599	0.365019	-5.11202	3.19e-07	1.19e-05		MER11A;LTR;ERVK	30621	-0.855878	0.18347	-4.66496	3.08683e-06	7.352e-05
ENSG00000188313.13	PLSCR1	1468.34	1.21967	0.371879	3.27975	0.001039	0.038197		chr10;23447538;23447769	SINE | Alu | AluJo	9.23095	2.7307	0.807982	3.37966	0.000726	0.047202										chr1;6410600;6410860	24.9793	-1.59461	0.35863	-4.4464	8.73e-06	0.00015178		chr1;15680739;15680814	MIR1_Amn;SINE;MIR	27.1928	-1.86599	0.365019	-5.11202	3.19e-07	1.19e-05		MER11B;LTR;ERVK	11303.6	-0.454115	0.146072	-3.10884	0.00187822	0.0101978
ENSG00000163659.13	TIPARP	367.018	1.01186	0.320125	3.16082	0.001573	0.046437		chr10;29580677;29580937	SINE | Alu | AluJb	13.0364	1.19906	0.343187	3.4939	0.000476	0.040162										chr1;6523720;6523840	8.43291	1.56744	0.499936	3.13529	0.00171687	0.00834606		chr1;15680968;15681117	FLAM_A;SINE;Alu	27.1928	-1.86599	0.365019	-5.11202	3.19e-07	1.19e-05		MER11D;LTR;ERVK	13441.8	-1.20663	0.185231	-6.51422	7.30669e-11	1.47778e-08
ENSG00000121858.11	TNFSF10	3498.41	1.43172	0.404583	3.53876	0.000402	0.025093		chr10;29608351;29608775	LTR | ERV1 | MER52D	9.64057	1.84891	0.501297	3.68826	0.000226	0.029663										chr1;6810620;6810720	4.84947	2.53717	0.710446	3.57123	0.0003553	0.00256724		chr1;15754147;15754308	AluSx1;SINE;Alu	15.286	1.4914	0.429091	3.47571	0.0005095	0.00336342		MER21A;LTR;ERVL	28935.9	-0.564099	0.117046	-4.81946	1.43948e-06	4.15907e-05
ENSG00000224611.1	AC007919.18	66.5645	2.50379	0.542044	4.61917	3.85e-06	0.003367		chr10;29675814;29676308	LTR | ERV1 | LOR1a	11.7534	1.28247	0.377004	3.40175	0.00067	0.045691										chr1;6836800;6837100	39.2218	-1.19917	0.278368	-4.30786	1.65e-05	0.0002461		chr1;15799490;15799588	L2b;LINE;L2	22.2051	1.23396	0.369981	3.3352	0.00085239	0.00494948		MER31A;LTR;ERV1	14605.3	-0.418896	0.114215	-3.66763	0.000244811	0.00208476
ENSG00000272620.2	AFAP1-AS1	146.959	1.19913	0.370368	3.23768	0.001205	0.040649		chr10;31485243;31485456	SINE | MIR | MIRb	17.3256	1.34747	0.335039	4.02182	5.78e-05	0.018367										chr1;6852040;6852440	25.0299	-1.51175	0.377838	-4.00105	6.31e-05	0.00069161		chr1;15799616;15799719	L2b;LINE;L2	22.2051	1.23396	0.369981	3.3352	0.00085239	0.00494948		MER31B;LTR;ERV1	13898.6	-0.314688	0.108671	-2.8958	0.00378197	0.0169039
ENSG00000196526.11	AFAP1	532.304	1.14315	0.332833	3.4346	0.000593	0.029668		chr10;32965760;32966858	LINE | L1 | L1MB2	8.72335	3.44445	0.832741	4.13628	3.53e-05	0.015362										chr1;6854100;6854580	74.172	-2.09538	0.435417	-4.81236	1.49e-06	3.9e-05		chr1;15911678;15911990	AluSx;SINE;Alu	37.9387	-1.86935	0.305112	-6.12677	8.97e-10	1.48e-07		MER39B;LTR;ERV1	17263.4	-0.573477	0.12184	-4.7068	2.51636e-06	6.56689e-05
ENSG00000261121.2	LINC02473	14.4171	2.87227	0.769296	3.73363	0.000189	0.018208		chr10;32979264;32979489	SINE | MIR | MIRb	4.81928	3.49376	1.00432	3.47874	0.000504	0.041049										chr1;7991780;7992340	99.356	-1.30363	0.259521	-5.02321	5.08e-07	1.71e-05		chr1;16145821;16146003	MIRb;SINE;MIR	98.2606	1.04767	0.234972	4.45868	8.25e-06	0.00014503		MER39;LTR;ERV1	30831.2	-0.3826	0.110467	-3.46349	0.000533215	0.00375105
ENSG00000269506.2	RP11-571I18.5	84.1783	1.07457	0.325386	3.30245	0.000958	0.037135		chr10;32988455;32988513	LINE | L2 | L2a	5.02411	3.08767	0.900593	3.42849	0.000607	0.044107										chr1;8117060;8117180	11.6704	1.64984	0.400999	4.11433	3.88e-05	0.00047759		chr1;16151109;16151253	MIR3;SINE;MIR	11.4726	2.07831	0.521923	3.98203	6.83e-05	0.00073453		MER41A;LTR;ERV1	33401.2	-0.306798	0.108666	-2.82331	0.00475309	0.0200538
ENSG00000138642.15	HERC6	714.342	1.5808	0.477789	3.30856	0.000938	0.036997		chr10;37238337;37238465	LINE | L1 | L1PA4	5.70526	2.60468	0.755084	3.44953	0.000562	0.042801										chr1;8205740;8206020	20.4445	-1.80971	0.432445	-4.18482	2.85e-05	0.00037713		chr1;16161624;16161723	L2c;LINE;L2	13.613	1.59681	0.453356	3.52221	0.00042797	0.00294731		MER41B;LTR;ERV1	43389.1	-0.740803	0.159105	-4.65605	3.22332e-06	7.352e-05
ENSG00000248555.7	LINC01339	31.7106	1.08095	0.313758	3.44518	0.000571	0.029111		chr10;37360568;37362450	LINE | L1 | L1PA17	4.79238	2.84617	0.847616	3.35785	0.000786	0.049048										chr1;8206420;8207040	79.2722	-1.52554	0.319152	-4.77997	1.75e-06	4.41e-05		chr1;16161745;16161801	L2a;LINE;L2	13.613	1.59681	0.453356	3.52221	0.00042797	0.00294731		MER41C;LTR;ERV1	11127.3	-0.702131	0.144821	-4.84825	1.24554e-06	3.87554e-05
ENSG00000113083.15	LOX	144.032	1.17205	0.346918	3.37847	0.000729	0.032852		chr10;38142657;38143069	LINE | L1 | L1MDa	5.23128	1.77407	0.494686	3.58625	0.000335	0.034906										chr1;8314400;8314620	22.8637	1.07004	0.334857	3.19551	0.00139583	0.00714997		chr1;16161872;16161992	MIRb;SINE;MIR	13.613	1.59681	0.453356	3.52221	0.00042797	0.00294731		MER41D;LTR;ERV1	4936.26	-0.500722	0.119552	-4.18833	2.8102e-05	0.000372696
ENSG00000086570.13	FAT2	681.956	2.01044	0.608778	3.30241	0.000959	0.037135		chr10;43144629;43145129	LINE | L1 | L1ME1	14.7139	1.22603	0.348105	3.52201	0.000428	0.038396										chr1;8525840;8526260	89.8704	1.48539	0.336276	4.41719	1e-05	0.0001681		chr1;16182396;16182502	L2a;LINE;L2	6.48187	1.67385	0.543093	3.08207	0.00205568	0.00955975		MER48;LTR;ERV1	2881.93	-0.310631	0.121863	-2.54902	0.0108027	0.0368752
ENSG00000204677.13	FAM153CP	23.6746	1.63838	0.524805	3.12189	0.001797	0.049151		chr10;60489426;60489560	LINE | L1 | L1ME4a	5.44391	1.78538	0.528978	3.37515	0.000738	0.047572										chr1;8848900;8849160	31.7145	1.8656	0.38907	4.79503	1.63e-06	4.17e-05		chr1;16379122;16379402	AluY;SINE;Alu	49.0592	-1.10944	0.24129	-4.59796	4.27e-06	8.73e-05		MER50C;LTR;ERV1	1232.32	-0.651751	0.146425	-4.45108	8.5439e-06	0.000151545
ENSG00000285603.1	RP1-33B19.1	23.0817	1.04379	0.276929	3.76916	0.000164	0.0174		chr10;69527954;69529381	LTR | ERV1 | MER52D	7.61564	2.13588	0.515718	4.14156	3.45e-05	0.015297										chr1;8858080;8858300	13.4837	1.58489	0.411117	3.85509	0.00011569	0.00109622		chr1;16379402;16379470	MIRb;SINE;MIR	49.0592	-1.10944	0.24129	-4.59796	4.27e-06	8.73e-05		MER51D;LTR;ERV1	899.091	0.256143	0.098319	2.60523	0.00918134	0.0324354
ENSG00000233068.3	RP1-140K8.1	11.4959	2.56275	0.74154	3.45599	0.000548	0.028757		chr10;73065547;73066090	LINE | L1 | L1ME3Cz	21.6365	1.27152	0.342693	3.71038	0.000207	0.028766										chr1;9067280;9067420	8.56128	1.77113	0.506055	3.49988	0.00046546	0.00314455		chr1;16379597;16379739	MIRb;SINE;MIR	49.0592	-1.10944	0.24129	-4.59796	4.27e-06	8.73e-05		MER52-int;LTR;ERV1	10589.3	0.268512	0.0574746	4.67185	2.98505e-06	7.352e-05
ENSG00000145945.7	FAM50B	92.7018	1.06809	0.322854	3.30827	0.000939	0.036997		chr10;89412211;89412947	LTR | ERV1 | LTR12	12.0464	1.89195	0.420835	4.4957	6.93e-06	0.009481										chr1;9124200;9124840	90.4781	-1.6955	0.283362	-5.98352	2.18e-09	2.81e-07		chr1;16611197;16611503	AluJb;SINE;Alu	24.6288	1.39531	0.30289	4.60667	4.09e-06	8.45e-05		MER61C;LTR;ERV1	3855.01	-0.281878	0.11208	-2.51497	0.0119043	0.039961
ENSG00000284823.1	RP11-620A17.2	4.48489	5.71177	1.83152	3.11859	0.001817	0.049389		chr10;98919959;98920460	LTR | ERVL | LTR16B1	10.1925	1.26489	0.371563	3.40425	0.000663	0.045476										chr1;9267260;9267360	5.12446	2.29912	0.650698	3.53332	0.00041038	0.0028582		chr1;16611503;16611935	L1ME2z;LINE;L1	24.6288	1.39531	0.30289	4.60667	4.09e-06	8.45e-05		MER61E;LTR;ERV1	4462.34	-0.611358	0.154776	-3.94995	7.81659e-05	0.00084315
ENSG00000237786.1	GFOD1-AS1	7.91796	1.57075	0.502489	3.12594	0.001772	0.048956		chr11;101318754;101321844	LINE | L1 | L1M1	5.66005	1.83472	0.487103	3.76659	0.000165	0.026826										chr1;9766860;9767080	8.98001	1.94724	0.590345	3.29848	0.0009721	0.00545786		chr1;16611990;16612287	AluJb;SINE;Alu	34.3021	1.25024	0.308712	4.04986	5.12e-05	0.00059183		MER70C;LTR;ERVL	2615.81	0.291161	0.0543055	5.36154	8.25161e-08	5.13504e-06
ENSG00000214922.9	HLA-F-AS1	41.6164	1.54734	0.355098	4.35751	1.32e-05	0.005836		chr11;12087307;12087455	SINE | MIR | MIR3	8.48164	3.02588	0.759024	3.98654	6.7e-05	0.019524										chr1;9893000;9893140	9.38648	1.76493	0.4508	3.91511	9.04e-05	0.00091066		chr1;16614266;16614887	L2b;LINE;L2	13.1632	1.36867	0.402951	3.39662	0.00068224	0.00418685		MER74C;LTR;ERVL	1785.94	0.276517	0.0648615	4.26319	2.01525e-05	0.000287427
ENSG00000273340.1	MICE	31.8988	1.91153	0.488797	3.91069	9.2e-05	0.013611		chr11;12088516;12089065	LTR | ERVL-MaLR | MLT1G1	7.6737	2.77608	0.789507	3.51622	0.000438	0.038725										chr1;9900480;9900660	15.8274	1.42618	0.410786	3.47184	0.00051691	0.00340088		chr1;16614266;16614887	L2b;LINE;L2	15.921	1.36699	0.386475	3.53708	0.00040457	0.00282652		MER76-int;LTR;ERVL	1698.88	0.314315	0.0601414	5.22626	1.72969e-07	9.32879e-06
ENSG00000181126.13	HLA-V	30.9416	2.40315	0.684034	3.51321	0.000443	0.02627		chr11;12089730;12089985	LINE | L1 | L1PA10	8.92707	3.07987	0.634742	4.85216	1.22e-06	0.006059										chr1;10058720;10059260	66.178	-1.34346	0.243127	-5.52574	3.28e-08	2.16e-06		chr1;16615321;16615632	AluJb;SINE;Alu	15.4507	1.07986	0.345122	3.12891	0.00175455	0.00848915		MER84;LTR;ERV1	3392.28	-0.536959	0.136496	-3.93387	8.35896e-05	0.000867388
ENSG00000168394.12	TAP1	588.479	1.19177	0.314028	3.79509	0.000148	0.01671		chr11;12093026;12093345	LINE | L1 | L1M5	6.10748	2.89359	0.763262	3.79108	0.00015	0.025899										chr1;10420520;10420760	15.2656	1.35215	0.399285	3.38643	0.00070809	0.00430631		chr1;16620125;16620324	L2c;LINE;L2	15.6469	1.13177	0.353048	3.20572	0.00134727	0.00696121		MER92A;LTR;ERV1	816.686	0.278688	0.0801918	3.47527	0.000510338	0.00368628
ENSG00000223946.1	RP11-533O20.2	10.8168	1.2984	0.347844	3.73271	0.000189	0.018208		chr11;12093951;12094241	LINE | L2 | L2c	4.80743	3.63574	0.872388	4.16758	3.08e-05	0.014615										chr1;10663640;10663880	12.2744	1.79579	0.504356	3.56055	0.00037008	0.00264476		chr1;16620823;16621124	AluSc8;SINE;Alu	129.678	1.2338	0.243383	5.06939	3.99e-07	1.42e-05		MER9a2;LTR;ERVK	2890.7	0.270272	0.0776206	3.48197	0.000497743	0.00366068
ENSG00000171611.10	PTCRA	10.1522	1.58337	0.456646	3.46739	0.000526	0.028459		chr11;122661608;122661845	SINE | MIR | MIRc	9.34238	1.97143	0.480681	4.10134	4.11e-05	0.016195										chr1;10668300;10668580	25.8439	1.67896	0.395583	4.24426	2.19e-05	0.00030797		chr1;16621377;16621593	MIR;SINE;MIR	129.678	1.2338	0.243383	5.06939	3.99e-07	1.42e-05		MER9a3;LTR;ERVK	5297.65	0.254977	0.0695778	3.66463	0.000247695	0.00208735
ENSG00000112715.25	VEGFA	910.387	1.20784	0.373885	3.23051	0.001236	0.04122		chr11;122669664;122669909	SINE | MIR | MIR	31.132	1.16335	0.344695	3.37502	0.000738	0.047577										chr1;10691880;10692040	11.6543	1.79069	0.458999	3.9013	9.57e-05	0.00095092		chr1;16623029;16623201	MIRb;SINE;MIR	11.2569	1.54023	0.41825	3.68256	0.0002309	0.00184735		MLT1E-int;LTR;ERVL-MaLR	109.134	0.397319	0.140535	2.82718	0.00469602	0.0200538
ENSG00000146070.17	PLA2G7	268.53	1.49404	0.470707	3.17403	0.001503	0.045112		chr11;122675502;122675626	SINE | MIR | MIR1_Amn	40.9797	1.27932	0.373288	3.42717	0.00061	0.044179										chr1;11731620;11731860	14.2251	1.72351	0.429224	4.01542	5.93e-05	0.0006612		chr1;16624561;16624638	MIRc;SINE;MIR	22.5766	1.17662	0.302935	3.88405	0.00010273	0.00100314		MLT1G-int;LTR;ERVL-MaLR	1557.63	0.25161	0.0884713	2.84398	0.00445542	0.0192751
ENSG00000197261.11	C6orf141	9.82099	1.66245	0.470751	3.53148	0.000413	0.025476		chr11;122715244;122715314	SINE | MIR | MIR	4.38297	2.14067	0.598427	3.57716	0.000347	0.035459										chr1;11731940;11732060	10.7607	1.58409	0.447747	3.53791	0.00040331	0.00282068		chr1;16624669;16624969	AluSz;SINE;Alu	22.5766	1.17662	0.302935	3.88405	0.00010273	0.00100314		MLT1N2-int;LTR;ERVL-MaLR	331.923	0.337101	0.0945706	3.56455	0.000364482	0.00291947
ENSG00000146285.14	SCML4	20.063	1.02472	0.327325	3.1306	0.001744	0.048464		chr11;122716946;122717060	LTR | Gypsy | LTR104_Mam	34.3959	1.13729	0.339397	3.35091	0.000805	0.049522										chr1;11785080;11785320	22.7235	1.35031	0.353254	3.82249	0.00013211	0.00121403		chr1;16629357;16629654	AluY;SINE;Alu	21.1157	1.59632	0.30096	5.30408	1.13e-07	5.53e-06		MLT2A1;LTR;ERVL	24266.8	0.280781	0.0686446	4.09036	4.30708e-05	0.000512416
ENSG00000251258.2	RFPL4B	8.01787	3.68079	0.811164	4.53766	5.69e-06	0.004317		chr11;122742300;122742390	LINE | CR1 | Plat_L3	24.3014	1.12566	0.300888	3.74112	0.000183	0.027613										chr1;11790780;11791220	86.4865	1.41238	0.300034	4.70741	2.51e-06	5.84e-05		chr1;16629656;16629961	AluSx1;SINE;Alu	21.1157	1.59632	0.30096	5.30408	1.13e-07	5.53e-06		MLT2B2;LTR;ERVL	15344.2	0.254068	0.0736176	3.45118	0.000558133	0.00385923
ENSG00000164442.10	CITED2	2105.97	1.31161	0.375917	3.48909	0.000485	0.027033		chr11;122754956;122755118	SINE | MIR | MIRc	11.648	1.3092	0.378151	3.46212	0.000536	0.041999										chr1;11803480;11803940	78.4812	1.23297	0.291119	4.23526	2.28e-05	0.00031786		chr1;16635417;16635610	AluJr;SINE;Alu	13.8453	1.41907	0.394085	3.60093	0.00031708	0.00234747		PABL_A;LTR;ERV1	4786.87	0.289573	0.0771849	3.75168	0.000175652	0.00165235
ENSG00000231426.7	FILNC1	47.333	1.90217	0.523615	3.63277	0.00028	0.02123		chr11;122758979;122759332	LTR | ERVL-MaLR | MLT1E1A	26.5187	1.17858	0.342905	3.43706	0.000588	0.043539										chr1;11881160;11881360	9.89663	2.18959	0.5587	3.91908	8.89e-05	0.00089919		chr1;16709674;16709726	MIR;SINE;MIR	29.3175	1.4644	0.349495	4.19003	2.79e-05	0.00037051		THE1A;LTR;ERVL-MaLR	26106.3	0.250056	0.0849612	2.94318	0.00324863	0.0152799
ENSG00000225148.1	RP5-899B16.2	10.4531	3.22702	0.910694	3.54347	0.000395	0.024961		chr11;122773519;122773785	LINE | CR1 | L3b	22.844	1.39008	0.369421	3.76285	0.000168	0.026886										chr1;11934320;11934780	49.9145	1.18159	0.304751	3.87724	0.00010565	0.00102426		chr1;16890216;16890379	AluSx;SINE;Alu	32.7175	1.77583	0.364708	4.86919	1.12e-06	3.13e-05		THE1B;LTR;ERVL-MaLR	155555	0.25459	0.0768177	3.31422	0.000919004	0.00576337
ENSG00000225879.2	RP3-495K2.3	45.4252	2.76505	0.701339	3.94253	8.06e-05	0.012775		chr11;12741249;12741632	LINE | L1 | L1ME4c	22.5118	1.16258	0.328331	3.54089	0.000399	0.037209										chr1;12132120;12132420	33.5069	-1.43935	0.334183	-4.30707	1.65e-05	0.00024686		chr1;16890394;16890608	L1ME3G;LINE;L1	32.7175	1.77583	0.364708	4.86919	1.12e-06	3.13e-05		THE1C;LTR;ERVL-MaLR	64871.3	0.255305	0.0729101	3.50164	0.000462411	0.00343202
ENSG00000279810.1	RP3-495K2.4	7.08097	3.72437	1.08183	3.44266	0.000576	0.029111		chr11;12804312;12804401	LINE | CR1 | L3	20.6726	1.18464	0.331454	3.57406	0.000351	0.035582										chr1;12133020;12133320	27.0024	1.14356	0.343292	3.33115	0.00086489	0.00500727		chr1;16903667;16904000	LTR23-int;LTR;ERV1	96.8683	1.17378	0.292263	4.01619	5.91e-05	0.00065966		X1_LINE;LINE;CR1	358.826	0.314395	0.118895	2.6443	0.00818612	0.0294336
ENSG00000286826.1	RP11-417E7.3	13.6756	3.63064	0.925876	3.9213	8.81e-05	0.013367		chr11;12811107;12811217	LTR | ERVL-MaLR | MLT1K	26.8563	1.33086	0.354532	3.75384	0.000174	0.027146										chr1;12143280;12143560	19.8934	1.29104	0.351182	3.67627	0.00023667	0.00188207		chr1;16904025;16904310	AluYc3;SINE;Alu	96.8683	1.17378	0.292263	4.01619	5.91e-05	0.00065966
ENSG00000146555.19	SDK1	256.568	1.06228	0.322111	3.29786	0.000974	0.037352		chr11;12820633;12820805	LINE | L1 | L1ME4c	51.8259	1.11282	0.326589	3.40739	0.000656	0.045296										chr1;12166840;12167040	21.0187	1.22653	0.386545	3.17307	0.00150835	0.00758257		chr1;16904344;16904443	LTR56;LTR;ERV1	96.8683	1.17378	0.292263	4.01619	5.91e-05	0.00065966
ENSG00000235944.8	ZNF815P	13.5064	1.08394	0.328847	3.29617	0.00098	0.037388		chr11;12825170;12826140	LINE | L1 | L1M5	99.99	1.08619	0.245899	4.41722	1e-05	0.010873										chr1;12168480;12168820	24.6941	1.88337	0.382068	4.92942	8.25e-07	2.49e-05		chr1;16906234;16906516	AluSz6;SINE;Alu	20.6822	1.69486	0.454638	3.72793	0.00019306	0.00161558
ENSG00000287093.1	CTA-385F2.1	38.5511	1.67769	0.532392	3.15123	0.001626	0.046978		chr11;12826555;12826785	SINE | MIR | MIRb	32.5013	1.01795	0.294521	3.45631	0.000548	0.042326										chr1;12179160;12179320	12.2554	1.90239	0.433359	4.38987	1.13e-05	0.00018526		chr1;16913189;16913453	AluSx4;SINE;Alu	246.673	1.05538	0.259379	4.06888	4.72e-05	0.00055565
ENSG00000122548.5	KIAA0087	29.4545	1.45021	0.449146	3.22882	0.001243	0.04122		chr11;12833886;12834008	LINE | L2 | L2c	14.1657	1.5622	0.370265	4.21913	2.45e-05	0.014086										chr1;12183620;12183920	18.7419	-1.84661	0.433299	-4.26175	2.03e-05	0.00029035		chr1;16914489;16914635	MIRb;SINE;MIR	246.673	1.05538	0.259379	4.06888	4.72e-05	0.00055565
ENSG00000175600.16	SUGCT	43.6986	1.28768	0.353782	3.63976	0.000273	0.021098		chr11;12834371;12834592	SINE | MIR | MIRb	19.19	1.12514	0.333409	3.37465	0.000739	0.047605										chr1;12184140;12184620	70.7199	1.23138	0.371186	3.31742	0.00090853	0.00519288		chr1;16915395;16915657	AluJb;SINE;Alu	20.5922	1.6916	0.401158	4.21678	2.48e-05	0.00033872
ENSG00000203446.2	SUGCT-AS1	10.4062	1.9531	0.476909	4.09534	4.22e-05	0.009209		chr11;12836610;12836694	LINE | L1 | L1MA9	22.8847	1.07258	0.317405	3.3792	0.000727	0.047217										chr1;12196680;12197000	28.8108	1.27551	0.370061	3.44676	0.00056734	0.00364443		chr1;16932457;16932668	L2c;LINE;L2	11.5109	1.97736	0.433397	4.56247	5.06e-06	9.93e-05
ENSG00000224897.8	POT1-AS1	20.184	1.56885	0.462361	3.39312	0.000691	0.032037		chr11;12857803;12858121	SINE | Alu | AluJb	22.4974	1.17427	0.313148	3.74988	0.000177	0.027251										chr1;12208980;12209120	16.0546	1.25443	0.400428	3.13273	0.00173191	0.00840388		chr1;16985215;16985361	MIRb;SINE;MIR	116.319	-1.25866	0.236253	-5.32759	9.95e-08	4.99e-06
ENSG00000059378.13	PARP12	850.11	1.2212	0.331405	3.68493	0.000229	0.019348		chr11;12859691;12859881	LINE | CR1 | L3	12.4463	1.50792	0.353735	4.26286	2.02e-05	0.013466										chr1;12442800;12443140	46.7094	-1.24082	0.262326	-4.73009	2.24e-06	5.35e-05		chr1;17041159;17041388	L1MEf;LINE;L1	19.3408	-1.46217	0.371852	-3.93212	8.42e-05	0.00086142
ENSG00000159784.18	FAM131B	6.02532	1.9055	0.602233	3.16405	0.001556	0.046112		chr11;12880297;12880506	SINE | MIR | MIRb	44.7865	1.36446	0.339843	4.01497	5.95e-05	0.018597										chr1;12485380;12485860	84.8691	-2.08677	0.31306	-6.66572	2.63e-11	1.26e-08		chr1;17041389;17041689	AluSx;SINE;Alu	19.3408	-1.46217	0.371852	-3.93212	8.42e-05	0.00086142
ENSG00000104635.15	SLC39A14	465.901	1.2328	0.300209	4.10649	4.02e-05	0.009122		chr11;12888041;12888140	SINE | MIR | MIR	11.4407	1.97567	0.49917	3.95791	7.56e-05	0.020135										chr1;12619880;12620100	33.965	1.07734	0.29374	3.66768	0.00024476	0.00193134		chr1;17468683;17468990	AluSz;SINE;Alu	95.9985	-1.41316	0.29668	-4.76324	1.91e-06	4.71e-05
ENSG00000120899.18	PTK2B	671.688	1.50994	0.388011	3.89148	9.96e-05	0.013889		chr11;12890485;12890582	SINE | MIR | MIRc	10.663	1.57235	0.433849	3.62418	0.00029	0.032918										chr1;12799080;12799220	9.44503	-2.02257	0.511265	-3.95601	7.62e-05	0.00079751		chr1;17468990;17469292	AluSx;SINE;Alu	95.9985	-1.41316	0.29668	-4.76324	1.91e-06	4.71e-05
ENSG00000253838.1	RP11-44K6.2	46.2869	1.02028	0.283429	3.59977	0.000319	0.022366		chr11;12896383;12896510	LINE | L1 | HAL1	6.86599	1.63473	0.440001	3.71528	0.000203	0.028552										chr1;14742320;14742600	31.2388	-1.60266	0.355248	-4.5114	6.44e-06	0.0001203		chr1;17479670;17479846	MER34A1;LTR;ERV1	69.6099	-1.56702	0.285381	-5.49098	4e-08	2.49e-06
ENSG00000224594.2	RPL29P19	18.2939	1.19105	0.368597	3.23131	0.001232	0.04122		chr11;12903075;12903142	SINE | MIR | MIRb	8.73139	1.644	0.444588	3.69782	0.000217	0.029303										chr1;14880740;14881420	183.598	-1.42407	0.34563	-4.12021	3.79e-05	0.00046871		chr1;17479846;17480158	AluJb;SINE;Alu	69.6099	-1.56702	0.285381	-5.49098	4e-08	2.49e-06
ENSG00000164796.18	CSMD3	5.13691	2.6878	0.845353	3.1795	0.001475	0.044782		chr11;134095972;134096267	SINE | Alu | AluSz	21.96	1.17828	0.338686	3.47896	0.000503	0.041049										chr1;14899000;14899420	71.4269	-1.86168	0.26462	-7.0353	1.99e-12	1.81e-09		chr1;17480158;17480204	MER34A1;LTR;ERV1	69.6099	-1.56702	0.285381	-5.49098	4e-08	2.49e-06
ENSG00000160932.11	LY6E	1790.02	1.22446	0.329413	3.71711	0.000202	0.018868		chr11;1895425;1895850	LINE | L1 | L1ME1	8.85145	1.66631	0.494324	3.37088	0.000749	0.047947										chr1;14899620;14899940	44.0771	-1.43473	0.286029	-5.01603	5.27e-07	1.76e-05		chr1;17577495;17577597	MamRTE1;LINE;RTE-BovB	36.7199	-1.73923	0.376992	-4.61343	3.96e-06	8.25e-05
ENSG00000232176.1	RP11-146N23.1	16.7915	1.78164	0.561592	3.17247	0.001511	0.045308		chr11;20028720;20028790	SINE | MIR | MIRb	6.31946	1.78643	0.526992	3.38987	0.000699	0.046427										chr1;14926020;14926580	74.1579	-1.04554	0.240685	-4.34403	1.4e-05	0.00021684		chr1;17577693;17577883	MIRb;SINE;MIR	36.7199	-1.73923	0.376992	-4.61343	3.96e-06	8.25e-05
ENSG00000225345.3	SNX18P3	28.3044	2.61537	0.749062	3.49152	0.00048	0.026945		chr11;20059230;20059393	SINE | MIR | MIRb	31.0821	1.25836	0.314036	4.00706	6.15e-05	0.018769										chr1;15019780;15020300	71.565	-1.28124	0.283024	-4.52697	5.98e-06	0.00011356		chr1;19052174;19052483	AluSg;SINE;Alu	41.5003	-1.17377	0.279019	-4.20677	2.59e-05	0.00035064
ENSG00000180071.20	ANKRD18A	59.7864	2.46336	0.599417	4.10959	3.96e-05	0.009073		chr11;20070958;20074940	LINE | L1 | L1PA7	159.252	1.03297	0.251021	4.11506	3.87e-05	0.015841										chr1;15179220;15179340	7.73289	1.85615	0.534971	3.46962	0.00052119	0.00342021		chr1;19052483;19052573	L1MC4;LINE;L1	41.5003	-1.17377	0.279019	-4.20677	2.59e-05	0.00035064
ENSG00000276412.2	RP11-157L3.13	12.6015	1.7607	0.539191	3.26544	0.001093	0.039079		chr11;20083352;20083548	SINE | MIR | MIRb	21.253	1.18219	0.340792	3.46894	0.000523	0.041528										chr1;15403900;15404460	74.0389	-1.38966	0.252265	-5.50873	3.61e-08	2.32e-06		chr1;19191904;19192025	MIRc;SINE;MIR	32.3873	-1.28136	0.284214	-4.50844	6.53e-06	0.00012137
ENSG00000275676.1	RP11-101E5.1	5.40371	3.59674	1.02353	3.51404	0.000441	0.02627		chr11;2219028;2220589	LTR | ERVL-MaLR | MSTB1-int	4.80841	3.55077	1.02168	3.47544	0.00051	0.041193										chr1;15405260;15405780	59.3568	-1.77338	0.290012	-6.11484	9.67e-10	1.57e-07		chr1;19542501;19547188	HERVK9-int;LTR;ERVK	21.3804	-1.69887	0.385344	-4.40872	1.04e-05	0.00017318
ENSG00000238110.1	RP11-350E12.5	7.10177	3.81615	1.12202	3.40113	0.000671	0.031511		chr11;2230054;2232540	LINE | L1 | L1M3c	5.71498	3.05453	0.823201	3.71056	0.000207	0.028766										chr1;15660240;15660480	23.311	-1.52749	0.34039	-4.48748	7.21e-06	0.00013114		chr1;19550120;19551154	MER11C;LTR;ERVK	33.7607	-2.01795	0.329025	-6.13312	8.62e-10	1.44e-07
ENSG00000106785.15	TRIM14	398.945	1.12741	0.349662	3.22428	0.001263	0.04129		chr11;2234802;2237232	LTR | ERVL | ERVL-int	9.20416	3.28382	0.72812	4.51	6.48e-06	0.00939										chr1;15680720;15680980	27.1928	-1.86599	0.365019	-5.11202	3.19e-07	1.19e-05		chr1;19808071;19808385	AluSx1;SINE;Alu	35.8004	-1.57791	0.324975	-4.85548	1.2e-06	3.3e-05
ENSG00000148219.18	ASTN2	128.121	1.13308	0.335941	3.37286	0.000744	0.033004		chr11;2244885;2246962	LINE | L1 | L1ME1	4.63576	4.52601	1.05483	4.29073	1.78e-05	0.012993										chr1;15753900;15754200	15.286	1.4914	0.429091	3.47571	0.0005095	0.00336342		chr1;19808385;19808439	MIRb;SINE;MIR	35.8004	-1.57791	0.324975	-4.85548	1.2e-06	3.3e-05
ENSG00000261432.1	LINC01613	15.313	2.10083	0.608289	3.45368	0.000553	0.028942		chr11;2254952;2255908	LINE | L1 | L1ME3	5.21606	3.24571	0.947195	3.42665	0.000611	0.044232										chr1;15760880;15761260	40.5902	1.13846	0.342124	3.32762	0.0008759	0.00505383		chr1;19808512;19808804	MIR;SINE;MIR	35.8004	-1.57791	0.324975	-4.85548	1.2e-06	3.3e-05
ENSG00000160539.6	PLPP7	81.1503	1.64719	0.452851	3.63737	0.000275	0.02123		chr11;35146474;35146726	SINE | MIR | MIR	35.5458	1.32015	0.392456	3.3638	0.000769	0.048485										chr1;15792060;15792280	19.7648	1.12516	0.348645	3.22722	0.00124997	0.00658732		chr1;19863568;19863866	AluSp;SINE;Alu	39.7045	-1.58623	0.370531	-4.28096	1.86e-05	0.00027074
ENSG00000285287.1	RP11-643E14.2	15.2163	2.13835	0.555306	3.85076	0.000118	0.014884		chr11;35178353;35178491	SINE | MIR | MIRb	8.83522	1.42093	0.395515	3.59261	0.000327	0.034541										chr1;15799540;15799820	22.2051	1.23396	0.369981	3.3352	0.00085239	0.00494948		chr1;19863866;19863978	L1MEd;LINE;L1	39.7045	-1.58623	0.370531	-4.28096	1.86e-05	0.00027074
ENSG00000237943.7	PRKCQ-AS1	8.81114	1.2789	0.371595	3.44164	0.000578	0.029111		chr11;57388161;57388344	SINE | Alu | AluSp	81.7452	2.96518	0.599751	4.94403	7.65e-07	0.004994										chr1;15911900;15912280	37.9387	-1.86935	0.305112	-6.12677	8.97e-10	1.48e-07		chr1;19864097;19864192	L2b;LINE;L2	39.7045	-1.58623	0.370531	-4.28096	1.86e-05	0.00027074
ENSG00000230322.1	RP3-323N1.2	27.8909	1.00484	0.299684	3.353	0.000799	0.033952		chr11;57389489;57389648	SINE | MIR | MIRc	86.1673	3.18895	0.607202	5.25188	1.51e-07	0.002758										chr1;15949580;15949800	16.2463	1.61372	0.47892	3.36951	0.00075302	0.0045092		chr1;19864192;19864489	AluSg;SINE;Alu	39.7045	-1.58623	0.370531	-4.28096	1.86e-05	0.00027074
ENSG00000287124.1	RP11-426A21.2	23.5846	2.1921	0.694577	3.15602	0.001599	0.046627		chr11;7647277;7647449	LINE | L1 | L1M5	10.9808	1.49201	0.434749	3.4319	0.000599	0.043836										chr1;16127520;16127700	8.57433	2.06721	0.534821	3.86523	0.00011098	0.00106279		chr1;19866158;19866440	L2a;LINE;L2	17.677	-1.62173	0.379035	-4.27857	1.88e-05	0.0002732
ENSG00000229656.7	ITGB1-DT	48.9521	2.22382	0.556933	3.99297	6.52e-05	0.011636		chr11;82849458;82849833	LINE | L1 | L1ME3A	8.20348	1.55542	0.416713	3.73258	0.00019	0.028										chr1;16127760;16127920	10.5314	2.30279	0.594882	3.871	0.00010839	0.00104452		chr1;19975051;19975203	MIRc;SINE;MIR	9.01293	1.90144	0.530386	3.58502	0.00033706	0.00246138
ENSG00000235687.9	LINC00993	23.7676	2.25747	0.723221	3.12141	0.0018	0.049151		chr11;93359402;93361943	LINE | L1 | L1MDa	8.74938	1.59051	0.402637	3.95024	7.81e-05	0.020376										chr1;16145380;16146060	98.2606	1.04767	0.234972	4.45868	8.25e-06	0.00014503		chr1;20138704;20139106	MER31A;LTR;ERV1	16.0387	-2.05444	0.490566	-4.1879	2.82e-05	0.00037339
ENSG00000230869.1	AGAP10P	14.2197	3.5928	0.830526	4.32593	1.52e-05	0.006181		chr12;106085719;106085993	SINE | Alu | AluJo	5.29139	1.9847	0.549482	3.61195	0.000304	0.033492										chr1;16147140;16147300	8.40187	1.79283	0.4978	3.6015	0.00031638	0.00234431		chr1;20232360;20233359	MER11A;LTR;ERVK	65.7389	-2.3418	0.392282	-5.96968	2.38e-09	2.99e-07
ENSG00000168209.6	DDIT4	578.042	1.30026	0.405206	3.20889	0.001332	0.042364		chr12;106086521;106086675	LINE | L1 | L1ME4a	7.64729	2.00774	0.571157	3.51521	0.000439	0.038804										chr1;16151240;16151420	11.4726	2.07831	0.521923	3.98203	6.83e-05	0.00073453		chr1;20602722;20603037	MLT1A-int;LTR;ERVL-MaLR	77.7904	-1.64111	0.343057	-4.78378	1.72e-06	4.35e-05
ENSG00000148737.17	TCF7L2	1546.91	1.15611	0.328152	3.52309	0.000427	0.02595		chr12;106095460;106095547	SINE | MIR | MIR	5.67569	1.80851	0.522896	3.45864	0.000543	0.04221										chr1;16152560;16152680	7.11491	1.96575	0.520136	3.7793	0.00015727	0.00138599		chr1;20603036;20603216	MLT1A-int;LTR;ERVL-MaLR	77.7904	-1.64111	0.343057	-4.78378	1.72e-06	4.35e-05
ENSG00000227560.1	RPS15AP30	81.5589	1.2418	0.366574	3.38759	0.000705	0.032307		chr12;10855284;10856901	LTR | ERVL-MaLR | MSTA-int	27.592	1.06193	0.311513	3.40894	0.000652	0.045238										chr1;16152920;16153080	11.574	1.89272	0.482068	3.92625	8.63e-05	0.00087829		chr1;20603226;20603714	MLT1A;LTR;ERVL-MaLR	77.7904	-1.64111	0.343057	-4.78378	1.72e-06	4.35e-05
ENSG00000185885.17	IFITM1	277.083	1.63373	0.503492	3.2448	0.001175	0.040072		chr12;10857318;10858048	LINE | L1 | L1M2	8.4484	1.48875	0.43237	3.44323	0.000575	0.043207										chr1;16161680;16161900	13.613	1.59681	0.453356	3.52221	0.00042797	0.00294731		chr1;20699274;20699582	AluSx1;SINE;Alu	73.8263	-1.0957	0.250961	-4.36602	1.27e-05	0.00020117
ENSG00000149043.16	SYT8	245.62	2.54612	0.744847	3.41832	0.00063	0.030385		chr12;11013041;11013492	LINE | L1 | L1M4	8.49245	1.45495	0.431966	3.3682	0.000757	0.048168										chr1;16175940;16176180	18.5839	1.82993	0.413235	4.42831	9.5e-06	0.00016164		chr1;20699582;20700061	L2a;LINE;L2	73.8263	-1.0957	0.250961	-4.36602	1.27e-05	0.00020117
ENSG00000130598.16	TNNI2	78.0047	2.43794	0.596938	4.08408	4.43e-05	0.009523		chr12;11057374;11057968	LTR | ERVL | ERVL-B4-int	10.3157	1.78222	0.50114	3.55632	0.000376	0.036382										chr1;16182460;16182560	6.48187	1.67385	0.543093	3.08207	0.00205568	0.00955975		chr1;20726262;20726478	MIRb;SINE;MIR	103.067	-1.66839	0.326422	-5.11115	3.2e-07	1.2e-05
ENSG00000255400.1	RP13-631K18.5	16.8777	3.29116	0.846683	3.88712	0.000101	0.013889		chr12;11237720;11238292	LINE | L1 | L1PB4	4.87204	2.14931	0.602778	3.56567	0.000363	0.03597										chr1;16187840;16187940	7.24423	1.84928	0.508259	3.63847	0.00027427	0.00210713		chr1;20728152;20728454	L2a;LINE;L2	198.861	-1.1067	0.200841	-5.51035	3.58e-08	2.31e-06
ENSG00000121690.11	DEPDC7	34.8055	1.79823	0.475226	3.78395	0.000154	0.016797		chr12;112913948;112914739	LINE | L1 | L1PB1	22.4151	2.20658	0.544248	4.05436	5.03e-05	0.017494										chr1;16206300;16207180	151.293	1.14877	0.307639	3.73415	0.00018835	0.00158557		chr1;21261676;21261974	L2c;LINE;L2	31.9303	2.08326	0.396378	5.25574	1.47e-07	6.72e-06
ENSG00000132749.11	TESMIN	16.4278	1.11784	0.310047	3.60538	0.000312	0.022139		chr12;112914905;112915831	LINE | L1 | L1PB1	34.5457	2.04315	0.542263	3.76783	0.000165	0.026767										chr1;16217240;16217780	118.816	1.33624	0.249712	5.35111	8.74e-08	4.51e-06		chr1;21270166;21270325	MIRb;SINE;MIR	9.88869	1.48327	0.464608	3.19251	0.00141042	0.0072048
ENSG00000187726.9	DNAJB13	9.06336	1.96662	0.596772	3.29543	0.000983	0.037388		chr12;112963508;112963898	LTR | ERVL | LTR16A1	7.31892	2.45978	0.63764	3.85764	0.000114	0.023271										chr1;16379300;16379660	49.0592	-1.10944	0.24129	-4.59796	4.27e-06	8.73e-05		chr1;21270432;21270657	MIRc;SINE;MIR	9.88869	1.48327	0.464608	3.19251	0.00141042	0.0072048
ENSG00000149328.15	GLB1L2	40.5221	1.76913	0.506299	3.49423	0.000475	0.026944		chr12;112996500;112997352	LTR | ERV1 | LTR39	12.5872	2.49421	0.711207	3.50701	0.000453	0.039248										chr1;16584520;16584640	8.4756	1.7071	0.445511	3.83179	0.00012722	0.00118		chr1;21279777;21279954	MIRb;SINE;MIR	9.44558	1.77755	0.478752	3.71289	0.00020491	0.00168845
ENSG00000059804.16	SLC2A3	1715.59	1.14197	0.314442	3.63175	0.000282	0.021251		chr12;113003330;113003595	LTR | ERVL-MaLR | MLT1D	4.82589	3.19671	0.867424	3.6853	0.000228	0.029807										chr1;16611200;16611520	24.6288	1.39531	0.30289	4.60667	4.09e-06	8.45e-05		chr1;21334118;21334279	MIR3;SINE;MIR	26.1454	1.55703	0.49785	3.12751	0.00176293	0.00852019
ENSG00000110848.8	CD69	51.3161	1.1271	0.35634	3.16298	0.001562	0.046187		chr12;113011317;113011964	LTR | ERVL | MER21C	98.2789	1.87597	0.558746	3.35746	0.000787	0.049062										chr1;16611960;16612300	34.3021	1.25024	0.308712	4.04986	5.12e-05	0.00059183		chr1;21334876;21335116	L2;LINE;L2	10.3035	2.0151	0.511577	3.93899	8.18e-05	0.00084225
ENSG00000256682.2	TAS2R12	27.4931	1.01283	0.280868	3.60608	0.000311	0.022134		chr12;118175910;118176543	LINE | L2 | L2b	11.8688	1.23484	0.336751	3.66692	0.000245	0.030686										chr1;16614140;16614300	13.1632	1.36867	0.402951	3.39662	0.00068224	0.00418685		chr1;21338594;21338730	MIR3;SINE;MIR	18.742	1.59124	0.436543	3.64509	0.00026729	0.00206592
ENSG00000247157.7	LINC01252	18.2474	1.56874	0.492875	3.18283	0.001458	0.044462		chr12;128491850;128497975	LINE | L1 | L1PA5	15.8636	1.9273	0.554415	3.47627	0.000508	0.041141										chr1;16614340;16614520	15.921	1.36699	0.386475	3.53708	0.00040457	0.00282652		chr1;21401548;21401829	AluSg;SINE;Alu	38.9717	-1.2432	0.319254	-3.89407	9.86e-05	0.00097345
ENSG00000257925.1	RP11-493L12.3	4.43275	1.93833	0.594384	3.26107	0.00111	0.039369		chr12;130804307;130804733	LTR | ERVL | LTR47A2	52.5676	1.2151	0.346154	3.51028	0.000448	0.039149										chr1;16615260;16615480	15.4507	1.07986	0.345122	3.12891	0.00175455	0.00848915		chr1;21401877;21402446	MER41B;LTR;ERV1	38.9717	-1.2432	0.319254	-3.89407	9.86e-05	0.00097345
ENSG00000050438.17	SLC4A8	101.83	1.20858	0.37443	3.22778	0.001248	0.04122		chr12;22400101;22406177	LINE | L1 | L1PA5	8.61164	1.95426	0.546434	3.57639	0.000348	0.03548										chr1;16620260;16620420	15.6469	1.13177	0.353048	3.20572	0.00134727	0.00696121		chr1;21574193;21574391	MIRb;SINE;MIR	6.65316	2.22129	0.549541	4.04208	5.3e-05	0.00060609
ENSG00000089127.15	OAS1	890.738	1.84409	0.552478	3.33785	0.000844	0.035001		chr12;3863494;3864073	LTR | ERVL | MER77	18.3633	1.15699	0.327197	3.53608	0.000406	0.037463										chr1;16620500;16620720	18.9585	1.4065	0.348912	4.03109	5.55e-05	0.0006279		chr1;21622860;21623028	MIR;SINE;MIR	34.7666	-1.28329	0.319477	-4.01684	5.9e-05	0.00065808
ENSG00000111331.14	OAS3	2644.8	1.76005	0.55094	3.19463	0.0014	0.043528		chr12;38766800;38767042	SINE | MIR | MIR	9.49943	1.64145	0.475775	3.45006	0.00056	0.042795										chr1;16620900;16621640	129.678	1.2338	0.243383	5.06939	3.99e-07	1.42e-05		chr1;21626840;21627059	MIRb;SINE;MIR	284.817	-1.32655	0.272471	-4.86859	1.12e-06	3.14e-05
ENSG00000111335.14	OAS2	1936.8	1.78674	0.553147	3.23014	0.001237	0.04122		chr12;47170574;47170912	LINE | L1 | L1MEj	4.67811	2.67915	0.673156	3.97999	6.89e-05	0.019651										chr1;16623140;16623300	11.2569	1.54023	0.41825	3.68256	0.0002309	0.00184735		chr1;21627403;21627714	AluSp;SINE;Alu	284.817	-1.32655	0.272471	-4.86859	1.12e-06	3.14e-05
ENSG00000181234.10	TMEM132C	289.308	1.86423	0.574265	3.24628	0.001169	0.040072		chr12;50237712;50238034	LINE | L1 | L1M3	9.3863	1.79054	0.468487	3.82197	0.000132	0.024613										chr1;16624600;16624900	22.5766	1.17662	0.302935	3.88405	0.00010273	0.00100314		chr1;21803506;21803806	AluY;SINE;Alu	22.8331	-1.30208	0.321932	-4.04457	5.24e-05	0.00060124
ENSG00000172458.5	IL17D	18.8707	1.22807	0.39025	3.14688	0.00165	0.047284		chr12;51300400;51300589	SINE | MIR | MIR3	5.87933	1.92803	0.49511	3.89415	9.85e-05	0.022211										chr1;16626080;16626580	40.1346	1.23803	0.304458	4.06633	4.78e-05	0.00056043		chr1;21803809;21804188	L2a;LINE;L2	22.8331	-1.30208	0.321932	-4.04457	5.24e-05	0.00060124
ENSG00000215483.11	LINC00598	40.2471	1.24183	0.345508	3.59423	0.000325	0.022508		chr12;51302187;51302333	LINE | L2 | L2c	18.8894	1.5281	0.376273	4.06114	4.88e-05	0.017333										chr1;16628480;16628580	7.12651	1.56557	0.493495	3.17241	0.00151182	0.00759707		chr1;22315650;22315921	L2a;LINE;L2	58.0283	-1.98799	0.345002	-5.76225	8.3e-09	7.63e-07
ENSG00000133106.15	EPSTI1	892.048	1.33785	0.423467	3.15928	0.001582	0.046536		chr12;5409958;5410153	SINE | MIR | MIRb	11.6242	1.82505	0.433031	4.2146	2.5e-05	0.014125										chr1;16629500;16629780	21.1157	1.59632	0.30096	5.30408	1.13e-07	5.53e-06		chr1;22407112;22407215	MIRb;SINE;MIR	12.5004	-2.09994	0.469621	-4.47158	7.76e-06	0.00013876
ENSG00000238025.1	ZDHHC4P1	55.9154	1.26751	0.388383	3.26356	0.0011	0.039218		chr12;58666924;58668731	LINE | L1 | L1MDa	4.93694	3.47764	0.929364	3.74196	0.000183	0.027562										chr1;16635460;16635640	13.8453	1.41907	0.394085	3.60093	0.00031708	0.00234747		chr1;22410982;22411360	L1MB7;LINE;L1	16.676	-1.91551	0.416262	-4.6017	4.19e-06	8.62e-05
ENSG00000136156.15	ITM2B	17610.2	1.29606	0.371072	3.49276	0.000478	0.026944		chr12;58678163;58681005	LINE | L1 | L1MA4A	12.238	3.66696	1.0354	3.54157	0.000398	0.03716										chr1;16709720;16709980	29.3175	1.4644	0.349495	4.19003	2.79e-05	0.00037051		chr1;23196623;23196815	MIRb;SINE;MIR	134.248	-1.14056	0.257162	-4.43519	9.2e-06	0.00015784
ENSG00000129521.15	EGLN3	1012.98	2.54947	0.721954	3.53134	0.000413	0.025476		chr12;5933393;5933490	LINE | L2 | L2c	9.85627	1.24818	0.355403	3.51201	0.000445	0.038984										chr1;16717780;16718040	20.5671	1.11322	0.342614	3.24918	0.00115738	0.00622463		chr1;23564548;23564816	AluSz;SINE;Alu	11.6652	1.41669	0.455321	3.11141	0.00186198	0.00888173
ENSG00000259113.1	RP11-406H23.2	18.6333	1.09185	0.334378	3.26533	0.001093	0.039079		chr12;5946179;5946329	SINE | MIR | MIR1_Amn	12.2516	1.54161	0.442173	3.48643	0.00049	0.040574										chr1;16718480;16718720	16.0224	1.35743	0.427778	3.17321	0.00150765	0.00758091		chr1;23586552;23586647	L2a;LINE;L2	31.1276	1.36372	0.305029	4.47079	7.79e-06	0.0001391
ENSG00000258740.1	RP11-293M10.1	5.71191	2.82433	0.840391	3.36073	0.000777	0.033565		chr12;5947539;5947691	SINE | MIR | MIR3	24.7303	1.28638	0.350688	3.66815	0.000244	0.030686										chr1;16719160;16719340	11.4511	1.43046	0.454647	3.14632	0.00165338	0.00811674		chr1;23586640;23586690	MIR;SINE;MIR	31.1276	1.36372	0.305029	4.47079	7.79e-06	0.0001391
ENSG00000100593.18	ISM2	9288.74	1.69833	0.526829	3.22368	0.001266	0.04133		chr12;5948132;5948353	SINE | MIR | MIRc	27.7122	1.19246	0.353447	3.37379	0.000741	0.047694										chr1;16882880;16882980	5.53653	2.34271	0.609074	3.84635	0.00011989	0.00112704		chr1;23586699;23586945	AluSx;SINE;Alu	31.1276	1.36372	0.305029	4.47079	7.79e-06	0.0001391
ENSG00000165949.12	IFI27	1190.24	1.28516	0.380445	3.37805	0.00073	0.032852		chr12;6100907;6101206	LINE | L1 | L1MEd	7.6088	3.23246	0.596126	5.42246	5.88e-08	0.001899										chr1;16890100;16890560	32.7175	1.77583	0.364708	4.86919	1.12e-06	3.13e-05		chr1;23586945;23587233	AluJb;SINE;Alu	31.1276	1.36372	0.305029	4.47079	7.79e-06	0.0001391
ENSG00000119698.12	PPP4R4	68.2997	2.08103	0.544812	3.81971	0.000134	0.016257		chr12;61927094;61929172	LINE | L1 | L1PA7	8.69399	1.8123	0.53201	3.40652	0.000658	0.045342										chr1;16903780;16904500	96.8683	1.17378	0.292263	4.01619	5.91e-05	0.00065966		chr1;23637188;23637486	AluSg7;SINE;Alu	6.88492	1.7116	0.527142	3.24694	0.00116654	0.0062606
ENSG00000140093.10	SERPINA10	10.8308	2.11624	0.542895	3.89807	9.7e-05	0.01364		chr12;62007705;62008120	LINE | L1 | L1MA6	5.2873	2.15059	0.579855	3.70884	0.000208	0.028766										chr1;16906000;16906280	20.6822	1.69486	0.454638	3.72793	0.00019306	0.00161558		chr1;24011608;24012309	MLT1B-int;LTR;ERVL-MaLR	8.20657	1.8313	0.474711	3.85772	0.00011445	0.00108684
ENSG00000202293.1	SNORD114-22	24.5598	1.15873	0.350775	3.30335	0.000955	0.037135		chr12;62162033;62162618	LTR | ERV1 | MER67C	8.96938	1.88816	0.442211	4.26982	1.96e-05	0.01327										chr1;16911900;16912180	20.8196	2.06294	0.421175	4.89806	9.68e-07	2.81e-05		chr1;24266891;24266993	MIRb;SINE;MIR	160.589	-1.42377	0.232379	-6.12694	8.96e-10	1.48e-07
ENSG00000202560.4	MIR539	23.7406	1.13987	0.314123	3.62873	0.000285	0.021353		chr12;62166930;62168552	LINE | L1 | L1MC5	25.1993	1.6484	0.437057	3.77158	0.000162	0.026722										chr1;16912400;16912540	10.119	1.70224	0.497324	3.4228	0.00061979	0.0038919		chr1;24290163;24290258	L2b;LINE;L2	18.3077	1.59038	0.371046	4.28621	1.82e-05	0.00026606
ENSG00000069966.19	GNB5	132.29	1.04964	0.234786	4.47063	7.8e-06	0.004776		chr12;63960566;63961043	LTR | ERVL-MaLR | MLT1D	13.6085	1.14952	0.328738	3.49676	0.000471	0.04003										chr1;16913160;16914660	246.673	1.05538	0.259379	4.06888	4.72e-05	0.00055565		chr1;24290350;24290642	AluSx1;SINE;Alu	18.3077	1.59038	0.371046	4.28621	1.82e-05	0.00026606
ENSG00000138615.6	CILP	243.494	2.4821	0.601546	4.1262	3.69e-05	0.008681		chr12;64061526;64062513	LINE | L1 | L1MB8	9.0506	1.57123	0.379221	4.14333	3.42e-05	0.015295										chr1;16915180;16915520	20.5922	1.6916	0.401158	4.21678	2.48e-05	0.00033872		chr1;24294189;24294296	MIRc;SINE;MIR	42.3025	-1.28166	0.303207	-4.22702	2.37e-05	0.00032689
ENSG00000140511.12	HAPLN3	100.491	1.79693	0.504076	3.56481	0.000364	0.023672		chr12;64104879;64105389	LINE | L1 | L1MB3	9.49095	1.36379	0.383398	3.55711	0.000375	0.036326										chr1;16932480;16932620	11.5109	1.97736	0.433397	4.56247	5.06e-06	9.93e-05		chr1;24640239;24640543	AluJb;SINE;Alu	8.84459	1.70994	0.478843	3.57098	0.00035565	0.00256846
ENSG00000140519.14	RHCG	15.0236	1.21283	0.372675	3.25439	0.001136	0.039716		chr12;7547024;7550091	LINE | L1 | L1PA6	8.40729	2.0774	0.58614	3.54421	0.000394	0.036973										chr1;16984580;16985320	116.319	-1.25866	0.236253	-5.32759	9.95e-08	4.99e-06		chr1;24688941;24689040	L3;LINE;CR1	29.332	1.4002	0.302709	4.62558	3.74e-06	7.9e-05
ENSG00000258647.6	LINC00930	4.85397	2.08081	0.667424	3.11768	0.001823	0.049403		chr12;7924630;7925594	LTR | ERVL | MER21A	67.4573	1.47758	0.398916	3.70398	0.000212	0.02901										chr1;17041320;17041540	19.3408	-1.46217	0.371852	-3.93212	8.42e-05	0.00086142		chr1;24728200;24728323	L1MC4;LINE;L1	7.75942	1.96518	0.579172	3.39309	0.00069109	0.00422861
ENSG00000140479.18	PCSK6	853.842	1.06067	0.340799	3.1123	0.001856	0.04989		chr12;7928831;7928957	SINE | Alu | FLAM_A	37.6968	1.48872	0.432753	3.44012	0.000581	0.043383										chr1;17098500;17098960	31.6295	-1.1361	0.27976	-4.06096	4.89e-05	0.00057019		chr1;24728445;24728749	AluSx;SINE;Alu	7.75942	1.96518	0.579172	3.39309	0.00069109	0.00422861
ENSG00000122254.7	HS3ST2	10.2041	1.49753	0.480566	3.11618	0.001832	0.049607		chr12;7933649;7933727	SINE | Alu | AluJr	26.0933	1.70828	0.418036	4.08645	4.38e-05	0.016663										chr1;17441520;17441940	48.5555	-1.37237	0.340064	-4.03561	5.45e-05	0.00061868		chr1;25564793;25564982	MIR3;SINE;MIR	7.47403	2.12262	0.616145	3.44501	0.00057104	0.00366077
ENSG00000150394.14	CDH8	41.772	2.74163	0.856911	3.19943	0.001377	0.043154		chr13;109252484;109252989	LINE | L1 | L1MC5	4.88514	2.83602	0.84678	3.34919	0.00081	0.049629										chr1;17468720;17469340	95.9985	-1.41316	0.29668	-4.76324	1.91e-06	4.71e-05		chr1;25572518;25572696	MIR3;SINE;MIR	31.9218	1.17999	0.331103	3.56381	0.00036551	0.00262221
ENSG00000166592.12	RRAD	465.015	1.01429	0.317589	3.19372	0.001405	0.043528		chr13;110332024;110332194	LINE | L1 | L1M5	11.0558	1.47948	0.391569	3.77834	0.000158	0.026415										chr1;17479720;17480180	69.6099	-1.56702	0.285381	-5.49098	4e-08	2.49e-06		chr1;25572915;25573061	MIRb;SINE;MIR	31.9218	1.17999	0.331103	3.56381	0.00036551	0.00262221
ENSG00000260922.2	RP11-538I12.3	65.1661	1.25551	0.380209	3.30217	0.000959	0.037135		chr13;20702937;20703058	LINE | CR1 | L3	17.36	1.53776	0.449987	3.41735	0.000632	0.044698										chr1;17577580;17577860	36.7199	-1.73923	0.376992	-4.61343	3.96e-06	8.25e-05		chr1;25631815;25632077	AluSz;SINE;Alu	54.2692	-1.25575	0.30388	-4.13237	3.59e-05	0.00045086
ENSG00000132530.17	XAF1	1329.31	1.39708	0.415248	3.36444	0.000767	0.033521		chr13;28396016;28396092	SINE | MIR | MIR3	42.8787	1.14868	0.322447	3.56239	0.000367	0.036025										chr1;18922240;18922620	49.896	1.37527	0.378249	3.63589	0.00027702	0.00212204		chr1;25632077;25632865	L1PB3;LINE;L1	54.2692	-1.25575	0.30388	-4.13237	3.59e-05	0.00045086
ENSG00000229586.2	TNPO1P3	7.57849	1.67571	0.514608	3.25629	0.001129	0.039642		chr13;28396638;28396770	LINE | L2 | L2a	40.3915	1.32721	0.34367	3.86187	0.000113	0.023188										chr1;18923020;18923140	7.805	1.64032	0.527289	3.11085	0.00186548	0.00889432		chr1;25635853;25636869	MER11A;LTR;ERVK	75.3876	-1.67088	0.324331	-5.15178	2.58e-07	1.01e-05
ENSG00000007171.18	NOS2	35.0433	2.56155	0.648991	3.94698	7.91e-05	0.012775		chr13;28399871;28400110	SINE | MIR | MIRb	106.74	1.11711	0.293306	3.80868	0.00014	0.025132										chr1;18924340;18924580	13.9905	1.59579	0.486336	3.28125	0.00103346	0.00571119		chr1;25641220;25641400	MIRc;SINE;MIR	113.057	-1.04539	0.226773	-4.60987	4.03e-06	8.35e-05
ENSG00000109107.14	ALDOC	24.0236	1.73737	0.502242	3.45922	0.000542	0.028757		chr13;28404323;28404439	SINE | MIR | MIRc	55.6791	1.13154	0.334146	3.38636	0.000708	0.046654										chr1;19052360;19052700	41.5003	-1.17377	0.279019	-4.20677	2.59e-05	0.00035064		chr1;25727133;25727200	MIR3;SINE;MIR	11.0872	1.38445	0.43672	3.17012	0.00152378	0.00764239
ENSG00000108342.13	CSF3	17.5539	3.58761	0.642868	5.58063	2.4e-08	0.000115		chr13;28414538;28414599	SINE | MIR | MIRb	24.941	1.51004	0.415427	3.6349	0.000278	0.032301										chr1;19156780;19156920	11.5176	1.54097	0.485012	3.17718	0.00148714	0.00750277		chr1;25727168;25727295	MIRc;SINE;MIR	11.0872	1.38445	0.43672	3.17012	0.00152378	0.00764239
ENSG00000154258.17	ABCA9	94.2103	1.11245	0.295402	3.76588	0.000166	0.017404		chr13;28414583;28414729	LINE | L2 | L2c	19.7919	1.29073	0.370057	3.48792	0.000487	0.040472										chr1;19164600;19165000	64.9414	-1.31979	0.268154	-4.92176	8.58e-07	2.57e-05		chr1;25888319;25888496	L2a;LINE;L2	55.0723	-1.39456	0.315528	-4.41976	9.88e-06	0.00016651
ENSG00000227036.8	LINC00511	92.674	3.28065	0.601239	5.45648	4.86e-08	0.0002		chr13;28416055;28416311	SINE | MIR | MIRb	62.4872	1.13292	0.299049	3.78841	0.000152	0.025973										chr1;19191800;19192120	32.3873	-1.28136	0.284214	-4.50844	6.53e-06	0.00012137		chr1;25888703;25888871	MLT1J;LTR;ERVL-MaLR	55.0723	-1.39456	0.315528	-4.41976	9.88e-06	0.00016651
ENSG00000263786.1	RP11-649A18.4	27.8885	2.21248	0.468925	4.7182	2.38e-06	0.002541		chr13;28416364;28416484	LINE | RTE-BovB | MamRTE1	6.17481	1.8799	0.551572	3.40826	0.000654	0.045266										chr1;19352140;19352300	6.35099	1.89925	0.619549	3.06553	0.00217284	0.00995403		chr1;26006295;26006582	AluSx;SINE;Alu	54.6602	-1.15236	0.271686	-4.2415	2.22e-05	0.00031111
ENSG00000176170.14	SPHK1	80.7074	1.46344	0.365795	4.00072	6.31e-05	0.011526		chr13;28416515;28416678	SINE | MIR | MIRb	34.6573	1.19309	0.349362	3.41506	0.000638	0.044805										chr1;19448980;19449340	24.7006	1.192	0.359654	3.3143	0.00091873	0.00523676		chr1;26084166;26084390	MIRb;SINE;MIR	5.9868	2.01159	0.597179	3.36848	0.00075583	0.00452108
ENSG00000108679.13	LGALS3BP	3558.88	1.28163	0.307583	4.16677	3.09e-05	0.008026		chr13;28421783;28421971	SINE | MIR | MIR1_Amn	96.1215	1.16019	0.342789	3.38454	0.000713	0.046832										chr1;19469500;19469600	8.93068	1.70376	0.517497	3.2923	0.00099371	0.00554684		chr1;26201079;26201160	MIR3;SINE;MIR	88.6951	-1.17549	0.236096	-4.97887	6.4e-07	2.04e-05
ENSG00000183010.17	PYCR1	135.823	1.59543	0.5032	3.17057	0.001521	0.045559		chr13;28423622;28423719	SINE | MIR | MIRb	75.5789	1.13753	0.326472	3.48431	0.000493	0.040716										chr1;19514440;19514620	11.3178	1.68377	0.486944	3.45783	0.00054455	0.00353339		chr1;26268831;26269405	LTR10A;LTR;ERV1	91.5478	-1.48939	0.233227	-6.38602	1.7e-10	4.7e-08
ENSG00000185269.12	NOTUM	7301.59	2.3287	0.725063	3.21172	0.001319	0.042183		chr13;28426407;28426761	LINE | L2 | L2b	184.465	1.03726	0.287012	3.61399	0.000302	0.033321										chr1;19545760;19546040	21.3804	-1.69887	0.385344	-4.40872	1.04e-05	0.00017318		chr1;26298189;26298324	MIR;SINE;MIR	65.5924	-1.50345	0.277489	-5.41807	6.02e-08	3.38e-06
ENSG00000134775.15	FHOD3	236.844	2.18363	0.574885	3.79837	0.000146	0.01671		chr13;28428562;28428718	SINE | MIR | MIR3	76.1593	1.21046	0.338768	3.57311	0.000353	0.035609										chr1;19550420;19550740	33.7607	-2.01795	0.329025	-6.13312	8.62e-10	1.44e-07		chr1;26298340;26298484	L1MC5a;LINE;L1	65.5924	-1.50345	0.277489	-5.41807	6.02e-08	3.38e-06
ENSG00000267666.2	AC004156.3	17.7749	1.39048	0.436453	3.18587	0.001443	0.044322		chr13;28436769;28436990	SINE | MIR | MIR	171.832	1.29087	0.351399	3.67353	0.000239	0.030385										chr1;19659820;19660040	24.687	1.37367	0.399405	3.43928	0.00058326	0.00372092		chr1;26298507;26298802	AluSx1;SINE;Alu	65.5924	-1.50345	0.277489	-5.41807	6.02e-08	3.38e-06
ENSG00000070404.10	FSTL3	4918.55	1.92869	0.535593	3.60103	0.000317	0.022347		chr13;28440288;28440436	SINE | MIR | MIR3	80.7355	1.22951	0.36117	3.40423	0.000664	0.045476										chr1;19808380;19808720	35.8004	-1.57791	0.324975	-4.85548	1.2e-06	3.3e-05		chr1;26321366;26321631	L2c;LINE;L2	11.4922	1.43992	0.44155	3.26105	0.00111	0.00602556
ENSG00000116014.10	KISS1R	11.7163	3.06528	0.810062	3.78401	0.000154	0.016797		chr13;28444449;28445194	LINE | L1 | L1MB7	122.927	1.72538	0.486466	3.54677	0.00039	0.036865										chr1;19863840;19864360	39.7045	-1.58623	0.370531	-4.28096	1.86e-05	0.00027074		chr1;26331792;26332025	L1MC5a;LINE;L1	19.6528	-1.46018	0.35212	-4.14683	3.37e-05	0.00042913
ENSG00000104953.20	TLE6	139.53	1.82641	0.492019	3.71206	0.000206	0.018935		chr13;28445687;28447197	LINE | L1 | L1MB7	242.134	1.23853	0.318602	3.88741	0.000101	0.022447										chr1;19866140;19866340	17.677	-1.62173	0.379035	-4.27857	1.88e-05	0.0002732		chr1;26351718;26351878	L3;LINE;CR1	108.741	-1.05599	0.246066	-4.2915	1.77e-05	0.00026124
ENSG00000130812.11	ANGPTL6	38.5006	1.13059	0.274062	4.1253	3.7e-05	0.008681		chr13;28447895;28448776	LINE | L1 | L1MB7	223.994	1.36436	0.353139	3.86352	0.000112	0.023177										chr1;19974960;19975080	9.01293	1.90144	0.530386	3.58502	0.00033706	0.00246138		chr1;26487737;26488047	AluY;SINE;Alu	65.9473	-1.32078	0.26619	-4.9618	6.98e-07	2.2e-05
ENSG00000105143.13	SLC1A6	42.7985	3.0908	0.941035	3.28447	0.001022	0.037851		chr13;28454567;28456515	LINE | L1 | L1MC3	479.013	1.25426	0.298523	4.20154	2.65e-05	0.014154										chr1;20139040;20139300	16.0387	-2.05444	0.490566	-4.1879	2.82e-05	0.00037339		chr1;26805696;26805952	MLT1J2-int;LTR;ERVL-MaLR	11.9594	1.35442	0.421215	3.21551	0.00130214	0.00678703
ENSG00000105717.14	PBX4	44.4519	2.06745	0.551271	3.75033	0.000177	0.017869		chr13;28457222;28457333	SINE | MIR | MIR	10.0605	1.46684	0.422626	3.47078	0.000519	0.041464										chr1;20232460;20233020	65.7389	-2.3418	0.392282	-5.96968	2.38e-09	2.99e-07		chr1;26805952;26806029	AluJb;SINE;Alu	11.9594	1.35442	0.421215	3.21551	0.00130214	0.00678703
ENSG00000267178.3	PHF5CP	5.21495	2.78355	0.751574	3.70363	0.000213	0.019012		chr13;28463012;28463131	SINE | MIR | MIRc	83.306	1.44157	0.325652	4.42672	9.57e-06	0.010628										chr1;20250780;20250900	7.93392	2.15707	0.555999	3.87963	0.00010461	0.00101681		chr1;26806029;26806293	AluJb;SINE;Alu	11.9594	1.35442	0.421215	3.21551	0.00130214	0.00678703
ENSG00000259242.2	AC002306.1	10.3938	2.09837	0.643997	3.25835	0.001121	0.039553		chr13;28466611;28466712	LINE | L2 | L2b	107.346	1.25434	0.346537	3.61963	0.000295	0.033078										chr1;20602960;20603620	77.7904	-1.64111	0.343057	-4.78378	1.72e-06	4.35e-05		chr1;26809767;26810077	AluSx4;SINE;Alu	24.8527	1.09335	0.346463	3.15575	0.00160088	0.00792404
ENSG00000064547.14	LPAR2	79.8168	1.59743	0.460836	3.46638	0.000528	0.028459		chr13;28468406;28468525	SINE | MIR | MIR3	37.8945	2.06132	0.473332	4.35491	1.33e-05	0.011855										chr1;20699480;20699980	73.8263	-1.0957	0.250961	-4.36602	1.27e-05	0.00020117		chr1;26810087;26810265	LTR50;LTR;ERVL	24.8527	1.09335	0.346463	3.15575	0.00160088	0.00792404
ENSG00000153902.14	LGI4	164.855	1.31814	0.395259	3.33487	0.000853	0.035001		chr13;28468531;28468904	LTR | ERVL-MaLR | MSTB	280.242	1.85719	0.448473	4.14114	3.46e-05	0.015297										chr1;20725960;20726520	103.067	-1.66839	0.326422	-5.11115	3.2e-07	1.2e-05		chr1;26810265;26810558	AluSq2;SINE;Alu	24.8527	1.09335	0.346463	3.15575	0.00160088	0.00792404
ENSG00000124256.15	ZBP1	30.0248	2.0337	0.603646	3.36903	0.000754	0.033299		chr13;28469402;28469612	SINE | MIR | MIRc	160.769	1.95886	0.464473	4.21738	2.47e-05	0.014094										chr1;20727840;20728860	198.861	-1.1067	0.200841	-5.51035	3.58e-08	2.31e-06		chr1;27001684;27002047	LTR33;LTR;ERVL	17.0606	1.45469	0.356861	4.07634	4.58e-05	0.00054186
ENSG00000101187.16	SLCO4A1	131.067	1.34831	0.359147	3.7542	0.000174	0.017783		chr13;28469748;28470040	SINE | Alu | AluSz6	147.601	1.93425	0.43127	4.485	7.29e-06	0.009683										chr1;20884580;20884800	17.3914	-1.60359	0.41012	-3.91006	9.23e-05	0.00092571		chr1;27010553;27010642	MIR3;SINE;MIR	7.7336	1.95012	0.562229	3.46856	0.00052326	0.00343053
ENSG00000235609.7	AF127936.9	156.644	1.6193	0.464235	3.48809	0.000486	0.027082		chr13;28470056;28470682	LINE | RTE-X | L4_B_Mam	256.987	1.78276	0.446676	3.99116	6.57e-05	0.019369										chr1;21022360;21022560	21.5824	1.27437	0.36799	3.46304	0.00053411	0.00348298		chr1;27112070;27112159	MIRc;SINE;MIR	76.7283	1.13596	0.32108	3.53793	0.00040327	0.00282068
ENSG00000183486.14	MX2	827.311	1.92009	0.552056	3.47806	0.000505	0.027689		chr13;28472901;28473362	LINE | L1 | L1MB8	250.188	1.758	0.424984	4.13664	3.52e-05	0.015362										chr1;21261880;21262220	31.9303	2.08326	0.396378	5.25574	1.47e-07	6.72e-06		chr1;27145160;27145348	L2c;LINE;L2	8.79465	1.66767	0.480352	3.47176	0.00051707	0.00340153
ENSG00000157601.15	MX1	2492.26	2.1037	0.614174	3.42525	0.000614	0.030278		chr13;28473857;28473991	LINE | L1 | L1MB8	45.7179	1.67921	0.437111	3.84161	0.000122	0.023849										chr1;21262280;21262480	13.0073	1.53621	0.493698	3.11165	0.00186047	0.0088759		chr1;27156802;27156978	AluSz6;SINE;Alu	5.5377	1.85191	0.581045	3.1872	0.00143658	0.00730616
ENSG00000228318.3	AP001610.5	8.10847	3.29187	0.885475	3.71763	0.000201	0.018868		chr13;28473995;28474151	LTR | ERVL-MaLR | MLT1B	26.2057	1.63021	0.473216	3.44497	0.000571	0.043101										chr1;21270300;21270440	9.88869	1.48327	0.464608	3.19251	0.00141042	0.0072048		chr1;27156992;27157129	AluJr4;SINE;Alu	5.5377	1.85191	0.581045	3.1872	0.00143658	0.00730616
ENSG00000235890.2	TSPEAR-AS1	27.5714	1.49261	0.477014	3.12907	0.001754	0.048624		chr13;28474524;28474890	LINE | L1 | L1MB7	163.734	1.49238	0.405818	3.67746	0.000236	0.030226										chr1;21279640;21279780	9.44558	1.77755	0.478752	3.71289	0.00020491	0.00168845		chr1;27161657;27161855	MIRb;SINE;MIR	34.3322	1.05422	0.291834	3.61239	0.00030339	0.00227379
ENSG00000184979.10	USP18	107.827	1.83032	0.518564	3.5296	0.000416	0.025536		chr13;28481566;28481684	LINE | L2 | L2a	126.901	1.43362	0.417335	3.43518	0.000592	0.043645										chr1;21280060;21280180	7.16719	2.04124	0.554629	3.68037	0.0002329	0.0018591		chr1;27161860;27162172	AluJr;SINE;Alu	34.3322	1.05422	0.291834	3.61239	0.00030339	0.00227379
ENSG00000274602.5	PI4KAP1	421.066	1.49375	0.430316	3.47128	0.000518	0.028227		chr13;28482172;28482436	SINE | Alu | AluSp	258.595	1.29472	0.315844	4.09925	4.14e-05	0.016235										chr1;21294440;21294580	8.83628	2.26128	0.543818	4.15816	3.21e-05	0.00041329		chr1;27166187;27167277	L2a;LINE;L2	65.0375	-1.34079	0.243105	-5.51526	3.48e-08	2.26e-06
ENSG00000099998.19	GGT5	193.844	1.43415	0.433922	3.30508	0.000949	0.037135		chr13;28483914;28484004	SINE | MIR | MIRc	268.084	1.81327	0.428733	4.22937	2.34e-05	0.013852										chr1;21317420;21317620	14.5562	1.70125	0.409563	4.15381	3.27e-05	0.00042003		chr1;27504656;27504691	MIR;SINE;MIR	117.159	1.52528	0.261847	5.82507	5.71e-09	5.73e-07
ENSG00000279927.1	CTA-212A2.4	19.0112	2.07063	0.621585	3.33121	0.000865	0.03527		chr13;28485625;28486052	LTR | ERVL-MaLR | MLT1H	522.832	1.831	0.450229	4.06683	4.77e-05	0.017216										chr1;21318740;21318940	15.989	2.11537	0.4125	5.12817	2.93e-07	1.12e-05		chr1;27504950;27505098	MIRc;SINE;MIR	117.159	1.52528	0.261847	5.82507	5.71e-09	5.73e-07
ENSG00000279217.1	CTA-212A2.3	62.4225	2.36009	0.599231	3.93854	8.2e-05	0.012857		chr13;28488115;28488412	SINE | Alu | AluSz6	255.94	1.36606	0.356056	3.83663	0.000125	0.024048										chr1;21324400;21324860	42.3835	2.02379	0.43484	4.6541	3.25e-06	7.11e-05		chr1;27525728;27525810	L2b;LINE;L2	47.3447	1.19373	0.303491	3.93333	8.38e-05	0.00085792
ENSG00000100196.11	KDELR3	285.747	1.6563	0.408668	4.05291	5.06e-05	0.010128		chr13;28488647;28489019	LTR | Gypsy? | LTR88b	359.719	1.6478	0.393434	4.18825	2.81e-05	0.014376										chr1;21332080;21332180	6.96396	2.1031	0.5769	3.64552	0.00026685	0.00206436		chr1;27569200;27569255	MIR;SINE;MIR	22.7791	1.5104	0.396293	3.81131	0.00013823	0.00125597
ENSG00000100206.10	DMC1	16.8067	1.30068	0.406426	3.20029	0.001373	0.043086		chr13;28489328;28489773	LINE | L2 | L2c	497.119	1.52876	0.404305	3.7812	0.000156	0.026335										chr1;21334180;21334540	26.1454	1.55703	0.49785	3.12751	0.00176293	0.00852019		chr1;27569277;27569396	MIRb;SINE;MIR	22.7791	1.5104	0.396293	3.81131	0.00013823	0.00125597
ENSG00000128383.13	APOBEC3A	22.6637	1.37365	0.3804	3.61106	0.000305	0.02193		chr13;28490044;28490209	SINE | MIR | MIR3	416.212	1.8563	0.411401	4.51213	6.42e-06	0.009371										chr1;21334760;21334900	10.3035	2.0151	0.511577	3.93899	8.18e-05	0.00084225		chr1;27672709;27673822	ERVL-E-int;LTR;ERVL	10.6217	1.79868	0.492518	3.65201	0.00026019	0.00202595
ENSG00000282501.1	RP11-126O22.3	36.4314	1.27624	0.377999	3.37631	0.000735	0.032852		chr13;28491764;28491858	SINE | MIR | MIR3	249.382	1.69588	0.392716	4.31833	1.57e-05	0.012504										chr1;21337960;21338320	36.3914	1.53816	0.38324	4.01356	5.98e-05	0.00066506		chr1;27858304;27858469	MIRb;SINE;MIR	21.1363	1.5209	0.410063	3.70893	0.00020814	0.00170794
ENSG00000214322.3	CBX1P2	7.02791	1.79261	0.512294	3.49919	0.000467	0.026808		chr13;28499755;28499825	LINE | L1 | L1ME4a	13.8742	2.39112	0.610916	3.91399	9.08e-05	0.021681										chr1;21338620;21338900	18.742	1.59124	0.436543	3.64509	0.00026729	0.00206592		chr1;27874966;27875278	AluSx1;SINE;Alu	33.0366	1.28697	0.345784	3.72188	0.00019775	0.00164407
ENSG00000102109.9	PCSK1N	8.06402	2.44506	0.783664	3.12004	0.001808	0.049279		chr13;28520235;28521384	LINE | L1 | L1MA7	7.23964	2.88695	0.821523	3.51415	0.000441	0.03888										chr1;21368560;21368720	18.1534	1.7271	0.368236	4.69021	2.73e-06	6.22e-05		chr1;27875278;27875382	MIRb;SINE;MIR	33.0366	1.28697	0.345784	3.72188	0.00019775	0.00164407
ENSG00000157514.17	TSC22D3	1488.02	1.09845	0.35187	3.12176	0.001798	0.049151		chr13;36891273;36891327	LINE | L2 | L2c	8.44915	1.70331	0.44691	3.8113	0.000138	0.025031										chr1;21401800;21402240	38.9717	-1.2432	0.319254	-3.89407	9.86e-05	0.00097345		chr1;28306758;28306911	MIRb;SINE;MIR	22.0885	-1.34136	0.325977	-4.11489	3.87e-05	0.0004768
ENSG00000234493.4	RHOXF1P1	10.9446	2.15031	0.644977	3.33394	0.000856	0.035001		chr13;39548693;39548862	LINE | L1 | L1MC4	13.1588	1.20056	0.345716	3.47268	0.000515	0.041319										chr1;21574240;21574340	6.65316	2.22129	0.549541	4.04208	5.3e-05	0.00060609		chr1;28310982;28311281	AluSx1;SINE;Alu	20.6013	1.12794	0.366877	3.07442	0.0021091	0.00974392
ENSG00000258545.6	RHOXF1-AS1	22.8617	1.28077	0.336415	3.80713	0.000141	0.016331		chr13;42902658;42902857	SINE | MIR | MIRc	6.43001	2.29626	0.662877	3.46409	0.000532	0.041871										chr1;21574440;21574580	7.75026	1.6471	0.529523	3.11053	0.00186751	0.0089024		chr1;28311281;28311451	AluSq2;SINE;Alu	20.6013	1.12794	0.366877	3.07442	0.0021091	0.00974392
ENSG00000230092.7	RP11-206L10.8	21.3455	-1.1323	0.347503	-3.25839	0.00112	0.039553		chr13;42909098;42910088	LINE | L1 | L1MA8	23.8309	1.96798	0.494249	3.98176	6.84e-05	0.019651										chr1;21622520;21622960	34.7666	-1.28329	0.319477	-4.01684	5.9e-05	0.00065808		chr1;28526613;28526921	AluSx1;SINE;Alu	98.3981	-1.44143	0.258191	-5.58282	2.37e-08	1.67e-06
ENSG00000205116.4	TMEM88B	43.1401	-2.00906	0.472996	-4.24752	2.16e-05	0.00685		chr13;42913778;42914152	LTR | ERVL-MaLR | MSTA	11.795	2.05085	0.541582	3.78677	0.000153	0.026051										chr1;21626600;21627460	284.817	-1.32655	0.272471	-4.86859	1.12e-06	3.14e-05		chr1;28527244;28527525	AluJb;SINE;Alu	98.3981	-1.44143	0.258191	-5.58282	2.37e-08	1.67e-06
ENSG00000067606.17	PRKCZ	3118.57	-1.08637	0.334528	-3.24748	0.001164	0.040066		chr13;42923278;42923583	SINE | Alu | AluJb	10.3024	1.67774	0.494898	3.39007	0.000699	0.046417										chr1;21803780;21803980	22.8331	-1.30208	0.321932	-4.04457	5.24e-05	0.00060124		chr1;28572954;28573023	L1ME4a;LINE;L1	37.3099	-1.2017	0.301812	-3.98161	6.85e-05	0.00073545
ENSG00000182873.5	PRKCZ-AS1	409.541	-1.94374	0.452479	-4.29577	1.74e-05	0.006181		chr13;42925600;42925851	LINE | L2 | L2c	19.8487	1.80021	0.461561	3.90025	9.61e-05	0.022033										chr1;21906280;21906520	26.4004	1.67887	0.416473	4.03115	5.55e-05	0.00062779		chr1;28573023;28573328	AluSg;SINE;Alu	37.3099	-1.2017	0.301812	-3.98161	6.85e-05	0.00073545
ENSG00000187144.11	SPATA21	22.1167	-1.15675	0.349968	-3.30531	0.000949	0.037135		chr13;42930907;42931191	LTR | ERVL-MaLR | MLT1J1	16.2441	1.67731	0.468082	3.58338	0.000339	0.035072										chr1;21909820;21910360	58.0664	2.02754	0.362845	5.58789	2.3e-08	1.64e-06		chr1;28647284;28647563	AluJb;SINE;Alu	6.70495	1.93174	0.57794	3.34245	0.00083042	0.00485305
ENSG00000076864.20	RAP1GAP	522.396	-1.42475	0.450043	-3.16581	0.001547	0.045929		chr13;42932589;42933319	LINE | L1 | L1MC4a	18.2444	1.83719	0.519633	3.53555	0.000407	0.0375										chr1;21911460;21911680	20.7748	1.57275	0.445975	3.52654	0.00042103	0.00291153		chr1;28647591;28647886	AluY;SINE;Alu	6.70495	1.93174	0.57794	3.34245	0.00083042	0.00485305
ENSG00000184454.7	NCMAP	382.707	-2.43757	0.545822	-4.46587	7.97e-06	0.004776		chr13;42942658;42942987	SINE | Alu | AluYb8	14.0032	1.72455	0.497315	3.46772	0.000525	0.0416										chr1;22315580;22316020	58.0283	-1.98799	0.345002	-5.76225	8.3e-09	7.63e-07		chr1;28734564;28734871	AluSx1;SINE;Alu	23.708	-1.34773	0.333904	-4.03627	5.43e-05	0.00061756
ENSG00000117643.15	MAN1C1	5022.37	-1.88909	0.460772	-4.09984	4.13e-05	0.009153		chr13;42948868;42949301	LTR | ERV1 | MER4D	19.869	1.846	0.445824	4.14066	3.46e-05	0.015298										chr1;22407180;22407380	12.5004	-2.09994	0.469621	-4.47158	7.76e-06	0.00013876		chr1;28734891;28735084	MIRc;SINE;MIR	23.708	-1.34773	0.333904	-4.03627	5.43e-05	0.00061756
ENSG00000228172.5	RP1-317E23.3	14.8002	-1.1493	0.348138	-3.30129	0.000962	0.037153		chr13;42955930;42956068	LINE | L2 | L2a	6.59004	2.39665	0.646009	3.70993	0.000207	0.028766										chr1;22411000;22411220	16.676	-1.91551	0.416262	-4.6017	4.19e-06	8.62e-05		chr1;30717642;30717952	AluY;SINE;Alu	624.441	1.13688	0.220154	5.16403	2.42e-07	9.64e-06
ENSG00000182749.6	PAQR7	1037.42	-1.43576	0.388493	-3.69571	0.000219	0.019117		chr13;42956781;42957465	LINE | L2 | L2a	16.4582	1.88367	0.52418	3.59355	0.000326	0.034494										chr1;22416660;22416860	14.9223	1.26868	0.365604	3.47009	0.00052029	0.00341664		chr1;30756719;30756811	L3b;LINE;CR1	34.7262	1.46695	0.376921	3.89192	9.95e-05	0.00097944
ENSG00000169442.9	CD52	19.3948	-1.93342	0.518529	-3.72867	0.000192	0.01826		chr13;42970247;42970338	LINE | L2 | L2c	18.1621	1.74669	0.470886	3.70937	0.000208	0.028766										chr1;22420580;22420740	19.1349	1.37469	0.318381	4.31776	1.58e-05	0.0002377		chr1;30756941;30756990	MIR3;SINE;MIR	34.7262	1.46695	0.376921	3.89192	9.95e-05	0.00097944
ENSG00000176092.17	CRYBG2	2034.1	-2.19479	0.497254	-4.41382	1.02e-05	0.00523		chr13;42970943;42971101	LTR | ERV1 | LTR78	26.736	1.65337	0.493571	3.34982	0.000809	0.049601										chr1;23169680;23169940	27.1523	1.46158	0.374626	3.90143	9.56e-05	0.00095064		chr1;30779865;30779970	MIRb;SINE;MIR	8.02829	1.69497	0.548312	3.09126	0.00199312	0.00934399
ENSG00000225854.2	RP11-569G9.7	22.0744	-2.43266	0.705273	-3.44925	0.000562	0.029104		chr13;42971297;42971408	LINE | L2 | L2b	17.668	2.09386	0.551729	3.79509	0.000148	0.025658										chr1;23196640;23197360	134.248	-1.14056	0.257162	-4.43519	9.2e-06	0.00015784		chr1;31152082;31152304	AluSz6;SINE;Alu	50.2482	-1.31106	0.321434	-4.07878	4.53e-05	0.00053791
ENSG00000225750.1	RP11-242O24.3	6.82128	-2.512	0.667042	-3.76587	0.000166	0.017404		chr13;42978656;42978707	LTR | ERVL-MaLR | MLT1J	12.5485	2.10967	0.559567	3.77019	0.000163	0.026753										chr1;23369620;23369720	8.47618	1.62796	0.465359	3.49828	0.00046827	0.00315921		chr1;31152304;31152418	L2a;LINE;L2	50.2482	-1.31106	0.321434	-4.07878	4.53e-05	0.00053791
ENSG00000162520.15	SYNC	19.9126	-1.41995	0.454629	-3.12332	0.001788	0.049123		chr13;42979095;42979172	LINE | L1 | L1ME3A	13.4314	1.91632	0.508464	3.76883	0.000164	0.026767										chr1;23369740;23370040	31.4487	1.37127	0.369133	3.71485	0.00020333	0.0016786		chr1;31152482;31152744	MLT1K;LTR;ERVL-MaLR	50.2482	-1.31106	0.321434	-4.07878	4.53e-05	0.00053791
ENSG00000162522.11	KIAA1522	819.315	-1.05846	0.256273	-4.1302	3.62e-05	0.008681		chr13;42979612;42980163	LINE | L1 | L1MC4	31.582	1.58333	0.468615	3.37874	0.000728	0.047243										chr1;23392560;23392780	16.9048	1.49958	0.435539	3.44303	0.00057523	0.00368123		chr1;31471367;31471933	LTR10A;LTR;ERV1	77.7262	-1.99763	0.387621	-5.15357	2.56e-07	1.01e-05
ENSG00000121905.10	HPCA	5.73669	-1.80259	0.568622	-3.1701	0.001524	0.045584		chr13;42982678;42983191	LTR | ERV1 | MER39	94.631	1.61754	0.441114	3.66695	0.000245	0.030686										chr1;23497220;23497380	12.703	1.32125	0.400636	3.29789	0.00097415	0.00546551		chr1;31474977;31478331	L1PBa;LINE;L1	40.899	-2.00365	0.330401	-6.06429	1.33e-09	1.98e-07
ENSG00000121900.19	TMEM54	127.053	-1.84466	0.514544	-3.58504	0.000337	0.022868		chr13;42987365;42987460	LINE | L2 | L2b	10.1179	2.55916	0.687245	3.7238	0.000196	0.028312										chr1;23506480;23507060	91.3515	-1.3596	0.230464	-5.8994	3.65e-09	4.1e-07		chr1;31483346;31484023	LTR84b;LTR;ERVL	60.1602	-1.35198	0.236673	-5.71244	1.11e-08	9.51e-07
ENSG00000278997.1	RP11-131M11.2	72.2221	-1.38011	0.427888	-3.2254	0.001258	0.041239		chr13;42988850;42989032	SINE | Alu | AluJr4	12.9652	1.8388	0.47276	3.88949	0.0001	0.022345										chr1;23558200;23558660	34.8279	1.02198	0.288357	3.54414	0.0003939	0.00276848		chr1;31573639;31573940	AluY;SINE;Alu	41.7666	1.49382	0.321587	4.64513	3.4e-06	7.34e-05
ENSG00000201448.1	SNORA63C	10.7905	-1.62447	0.508532	-3.19442	0.001401	0.043528		chr13;44485592;44486965	LINE | L1 | L1ME2z	28.8197	1.58265	0.388444	4.07432	4.61e-05	0.017095										chr1;23562040;23562660	127.046	1.03963	0.181263	5.73549	9.72e-09	8.57e-07		chr1;31581187;31581649	L2b;LINE;L2	159.967	-1.06215	0.225134	-4.71785	2.38e-06	5.61e-05
ENSG00000119535.18	CSF3R	8451.27	-1.88642	0.417095	-4.52277	6.1e-06	0.004467		chr13;44494582;44495227	LINE | L1 | L1MB5	15.9132	1.93391	0.451219	4.28597	1.82e-05	0.013054										chr1;23564640;23564800	11.6652	1.41669	0.455321	3.11141	0.00186198	0.00888173		chr1;31581669;31581905	MIRb;SINE;MIR	159.967	-1.06215	0.225134	-4.71785	2.38e-06	5.61e-05
ENSG00000179862.7	CITED4	113.261	-1.51343	0.483241	-3.13183	0.001737	0.048402		chr13;44495226;44496266	LINE | L1 | L1MB5	19.8372	1.57686	0.447942	3.52025	0.000431	0.038473										chr1;23581180;23581680	51.4438	1.91504	0.328526	5.82919	5.57e-09	5.6e-07		chr1;31581909;31582047	L2a;LINE;L2	159.967	-1.06215	0.225134	-4.71785	2.38e-06	5.61e-05
ENSG00000171357.6	LURAP1	27.7255	-1.51028	0.467656	-3.22947	0.00124	0.04122		chr13;44500127;44500301	LINE | RTE-X | L4_A_Mam	16.0574	1.29131	0.357786	3.60917	0.000307	0.033615										chr1;23586620;23587040	31.1276	1.36372	0.305029	4.47079	7.79e-06	0.0001391		chr1;31582047;31582337	AluJb;SINE;Alu	159.967	-1.06215	0.225134	-4.71785	2.38e-06	5.61e-05
ENSG00000233406.5	RP11-296A18.5	37.6118	-1.10443	0.283203	-3.89979	9.63e-05	0.01364		chr13;44555326;44555604	SINE | Alu | AluSx	31.6068	1.11587	0.269563	4.13955	3.48e-05	0.015298										chr1;23637360;23637460	6.88492	1.7116	0.527142	3.24694	0.00116654	0.0062606		chr1;31582337;31583033	L2a;LINE;L2	159.967	-1.06215	0.225134	-4.71785	2.38e-06	5.61e-05
ENSG00000085831.16	TTC39A	52.7605	-1.53386	0.42845	-3.58003	0.000344	0.022987		chr13;44560147;44560281	SINE | Alu | AluJb	9.15123	1.5918	0.469963	3.38707	0.000706	0.046616										chr1;24012200;24012300	8.20657	1.8313	0.474711	3.85772	0.00011445	0.00108684		chr1;31583662;31583735	MIR3;SINE;MIR	96.4113	1.47449	0.301047	4.8979	9.69e-07	2.81e-05
ENSG00000169213.7	RAB3B	1974.74	-2.45769	0.589595	-4.16844	3.07e-05	0.008026		chr13;44566629;44568179	LINE | L1 | L1MEg	112.241	1.36782	0.355697	3.84547	0.00012	0.023678										chr1;24266300;24267020	160.589	-1.42377	0.232379	-6.12694	8.96e-10	1.48e-07		chr1;32246781;32246922	MIRc;SINE;MIR	25.5064	1.44315	0.395384	3.65	0.00026225	0.00203719
ENSG00000157193.18	LRP8	472.919	-1.55015	0.414585	-3.73904	0.000185	0.018061		chr13;44570188;44570491	SINE | Alu | AluJb	27.7343	1.32598	0.34026	3.89695	9.74e-05	0.022188										chr1;24290120;24290400	18.3077	1.59038	0.371046	4.28621	1.82e-05	0.00026606		chr1;32349235;32349329	L3b;LINE;CR1	12.7557	1.66472	0.542091	3.07092	0.00213397	0.00982676
ENSG00000228838.1	RP4-784A16.2	4.95233	-2.5372	0.724153	-3.50368	0.000459	0.02669		chr13;48236381;48236519	SINE | MIR | MIR3	113.436	1.19845	0.315837	3.79453	0.000148	0.025687										chr1;24294280;24294640	42.3025	-1.28166	0.303207	-4.22702	2.37e-05	0.00032689		chr1;32448197;32449195	LTR13;LTR;ERVK	15.3728	1.53566	0.459811	3.33975	0.00083854	0.00488897
ENSG00000232762.1	RP4-784A16.4	23.5438	-1.91957	0.585271	-3.27979	0.001039	0.038197		chr13;48238834;48238897	LTR | ERV1 | MER41B	59.8331	1.6135	0.422317	3.8206	0.000133	0.024682										chr1;24391360;24391520	18.1503	1.24006	0.336181	3.68868	0.00022542	0.00181564		chr1;32981085;32981248	MIRc;SINE;MIR	28.6114	1.64521	0.425451	3.86698	0.00011019	0.00105745
ENSG00000198162.12	MAN1A2	8028.09	-1.46088	0.412003	-3.54579	0.000391	0.024887		chr13;48240037;48240139	SINE | MIR | MIR	70.9374	1.56953	0.45663	3.4372	0.000588	0.043539										chr1;24413640;24413940	30.5997	-1.07982	0.271647	-3.97509	7.04e-05	0.00075107		chr1;32992359;32992492	MIRb;SINE;MIR	53.0427	1.00301	0.300352	3.33943	0.00083951	0.00489306
ENSG00000279513.1	RP4-675C20.4	138.742	-1.75686	0.504729	-3.4808	0.0005	0.027511		chr13;48241964;48242786	LINE | L1 | HAL1	182.888	1.38543	0.338459	4.09333	4.25e-05	0.016474										chr1;24605520;24606480	260.287	-1.32163	0.236802	-5.58118	2.39e-08	1.68e-06		chr1;33128081;33128391	AluJb;SINE;Alu	47.8514	-1.6687	0.324402	-5.14393	2.69e-07	1.05e-05
ENSG00000226443.3	GAPDHP32	70.4456	-1.83883	0.524433	-3.50632	0.000454	0.026684		chr13;48243546;48243825	SINE | Alu | AluJb	63.8294	1.21016	0.259087	4.67085	3e-06	0.007774										chr1;24640340;24640480	8.84459	1.70994	0.478843	3.57098	0.00035565	0.00256846		chr1;33128391;33128459	MIR;SINE;MIR	47.8514	-1.6687	0.324402	-5.14393	2.69e-07	1.05e-05
ENSG00000232265.8	LINC02805	10.6537	-3.31215	0.793824	-4.1724	3.01e-05	0.008026		chr13;48244010;48244182	SINE | MIR | MIR3	57.4809	1.24555	0.26322	4.73197	2.22e-06	0.007371										chr1;24688640;24689000	29.332	1.4002	0.302709	4.62558	3.74e-06	7.9e-05		chr1;33128437;33128597	MIRb;SINE;MIR	47.8514	-1.6687	0.324402	-5.14393	2.69e-07	1.05e-05
ENSG00000227733.10	RP4-565E6.1	55.3593	-2.38822	0.552257	-4.32447	1.53e-05	0.006181		chr13;48249001;48249488	LINE | L1 | L1ME1	55.7933	1.1759	0.343212	3.42617	0.000612	0.044237										chr1;24695580;24695980	31.0305	1.48957	0.317655	4.68928	2.74e-06	6.24e-05		chr1;33176721;33176931	MIRb;SINE;MIR	102.415	-1.26029	0.297776	-4.23234	2.31e-05	0.0003212
ENSG00000228626.1	RP11-495P10.9	83.5744	-2.52463	0.625503	-4.03617	5.43e-05	0.010515		chr13;48250070;48250177	LINE | L2 | L2c	22.8786	1.71853	0.374725	4.58611	4.52e-06	0.008546										chr1;24705380;24705740	49.504	1.22031	0.2381	5.1252	2.97e-07	1.13e-05		chr1;33220648;33220736	MIR1_Amn;SINE;MIR	11.3213	-2.08043	0.477163	-4.36	1.3e-05	0.00020549
ENSG00000238107.1	LINC02806	11.9763	-1.92157	0.606709	-3.16719	0.001539	0.045816		chr13;48251255;48251548	LINE | L2 | L2c	66.4033	1.3272	0.293242	4.52598	6.01e-06	0.009323										chr1;24720140;24720440	35.2693	2.02073	0.317751	6.35947	2.02e-10	5.19e-08		chr1;33220648;33220736	MIR1_Amn;SINE;MIR	177.978	-1.82262	0.279345	-6.52463	6.82e-11	2.43e-08
ENSG00000143382.16	ADAMTSL4	4471.94	-1.36734	0.303393	-4.50685	6.58e-06	0.004573		chr13;48259414;48259567	SINE | MIR | MIRc	45.1159	1.55002	0.410676	3.77432	0.00016	0.026628										chr1;24728300;24728480	7.75942	1.96518	0.579172	3.39309	0.00069109	0.00422861		chr1;33221524;33221725	MIRb;SINE;MIR	177.978	-1.82262	0.279345	-6.52463	6.82e-11	2.43e-08
ENSG00000203804.5	ADAMTSL4-AS1	72.4503	-1.14804	0.306899	-3.74078	0.000183	0.018061		chr13;48259849;48260480	LINE | L1 | L1PA7	21.6788	1.28585	0.34632	3.71291	0.000205	0.028678										chr1;24770280;24770440	10.0539	1.96892	0.536957	3.66681	0.00024559	0.00193647		chr1;33244394;33244490	L2a;LINE;L2	50.952	-1.17113	0.239195	-4.89615	9.77e-07	2.83e-05
ENSG00000159409.15	CELF3	18.3146	-1.11601	0.35478	-3.14563	0.001657	0.047284		chr13;50112361;50112478	LINE | L1 | L1M5	17.2792	1.04043	0.287611	3.61749	0.000297	0.03317										chr1;25022460;25022660	14.1126	1.75944	0.476343	3.69365	0.00022106	0.00178818		chr1;33244655;33244849	MIRb;SINE;MIR	42.9037	-1.57361	0.309827	-5.07901	3.79e-07	1.36e-05
ENSG00000196407.12	THEM5	11.7362	-1.97089	0.593689	-3.31972	0.000901	0.036189		chr13;50205477;50205895	LINE | RTE-X | L4_B_Mam	14.5439	1.10126	0.32121	3.42847	0.000607	0.044107										chr1;25022860;25023100	14.1646	1.64609	0.496837	3.31314	0.00092255	0.00525393		chr1;34843461;34843735	L3b;LINE;CR1	12.4105	1.88847	0.473764	3.98609	6.72e-05	0.00072529
ENSG00000085552.17	IGSF9	42.9601	-1.17587	0.351349	-3.34674	0.000818	0.034322		chr13;50321573;50323178	LINE | L1 | L1ME1	32.0726	1.3952	0.391252	3.56599	0.000362	0.035964										chr1;25559160;25559340	9.40306	1.58494	0.512803	3.09074	0.00199657	0.00935515		chr1;36400550;36401780	LTR2752;LTR;ERV1	25.8039	1.16354	0.37181	3.1294	0.00175164	0.00847745
ENSG00000228917.1	NECTIN4-AS1	117.185	-1.76061	0.541742	-3.24989	0.001154	0.03987		chr13;50328290;50328499	SINE | MIR | MIRc	9.12169	1.42339	0.394971	3.6038	0.000314	0.033879										chr1;25564900;25565060	7.47403	2.12262	0.616145	3.44501	0.00057104	0.00366077		chr1;36408472;36408521	MLT1N2;LTR;ERVL-MaLR	50.2839	-1.02669	0.24667	-4.1622	3.15e-05	0.00040771
ENSG00000236364.4	RP11-525G13.2	70.913	-1.61591	0.504834	-3.20088	0.00137	0.043086		chr13;50363262;50364300	LINE | L1 | L1MEc	11.0629	1.64755	0.442191	3.72588	0.000195	0.028227										chr1;25570460;25570560	5.32012	1.88038	0.604724	3.10949	0.00187412	0.00892693		chr1;36408798;36408918	MLT1N2;LTR;ERVL-MaLR	50.2839	-1.02669	0.24667	-4.1622	3.15e-05	0.00040771
ENSG00000143195.13	ILDR2	323.683	-2.78256	0.621573	-4.47664	7.58e-06	0.004776		chr13;50444594;50444688	LINE | L1 | L1M5	9.47065	1.76745	0.449056	3.93593	8.29e-05	0.020871										chr1;25572660;25573020	31.9218	1.17999	0.331103	3.56381	0.00036551	0.00262221		chr1;36436684;36437263	L1MC3;LINE;L1	140.153	-1.26965	0.236708	-5.36377	8.15e-08	4.27e-06
ENSG00000224687.2	RASAL2-AS1	139.955	-1.36914	0.436278	-3.13822	0.0017	0.047915		chr13;50515843;50516323	LTR | ERV1 | LTR37B	22.4896	1.19261	0.294261	4.05288	5.06e-05	0.017523										chr1;25631840;25632300	54.2692	-1.25575	0.30388	-4.13237	3.59e-05	0.00045086		chr1;36496901;36497192	AluJb;SINE;Alu	66.4243	-1.89778	0.420408	-4.51414	6.36e-06	0.00011907
ENSG00000159166.15	LAD1	234.105	-1.96919	0.511383	-3.85072	0.000118	0.014884		chr13;50564227;50564935	LINE | L1 | L1ME1	16.5441	1.08763	0.293813	3.70177	0.000214	0.029125										chr1;25636000;25636540	75.3876	-1.67088	0.324331	-5.15178	2.58e-07	1.01e-05		chr1;36497258;36498701	L1ME3F;LINE;L1	66.4243	-1.89778	0.420408	-4.51414	6.36e-06	0.00011907
ENSG00000159173.19	TNNI1	14.0483	-2.45141	0.570021	-4.30057	1.7e-05	0.006181		chr13;50714444;50714804	LTR | ERV1 | LTR78	12.79	1.15641	0.341635	3.38494	0.000712	0.046791										chr1;25641140;25641780	113.057	-1.04539	0.226773	-4.60987	4.03e-06	8.35e-05		chr1;37471966;37472195	L2c;LINE;L2	33.4142	1.19356	0.307413	3.88258	0.00010335	0.00100735
ENSG00000224536.2	RP11-134G8.7	29.1391	-1.45758	0.438054	-3.32741	0.000877	0.035404		chr13;50758379;50758966	LTR | ERVL-MaLR | MLT1F2	5.60243	1.96906	0.507969	3.87633	0.000106	0.022791										chr1;25727140;25727240	11.0872	1.38445	0.43672	3.17012	0.00152378	0.00764239		chr1;37854603;37854777	L3;LINE;CR1	74.816	-1.0749	0.247472	-4.3435	1.4e-05	0.00021726
ENSG00000170075.10	GPR37L1	30.6743	-1.15047	0.334023	-3.44427	0.000573	0.029111		chr13;75412274;75412603	SINE | Alu | AluJo	10.6822	1.45512	0.385907	3.77064	0.000163	0.026753										chr1;25743620;25743860	26.604	1.20191	0.30687	3.91668	8.98e-05	0.0009061		chr1;37854777;37855077	AluSp;SINE;Alu	74.816	-1.0749	0.247472	-4.3435	1.4e-05	0.00021726
ENSG00000188770.10	OPTC	43.9445	-2.47273	0.666221	-3.71157	0.000206	0.018935		chr14;100000065;100000340	LTR | ERV1 | MER4A1	8.92656	1.58349	0.405492	3.9051	9.42e-05	0.02192										chr1;25888440;25888900	55.0723	-1.39456	0.315528	-4.41976	9.88e-06	0.00016651		chr1;37876581;37876889	AluY;SINE;Alu	103.525	-1.0789	0.242703	-4.44535	8.78e-06	0.00015229
ENSG00000143850.16	PLEKHA6	3806.38	-1.70872	0.507602	-3.36626	0.000762	0.033443		chr14;100906203;100906364	SINE | MIR | MIRb	29.0133	1.1099	0.303326	3.65911	0.000253	0.031105										chr1;25922960;25923200	17.436	1.46858	0.423428	3.4683	0.00052376	0.0034318		chr1;37876889;37877084	AluJo;SINE;Alu	103.525	-1.0789	0.242703	-4.44535	8.78e-06	0.00015229
ENSG00000231691.2	RP11-203F10.5	56.9778	-2.18746	0.641178	-3.41163	0.000646	0.030774		chr14;100934026;100934356	LINE | L1 | L1MC1	47.7688	1.11724	0.269279	4.149	3.34e-05	0.015088										chr1;26005460;26005860	64.0445	-1.37725	0.300862	-4.57767	4.7e-06	9.41e-05		chr1;37877084;37877371	AluSc8;SINE;Alu	103.525	-1.0789	0.242703	-4.44535	8.78e-06	0.00015229
ENSG00000281406.2	BLACAT1	66.6245	-3.08741	0.914631	-3.37558	0.000737	0.032882		chr14;105033003;105033364	LTR | ERV1 | MER4-int	7.00193	3.20398	0.770136	4.16029	3.18e-05	0.014843										chr1;26006080;26006460	54.6602	-1.15236	0.271686	-4.2415	2.22e-05	0.00031111		chr1;38735527;38735657	L2c;LINE;L2	45.9753	-1.428	0.263995	-5.4092	6.33e-08	3.5e-06
ENSG00000224566.2	FAM96AP2	11.0303	-1.70824	0.467774	-3.65184	0.00026	0.020627		chr14;105034047;105034778	LTR | ERV1 | MER4-int	20.6126	2.48534	0.686071	3.62257	0.000292	0.032976										chr1;26084180;26084320	5.9868	2.01159	0.597179	3.36848	0.00075583	0.00452108		chr1;38735749;38735887	L2c;LINE;L2	45.9753	-1.428	0.263995	-5.4092	6.33e-08	3.5e-06
ENSG00000287895.1	RP5-881P19.8	16.5011	-1.50276	0.405384	-3.707	0.00021	0.019012		chr14;105037812;105038415	LTR | ERV1 | MER4-int	10.1201	3.41386	0.783441	4.35753	1.32e-05	0.011855										chr1;26164500;26164820	23.6177	1.2076	0.350804	3.44239	0.0005766	0.00368769		chr1;39932958;39933263	AluJo;SINE;Alu	61.0006	-1.2918	0.285325	-4.52746	5.97e-06	0.00011337
ENSG00000162931.12	TRIM17	121.79	-1.193	0.362173	-3.294	0.000988	0.037417		chr14;105039557;105039940	LTR | ERV1 | MER4-int	5.48517	3.06134	0.900878	3.39818	0.000678	0.045955										chr1;26200900;26201620	88.6951	-1.17549	0.236096	-4.97887	6.4e-07	2.04e-05		chr1;39933391;39933692	AluSz;SINE;Alu	61.0006	-1.2918	0.285325	-4.52746	5.97e-06	0.00011337
ENSG00000180875.5	GREM2	182.428	-2.39339	0.737266	-3.24631	0.001169	0.040072		chr14;105043503;105043849	LTR | ERVL | LTR40a	5.32293	3.10784	0.885549	3.5095	0.000449	0.039149										chr1;26268540;26269280	91.5478	-1.48939	0.233227	-6.38602	1.7e-10	4.7e-08		chr1;39980393;39980526	L2b;LINE;L2	200.664	-1.04736	0.222673	-4.70356	2.56e-06	5.92e-05
ENSG00000260476.1	RP11-254F7.1	7.59155	-2.2057	0.678317	-3.25173	0.001147	0.039757		chr14;27290819;27291722	LTR | ERV1 | MER57A-int	11.9364	1.35747	0.395895	3.42885	0.000606	0.044089										chr1;26276340;26276500	18.089	1.43914	0.434142	3.31492	0.00091671	0.00522954		chr1;39981122;39981229	MIR3;SINE;MIR	200.664	-1.04736	0.222673	-4.70356	2.56e-06	5.92e-05
ENSG00000272275.1	RP11-791G15.2	24.5049	-1.38145	0.439224	-3.14522	0.00166	0.047291		chr14;27399632;27399840	LINE | L2 | L2a	6.45452	1.81033	0.475779	3.80498	0.000142	0.025222										chr1;26280600;26280820	14.1182	1.48273	0.481244	3.08104	0.00206281	0.00958221		chr1;40024460;40024927	L1M5;LINE;L1	14.0503	-2.07537	0.474415	-4.3746	1.22e-05	0.00019524
ENSG00000115884.11	SDC1	5650.03	-2.92975	0.570937	-5.13147	2.87e-07	0.000921		chr14;29775164;29781301	LINE | L1 | L1PA5	55.7435	1.00743	0.27155	3.70993	0.000207	0.028766										chr1;26285240;26285360	10.0458	1.42628	0.431908	3.30228	0.00095902	0.00540453		chr1;40084571;40085570	LTR13;LTR;ERVK	23.8562	1.46255	0.356853	4.09845	4.16e-05	0.00050391
ENSG00000138074.15	SLC5A6	1964.57	-1.37381	0.391503	-3.50906	0.00045	0.026465		chr14;29871431;29871684	SINE | MIR | MIRb	11.5837	1.46448	0.414566	3.53256	0.000412	0.03772										chr1;26298280;26298760	65.5924	-1.50345	0.277489	-5.41807	6.02e-08	3.38e-06		chr1;40102200;40102503	AluJr4;SINE;Alu	13.036	-1.7903	0.434298	-4.12228	3.75e-05	0.00046595
ENSG00000171094.18	ALK	61.8377	-2.20091	0.612362	-3.59413	0.000325	0.022508		chr14;33935115;33935242	SINE | MIR | MIRb	18.0222	2.69049	0.723392	3.71927	0.0002	0.028413										chr1;26303020;26303180	12.8554	1.92981	0.452829	4.26168	2.03e-05	0.00029041		chr1;40107484;40107946	MER31B;LTR;ERV1	20.2989	-1.68286	0.36331	-4.63203	3.62e-06	7.72e-05
ENSG00000228100.2	LINC01820	67.6446	-1.05099	0.290733	-3.61497	0.0003	0.021819		chr14;33941640;33941720	LINE | L2 | L2a	10.9365	2.74494	0.798694	3.43678	0.000589	0.043543										chr1;26321600;26321720	11.4922	1.43992	0.44155	3.26105	0.00111	0.00602556		chr1;40140062;40140501	MLT1D;LTR;ERVL-MaLR	102.27	-1.51912	0.230503	-6.59044	4.39e-11	1.77e-08
ENSG00000187600.14	LINC02583	134.259	-1.03293	0.293071	-3.52449	0.000424	0.025868		chr14;33945347;33945657	LTR | ERVL-MaLR | MLT1O	46.8537	3.17044	0.881281	3.59753	0.000321	0.034329										chr1;26331720;26331940	19.6528	-1.46018	0.35212	-4.14683	3.37e-05	0.00042913		chr1;40140501;40140746	L1MC4;LINE;L1	102.27	-1.51912	0.230503	-6.59044	4.39e-11	1.77e-08
ENSG00000227394.1	RPL11P1	17.0053	-1.8741	0.431679	-4.34142	1.42e-05	0.006003		chr14;33946652;33946698	SINE | MIR | MIRb	6.85552	2.98898	0.753003	3.96942	7.2e-05	0.019841										chr1;26351520;26352000	108.741	-1.05599	0.246066	-4.2915	1.77e-05	0.00026124		chr1;40410990;40411345	CR1_Mam;LINE;CR1	28.4565	-1.64522	0.310334	-5.30145	1.15e-07	5.59e-06
ENSG00000228568.1	RPS15AP13	37.0613	-1.54929	0.4339	-3.57062	0.000356	0.023394		chr14;33946735;33946870	SINE | MIR | MIRb	11.5259	2.84404	0.779556	3.64828	0.000264	0.031567										chr1;26360000;26360500	44.6782	-1.63297	0.326446	-5.00225	5.67e-07	1.86e-05		chr1;40899830;40899942	MIRb;SINE;MIR	124.74	-1.71692	0.265932	-6.45626	1.07e-10	3.31e-08
ENSG00000222536.1	RNU2-39P	10.5276	-1.98892	0.531275	-3.74367	0.000181	0.018061		chr14;33946974;33947057	SINE | MIR | MIRb	12.9547	2.91735	0.782787	3.72687	0.000194	0.028175										chr1;26487540;26488060	65.9473	-1.32078	0.26619	-4.9618	6.98e-07	2.2e-05		chr1;40899976;40900271	AluJb;SINE;Alu	124.74	-1.71692	0.265932	-6.45626	1.07e-10	3.31e-08
ENSG00000135631.17	RAB11FIP5	1000.61	-1.64555	0.390147	-4.21778	2.47e-05	0.007493		chr14;34088738;34089355	LINE | L1 | L1MD	4.97513	2.96928	0.748456	3.96721	7.27e-05	0.019892										chr1;26535080;26535260	6.92058	2.15892	0.662209	3.26017	0.00111344	0.00604014		chr1;41003736;41004160	MLT1H2;LTR;ERVL-MaLR	25.459	1.10936	0.338178	3.28041	0.00103655	0.00572481
ENSG00000272183.1	RP11-523H20.3	20.5512	-1.23456	0.332697	-3.71078	0.000207	0.018935		chr14;41324374;41330497	LINE | L1 | L1PA6	22.337	1.55525	0.425145	3.65817	0.000254	0.031109										chr1;26702020;26702120	4.74724	2.18326	0.664855	3.28381	0.00102415	0.00567322		chr1;41155699;41156007	AluSx1;SINE;Alu	27.8991	-1.19329	0.303588	-3.93062	8.47e-05	0.00086521
ENSG00000172005.11	MAL	18.1256	-1.65823	0.431042	-3.84703	0.00012	0.01499		chr14;48176237;48176716	LINE | L1 | L1MC4	5.93834	3.81135	0.976059	3.90484	9.43e-05	0.02192										chr1;26744100;26744440	43.9874	1.89768	0.411803	4.60821	4.06e-06	8.4e-05		chr1;41156018;41156162	L3;LINE;CR1	27.8991	-1.19329	0.303588	-3.93062	8.47e-05	0.00086521
ENSG00000155066.16	PROM2	335.251	-1.06313	0.254546	-4.17655	2.96e-05	0.008026		chr14;48335701;48338536	LINE | L1 | L1PA13	8.82529	3.37335	0.819916	4.11426	3.88e-05	0.015859										chr1;26771600;26771960	32.4001	1.20759	0.367714	3.28404	0.00102329	0.00567024		chr1;41156181;41156296	L3;LINE;CR1	27.8991	-1.19329	0.303588	-3.93062	8.47e-05	0.00086521
ENSG00000230140.7	NPAS2-AS1	17.4183	-1.4473	0.442642	-3.26968	0.001077	0.038908		chr14;50454721;50455361	LINE | L1 | L1M5	38.7172	1.07592	0.285653	3.76653	0.000166	0.026826										chr1;26784140;26784260	7.19736	1.94966	0.569534	3.42325	0.00061876	0.00388713		chr1;41353617;41353783	MIRc;SINE;MIR	201.756	-1.19423	0.250596	-4.76554	1.88e-06	4.67e-05
ENSG00000223947.1	AC016738.4	16.0541	-1.1924	0.370813	-3.21564	0.001302	0.041796		chr14;50508723;50509281	LINE | L1 | L1PA6	7.49726	1.37515	0.3981	3.45429	0.000552	0.0425										chr1;26786820;26787300	40.4612	1.11591	0.265218	4.20752	2.58e-05	0.00034963		chr1;41371450;41371568	MIRb;SINE;MIR	12.888	1.48916	0.452184	3.29325	0.00099035	0.00553311
ENSG00000175772.11	LINC01106	14.4571	-1.82751	0.53403	-3.42211	0.000621	0.030355		chr14;50930201;50930368	SINE | MIR | MIRc	9.9037	1.31993	0.383698	3.44002	0.000582	0.043383										chr1;26805940;26806120	11.9594	1.35442	0.421215	3.21551	0.00130214	0.00678703		chr1;41415780;41415949	MIR;SINE;MIR	119.551	-1.0979	0.207863	-5.28185	1.28e-07	6.07e-06
ENSG00000204581.3	ACOXL-AS1	89.3288	-3.08098	0.850032	-3.62455	0.000289	0.021514		chr14;55132569;55132866	SINE | Alu | AluSx3	40.1174	1.20526	0.342403	3.52001	0.000432	0.038488										chr1;26810040;26810300	24.8527	1.09335	0.346463	3.15575	0.00160088	0.00792404		chr1;41432570;41432639	MLT1B;LTR;ERVL-MaLR	9.83421	1.66011	0.47761	3.47586	0.00050921	0.00336174
ENSG00000144130.11	NT5DC4	21.693	-2.42556	0.63689	-3.80844	0.00014	0.016331		chr14;55133578;55133637	SINE | MIR | MIRc	28.941	1.62869	0.448024	3.63528	0.000278	0.032301										chr1;27001960;27002160	17.0606	1.45469	0.356861	4.07634	4.58e-05	0.00054186		chr1;41432650;41432741	MIRb;SINE;MIR	9.83421	1.66011	0.47761	3.47586	0.00050921	0.00336174
ENSG00000287937.1	RP11-67L14.2	38.227	-1.9907	0.405457	-4.90976	9.12e-07	0.001563		chr14;55134071;55134205	SINE | Alu | FLAM_C	21.9956	1.52952	0.454371	3.36624	0.000762	0.048364										chr1;27009500;27009660	8.90043	1.764	0.52978	3.32969	0.00086943	0.00502626		chr1;41516380;41516571	L2a;LINE;L2	44.4709	1.75995	0.323756	5.43602	5.45e-08	3.15e-06
ENSG00000280228.1	RP11-67L14.1	40.9149	-2.20964	0.53913	-4.09852	4.16e-05	0.009153		chr14;55134872;55135166	SINE | Alu | AluJb	53.021	1.33223	0.394063	3.38074	0.000723	0.047116										chr1;27010460;27010620	7.7336	1.95012	0.562229	3.46856	0.00052326	0.00343053		chr1;41944455;41948886	HERV17-int;LTR;ERV1	52.0083	-2.05224	0.361908	-5.67061	1.42e-08	1.15e-06
ENSG00000125571.10	IL37	11.6218	-2.76447	0.613746	-4.50426	6.66e-06	0.004573		chr14;55136527;55136891	LINE | L1 | L1MA2	70.3281	1.79581	0.460606	3.89879	9.67e-05	0.022089										chr1;27012480;27012580	6.09298	1.80164	0.578783	3.1128	0.00185323	0.00885174		chr1;42147936;42148223	L2a;LINE;L2	56.9399	-1.59115	0.302701	-5.25653	1.47e-07	6.7e-06
ENSG00000176601.14	MAP3K19	23.3946	-2.39213	0.684788	-3.49324	0.000477	0.026944		chr14;55138626;55138807	SINE | MIR | MIR	22.6509	2.18361	0.515043	4.23966	2.24e-05	0.013747										chr1;27031680;27031920	25.0696	1.89082	0.452784	4.17599	2.97e-05	0.00038925		chr1;42148222;42148319	L2a;LINE;L2	56.9399	-1.59115	0.302701	-5.25653	1.47e-07	6.7e-06
ENSG00000224331.2	AC019181.3	90.9929	-1.68984	0.444835	-3.79879	0.000145	0.01671		chr14;55139479;55139648	SINE | Alu | AluJo	19.6686	2.02436	0.584716	3.46212	0.000536	0.041999										chr1;27099260;27099500	20.7007	1.81885	0.365025	4.9828	6.27e-07	2.01e-05		chr1;42148405;42148445	MIR;SINE;MIR	56.9399	-1.59115	0.302701	-5.25653	1.47e-07	6.7e-06
ENSG00000206869.1	SNORA70F	24.1705	-1.99328	0.606796	-3.28493	0.00102	0.037851		chr14;55143426;55143722	SINE | Alu | AluSc	6.60211	1.77122	0.519633	3.40859	0.000653	0.045247										chr1;27099540;27100140	70.582	1.22414	0.363346	3.36908	0.00075421	0.00451414		chr1;42148411;42148476	L2c;LINE;L2	56.9399	-1.59115	0.302701	-5.25653	1.47e-07	6.7e-06
ENSG00000153253.19	SCN3A	61.59	-1.26049	0.3541	-3.5597	0.000371	0.024026		chr14;75245941;75246384	LTR | ERVL-MaLR | MLT1K	4.7105	2.95906	0.850088	3.48089	0.0005	0.040916										chr1;27102720;27103060	29.7846	1.10238	0.359573	3.06581	0.00217082	0.00994668		chr1;42148454;42148536	MIRc;SINE;MIR	56.9399	-1.59115	0.302701	-5.25653	1.47e-07	6.7e-06
ENSG00000271151.1	RP11-394I13.2	63.8175	-1.45919	0.448057	-3.2567	0.001127	0.039639		chr14;75250876;75251123	SINE | MIR | MIR	4.3691	3.54946	1.04686	3.39058	0.000697	0.046397										chr1;27112060;27112500	76.7283	1.13596	0.32108	3.53793	0.00040327	0.00282068		chr1;42148542;42149072	L2a;LINE;L2	56.9399	-1.59115	0.302701	-5.25653	1.47e-07	6.7e-06
ENSG00000162998.5	FRZB	701.547	-1.35029	0.3379	-3.99613	6.44e-05	0.011604		chr14;75262001;75262166	SINE | MIR | MIR	4.93922	2.85984	0.755945	3.78314	0.000155	0.026259										chr1;27119300;27119400	5.99303	2.23522	0.563881	3.964	7.37e-05	0.0007783		chr1;42209309;42211970	L1PBb;LINE;L1	215.772	-1.77975	0.304965	-5.83593	5.35e-09	5.46e-07
ENSG00000144369.13	FAM171B	1175.58	-1.57945	0.46239	-3.41584	0.000636	0.030408		chr14;77470441;77470481	LINE | L2 | L2c	18.5378	1.9723	0.543938	3.62597	0.000288	0.03279										chr1;27145220;27145360	8.79465	1.66767	0.480352	3.47176	0.00051707	0.00340153		chr1;42222221;42222351	L2b;LINE;L2	79.2065	-1.68042	0.291773	-5.75935	8.44e-09	7.71e-07
ENSG00000144366.16	GULP1	3107.55	-1.43942	0.453278	-3.17557	0.001495	0.04495		chr14;77476767;77477038	SINE | Alu | AluSz6	24.0852	1.89346	0.542347	3.49124	0.000481	0.040281										chr1;27156960;27157060	5.5377	1.85191	0.581045	3.1872	0.00143658	0.00730616		chr1;42222480;42222571	L2b;LINE;L2	79.2065	-1.68042	0.291773	-5.75935	8.44e-09	7.71e-07
ENSG00000280083.1	RP11-317J9.1	79.1703	-1.96125	0.605793	-3.23749	0.001206	0.040649		chr14;77477584;77477712	LINE | L2 | L2b	36.1779	2.12438	0.490162	4.33404	1.46e-05	0.012262										chr1;27161680;27162060	34.3322	1.05422	0.291834	3.61239	0.00030339	0.00227379		chr1;42399813;42400253	L2b;LINE;L2	22.7308	-1.34388	0.332222	-4.04511	5.23e-05	0.00060061
ENSG00000233581.1	AC069155.1	6.72933	-1.751	0.530028	-3.30359	0.000955	0.037135		chr14;77479010;77479060	SINE | MIR | MIRc	6.50668	1.86964	0.52923	3.53275	0.000411	0.037703										chr1;27166360;27166740	65.0375	-1.34079	0.243105	-5.51526	3.48e-08	2.26e-06		chr1;42857722;42859436	HERVH-int;LTR;ERV1	41.9563	-1.86753	0.33281	-5.61139	2.01e-08	1.48e-06
ENSG00000127831.11	VIL1	14.9795	-1.26308	0.331832	-3.80638	0.000141	0.016331		chr14;77480548;77480857	SINE | Alu | AluJb	27.6182	1.25606	0.333503	3.76627	0.000166	0.026826										chr1;27300860;27301060	22.8551	1.20278	0.330961	3.63422	0.00027882	0.00213311		chr1;42859446;42859884	LTR7C;LTR;ERV1	41.9563	-1.86753	0.33281	-5.61139	2.01e-08	1.48e-06
ENSG00000227308.2	LINC02832	21.6139	-1.24208	0.369606	-3.36057	0.000778	0.033565		chr14;77481447;77481650	SINE | MIR | MIR	49.3008	1.58226	0.453325	3.49034	0.000482	0.040331										chr1;27365400;27366380	147.219	1.03105	0.278289	3.70497	0.00021142	0.00172749		chr1;42860133;42860516	L1M4;LINE;L1	59.4375	-1.49632	0.23724	-6.30719	2.84e-10	6.67e-08
ENSG00000231534.1	FBXO36-IT1	7.67004	-1.87685	0.514907	-3.64502	0.000267	0.020838		chr14;77482979;77483061	SINE | MIR | MIRc	43.2223	2.52533	0.546894	4.61759	3.88e-06	0.008546										chr1;27366860;27367260	65.8106	1.14072	0.291588	3.91211	9.15e-05	0.00091912		chr1;42860618;42860777	L1M4;LINE;L1	59.4375	-1.49632	0.23724	-6.30719	2.84e-10	6.67e-08
ENSG00000163283.7	ALPP	2480.99	-3.49304	0.797708	-4.37884	1.19e-05	0.005776		chr14;77483196;77483277	LINE | L1 | L1ME4a	5.60712	2.3635	0.687541	3.43762	0.000587	0.043523										chr1;27395460;27395740	26.7344	1.12308	0.311411	3.60642	0.00031045	0.00231202		chr1;42946407;42946753	L2b;LINE;L2	110.922	1.05648	0.33389	3.16417	0.00155528	0.00775888
ENSG00000244280.1	ECEL1P2	207.021	-1.59127	0.444076	-3.58334	0.000339	0.02291		chr14;77483983;77484154	SINE | MIR | MIRc	95.413	2.15475	0.497046	4.33511	1.46e-05	0.012262										chr1;27403920;27404020	7.28589	1.85013	0.514084	3.59888	0.00031959	0.00236081		chr1;42946923;42946988	MIRb;SINE;MIR	110.922	1.05648	0.33389	3.16417	0.00155528	0.00775888
ENSG00000163286.9	ALPG	128.84	-2.94218	0.63208	-4.65475	3.24e-06	0.002923		chr14;77485200;77485247	SINE | MIR | MIR3	45.1968	2.20362	0.550139	4.00557	6.19e-05	0.018788										chr1;27404720;27405480	71.1324	1.0315	0.263638	3.91255	9.13e-05	0.00091824		chr1;42948646;42948784	AluSz6;SINE;Alu	17.8488	1.2551	0.393038	3.19334	0.00140639	0.00719168
ENSG00000244384.3	RN7SL359P	73.9516	-1.89332	0.572319	-3.30816	0.000939	0.036997		chr14;77485812;77485949	SINE | MIR | MIRb	32.5388	2.3668	0.509133	4.64869	3.34e-06	0.008247										chr1;27418500;27418640	10.182	1.70012	0.487102	3.49028	0.00048251	0.00323075		chr1;42948784;42949093	AluY;SINE;Alu	17.8488	1.2551	0.393038	3.19334	0.00140639	0.00719168
ENSG00000188042.8	ARL4C	646.52	-1.20366	0.344958	-3.48928	0.000484	0.027033		chr14;77485977;77486205	SINE | MIR | MIR	84.7436	2.3552	0.512715	4.59359	4.36e-06	0.008546										chr1;27436620;27436800	11.9534	1.57368	0.465456	3.38093	0.0007224	0.00437158		chr1;42949697;42949799	MIRb;SINE;MIR	49.4438	1.06076	0.284278	3.73144	0.00019039	0.00159838
ENSG00000218416.4	AC110619.2	537.107	-1.11193	0.354302	-3.13837	0.001699	0.047915		chr14;77487431;77487473	LINE | L2 | L2b	8.32381	2.55002	0.70912	3.59603	0.000323	0.034415										chr1;27503960;27504080	6.17675	2.20242	0.636926	3.45789	0.00054443	0.00353323		chr1;42991990;42992053	LTR48B;LTR;ERV1	159.826	-1.27867	0.300665	-4.25282	2.11e-05	0.0002995
ENSG00000088726.16	TMEM40	438.045	-1.34077	0.370421	-3.6196	0.000295	0.021718		chr14;77487674;77487987	LTR | ERVL | LTR16C	47.4451	2.66794	0.560811	4.75729	1.96e-06	0.007177										chr1;27504480;27505420	117.159	1.52528	0.261847	5.82507	5.71e-09	5.73e-07		chr1;42992053;42992790	L1MCa;LINE;L1	159.826	-1.27867	0.300665	-4.25282	2.11e-05	0.0002995
ENSG00000287059.1	RP11-14A10.1	263.114	-1.87827	0.517329	-3.63071	0.000283	0.021281		chr14;77488095;77488236	LINE | L2 | L2a	6.51045	2.87412	0.725977	3.95896	7.53e-05	0.020122										chr1;27522600;27522740	8.57225	1.90577	0.496515	3.83831	0.00012389	0.00115591		chr1;42992793;42992969	MIRb;SINE;MIR	159.826	-1.27867	0.300665	-4.25282	2.11e-05	0.0002995
ENSG00000224074.3	LINC00691	18.715	-2.66799	0.82372	-3.23895	0.0012	0.040605		chr14;77488239;77488391	SINE | MIR | MIRb	14.547	2.03874	0.596082	3.42023	0.000626	0.044517										chr1;27524200;27524360	10.4874	1.87238	0.434784	4.30645	1.66e-05	0.00024738		chr1;43010879;43011040	MLT1C;LTR;ERVL-MaLR	83.7992	-1.09637	0.22397	-4.89518	9.82e-07	2.84e-05
ENSG00000114739.14	ACVR2B	1650.99	-1.11073	0.299564	-3.70782	0.000209	0.019012		chr14;77488485;77488720	SINE | MIR | MIR	71.3487	2.38658	0.54705	4.36264	1.29e-05	0.011807										chr1;27525380;27525800	47.3447	1.19373	0.303491	3.93333	8.38e-05	0.00085792		chr1;43011275;43011481	MIRb;SINE;MIR	83.7992	-1.09637	0.22397	-4.89518	9.82e-07	2.84e-05
ENSG00000284669.1	RP11-331G2.8	413.106	-1.21854	0.34548	-3.5271	0.00042	0.02568		chr14;77489549;77489664	SINE | Alu | FLAM_C	56.1238	1.8328	0.546441	3.35406	0.000796	0.049299										chr1;27555900;27556200	27.2925	1.5848	0.364672	4.34582	1.39e-05	0.00021559		chr1;43200210;43200517	AluJo;SINE;Alu	62.1943	-1.2673	0.2403	-5.27383	1.34e-07	6.28e-06
ENSG00000273328.5	RP11-141M3.6	579.459	-1.61489	0.490831	-3.29012	0.001001	0.037505		chr14;77490411;77490613	SINE | MIR | MIR	62.1554	1.88583	0.493348	3.8225	0.000132	0.024594										chr1;27556240;27556460	17.6415	1.52302	0.373806	4.07435	4.61e-05	0.0005454		chr1;43872537;43872622	MIRb;SINE;MIR	33.0107	-1.72731	0.332438	-5.19588	2.04e-07	8.49e-06
ENSG00000273291.5	RP11-136C24.3	15.315	-1.57699	0.49435	-3.19002	0.001423	0.043915		chr14;77490933;77491007	SINE | MIR | MIR3	75.3619	2.37956	0.547872	4.34327	1.4e-05	0.012068										chr1;27556780;27557000	21.8739	1.61077	0.329472	4.88894	1.01e-06	2.91e-05		chr1;43872619;43873502	L2a;LINE;L2	33.0107	-1.72731	0.332438	-5.19588	2.04e-07	8.49e-06
ENSG00000232375.1	RP11-136C24.1	17.8477	-1.93395	0.599414	-3.2264	0.001254	0.04122		chr14;77492000;77492160	SINE | Alu | AluJr	11.6468	2.10184	0.526903	3.98904	6.63e-05	0.019455										chr1;27557180;27557960	99.5852	1.08881	0.268021	4.06242	4.86e-05	0.00056738		chr1;44240478;44240702	MIRb;SINE;MIR	3.58526	3.30729	0.959456	3.44705	0.00056675	0.00364194
ENSG00000012171.20	SEMA3B	7145.64	-2.55413	0.544221	-4.69318	2.69e-06	0.002586		chr14;77493013;77493295	SINE | Alu | AluJb	28.5317	2.1742	0.510256	4.261	2.04e-05	0.013472										chr1;27569100;27569400	22.7791	1.5104	0.396293	3.81131	0.00013823	0.00125597		chr1;44327417;44327668	MIR;SINE;MIR	183.842	-1.21685	0.248482	-4.89711	9.73e-07	2.82e-05
ENSG00000114737.16	CISH	471.415	-1.11192	0.27592	-4.02986	5.58e-05	0.010658		chr14;77494166;77494291	SINE | MIR | MIR	21.7526	2.59632	0.686097	3.78418	0.000154	0.026198										chr1;27572840;27572980	10.5312	1.95168	0.537183	3.63318	0.00027995	0.0021404		chr1;44328235;44328343	MIRc;SINE;MIR	183.842	-1.21685	0.248482	-4.89711	9.73e-07	2.82e-05
ENSG00000164082.15	GRM2	4.80565	-2.25748	0.623676	-3.61963	0.000295	0.021718		chr14;77494875;77495183	SINE | Alu | AluJb	19.4558	2.87489	0.601653	4.77832	1.77e-06	0.007074										chr1;27590000;27590260	16.7998	1.86319	0.514692	3.62001	0.00029459	0.0022242		chr1;45444690;45445436	LTR8B;LTR;ERV1	27.8088	-2.85591	0.390034	-7.3222	2.44e-13	3.95e-10
ENSG00000280003.1	RP11-330H6.6	11.8986	-1.15314	0.355402	-3.24459	0.001176	0.040072		chr14;77495183;77495291	SINE | MIR | MIR3	15.5886	2.622	0.682831	3.8399	0.000123	0.023906										chr1;27599180;27599440	19.0557	2.0182	0.435376	4.63554	3.56e-06	7.62e-05		chr1;46068285;46069237	L2a;LINE;L2	25.3578	-1.30886	0.323686	-4.04361	5.26e-05	0.00060313
ENSG00000163630.11	SYNPR	35.0718	-3.69083	0.9967	-3.70305	0.000213	0.019012		chr14;77497402;77497726	SINE | Alu | AluJr	40.6459	1.452	0.398128	3.64707	0.000265	0.031627										chr1;27601700;27601840	6.90164	1.9047	0.547541	3.47865	0.00050396	0.00333464		chr1;46069237;46069535	AluSx1;SINE;Alu	25.3578	-1.30886	0.323686	-4.04361	5.26e-05	0.00060313
ENSG00000163632.14	C3orf49	52.9879	-1.29992	0.389801	-3.33484	0.000853	0.035001		chr14;89392137;89392296	SINE | MIR | MIR3	18.3474	1.243	0.370314	3.35662	0.000789	0.049129										chr1;27601880;27602320	36.6159	1.15922	0.332039	3.49122	0.00048081	0.00322354		chr1;46211079;46211439	MER21A;LTR;ERVL	37.8315	-1.50129	0.328553	-4.5694	4.89e-06	9.7e-05
ENSG00000240549.2	THOC7-AS1	51.791	-1.37475	0.429118	-3.20366	0.001357	0.042952		chr14;94261294;94263501	LINE | L1 | L1ME1	5.97484	3.20006	0.859109	3.72486	0.000195	0.028288										chr1;27660060;27660260	22.7416	1.02844	0.327621	3.13912	0.00169458	0.00826553		chr1;46595771;46596047	AluJb;SINE;Alu	3.01493	3.03329	0.974623	3.11228	0.00185651	0.00886252
ENSG00000163635.20	ATXN7	3259.88	-1.01372	0.314161	-3.22675	0.001252	0.04122		chr14;94274118;94275277	LINE | L1 | L1ME1	5.30956	2.69233	0.725912	3.70889	0.000208	0.028766										chr1;27663060;27663480	47.5019	1.70335	0.283774	6.00249	1.94e-09	2.58e-07		chr1;46756511;46757382	MER11D;LTR;ERVK	47.8976	-1.21357	0.253367	-4.78978	1.67e-06	4.25e-05
ENSG00000239653.1	PSMD6-AS2	249.856	-1.11694	0.337046	-3.31391	0.00092	0.036594		chr15;101309069;101309275	LTR | ERVL-MaLR | MLT1E3	6.00486	2.07453	0.609546	3.40341	0.000666	0.045536										chr1;27672660;27672860	10.6217	1.79868	0.492518	3.65201	0.00026019	0.00202595		chr1;46804315;46804762	L2c;LINE;L2	51.841	-1.21738	0.271843	-4.47823	7.53e-06	0.0001353
ENSG00000271843.1	RP11-245J9.5	40.769	-1.37921	0.394898	-3.49258	0.000478	0.026944		chr15;101321448;101321549	SINE | MIR | MIR	6.87094	1.72041	0.504621	3.40931	0.000651	0.045234										chr1;27725060;27725300	11.8693	1.56388	0.488832	3.19921	0.00137803	0.00708496		chr1;46857472;46857671	L2;LINE;L2	26.0021	-1.58319	0.395991	-3.99805	6.39e-05	0.00069832
ENSG00000163602.11	RYBP	3281.99	-1.56258	0.431049	-3.62506	0.000289	0.021514		chr15;101342915;101343808	LINE | L1 | L1M5	9.90432	1.62744	0.432637	3.76167	0.000169	0.026911										chr1;27858160;27858360	21.1363	1.5209	0.410063	3.70893	0.00020814	0.00170794		chr1;49801978;49802860	MER11D;LTR;ERVK	55.6035	-1.31193	0.301591	-4.35005	1.36e-05	0.0002124
ENSG00000239572.3	RP11-451B8.1	18.7205	-1.8848	0.478573	-3.93837	8.2e-05	0.012857		chr15;101358391;101358600	LINE | L2 | L2c	6.00258	2.24474	0.602673	3.72464	0.000196	0.028289										chr1;27875260;27875580	33.0366	1.28697	0.345784	3.72188	0.00019775	0.00164407		chr1;50568953;50569046	L2b;LINE;L2	17.0103	-1.85909	0.386187	-4.81396	1.48e-06	3.88e-05
ENSG00000177707.11	NECTIN3	3182.63	-1.88709	0.503573	-3.74739	0.000179	0.017954		chr15;101401804;101403434	LINE | L1 | L1PA3	8.20239	1.64979	0.437436	3.7715	0.000162	0.026722										chr1;28236800;28237080	18.2837	1.53473	0.393625	3.89897	9.66e-05	0.00095741		chr1;50569131;50569358	L2b;LINE;L2	17.0103	-1.85909	0.386187	-4.81396	1.48e-06	3.88e-05
ENSG00000240891.8	PLCXD2	492.641	-1.8577	0.472489	-3.93174	8.43e-05	0.013075		chr15;101411731;101412841	LINE | L1 | L1MDa	13.9677	1.81075	0.408648	4.43107	9.38e-06	0.01054										chr1;28248500;28248720	29.236	1.46564	0.353262	4.14886	3.34e-05	0.0004264		chr1;51214531;51214630	LTR37A;LTR;ERV1	76.4088	-1.67236	0.276465	-6.0491	1.46e-09	2.1e-07
ENSG00000240766.1	PLCXD2-AS1	15.9016	-2.52255	0.745714	-3.38273	0.000718	0.032572		chr15;101413141;101413618	LINE | L1 | L1MDa	4.42415	2.03559	0.585498	3.47669	0.000508	0.041112										chr1;28306680;28306900	22.0885	-1.34136	0.325977	-4.11489	3.87e-05	0.0004768		chr1;51214631;51214961	LTR49-int;LTR;ERV1	76.4088	-1.67236	0.276465	-6.0491	1.46e-09	2.1e-07
ENSG00000091972.18	CD200	1490.22	-1.57457	0.460553	-3.41887	0.000629	0.030385		chr15;101414102;101414934	LINE | L1 | L1MEi	12.5409	1.60404	0.454159	3.5319	0.000413	0.037775										chr1;28311060;28311400	20.6013	1.12794	0.366877	3.07442	0.0021091	0.00974392		chr1;51214996;51215042	MER34-int;LTR;ERV1	76.4088	-1.67236	0.276465	-6.0491	1.46e-09	2.1e-07
ENSG00000242308.2	RP11-572C15.3	8.83021	-2.54059	0.708338	-3.5867	0.000335	0.02283		chr15;101418812;101419665	LINE | L1 | L1M5	14.7594	1.99026	0.446386	4.45859	8.25e-06	0.009873										chr1;28526780;28527440	98.3981	-1.44143	0.258191	-5.58282	2.37e-08	1.67e-06		chr1;51215042;51215533	LTR29;LTR;ERV1	76.4088	-1.67236	0.276465	-6.0491	1.46e-09	2.1e-07
ENSG00000240893.1	LINC02042	30.147	-2.75982	0.756714	-3.64711	0.000265	0.020838		chr15;101425455;101425700	LINE | L1 | L1MEf	12.5492	1.40949	0.345831	4.07568	4.59e-05	0.017095										chr1;28572980;28573280	37.3099	-1.2017	0.301812	-3.98161	6.85e-05	0.00073545		chr1;51227953;51229257	HERV17-int;LTR;ERV1	61.138	-1.26048	0.287776	-4.38006	1.19e-05	0.00019173
ENSG00000242770.2	CD200R1L-AS1	11.6593	-2.90118	0.734638	-3.94913	7.84e-05	0.012775		chr15;101434980;101435066	LINE | L2 | L2b	4.99794	2.94776	0.740298	3.98185	6.84e-05	0.019651										chr1;28647480;28647600	6.70495	1.93174	0.57794	3.34245	0.00083042	0.00485305		chr1;51558295;51558840	LTR8;LTR;ERV1	35.9842	-2.0465	0.367339	-5.57114	2.53e-08	1.76e-06
ENSG00000206531.10	CD200R1L	20.3751	-3.20895	0.833528	-3.84984	0.000118	0.014884		chr15;101446237;101446504	LINE | L1 | L1MB3	6.21098	2.09118	0.605032	3.45632	0.000548	0.042326										chr1;28734640;28735040	23.708	-1.34773	0.333904	-4.03627	5.43e-05	0.00061756		chr1;51981375;51981564	L1ME4b;LINE;L1	76.3542	-1.68371	0.350022	-4.8103	1.51e-06	3.93e-05
ENSG00000014257.16	ACP3	184.486	-1.16217	0.340198	-3.41615	0.000635	0.030408		chr15;101460497;101462806	LINE | L1 | L1M5	36.599	1.56916	0.408839	3.83808	0.000124	0.023987										chr1;30717720;30719820	624.441	1.13688	0.220154	5.16403	2.42e-07	9.64e-06		chr1;52195300;52195415	MIR;SINE;MIR	33.2461	-1.43436	0.306716	-4.6765	2.92e-06	6.55e-05
ENSG00000251011.6	TMEM108-AS1	76.874	-1.63908	0.480873	-3.40854	0.000653	0.030875		chr15;101463182;101463460	LTR | ERVL | LTR33	5.60829	2.25945	0.67019	3.37136	0.000748	0.047899										chr1;30756640;30757000	34.7262	1.46695	0.376921	3.89192	9.95e-05	0.00097944		chr1;52195414;52195537	L2a;LINE;L2	33.2461	-1.43436	0.306716	-4.6765	2.92e-06	6.55e-05
ENSG00000154917.11	RAB6B	188.652	-1.80129	0.381243	-4.72479	2.3e-06	0.002541		chr15;101465659;101467032	LINE | L1 | L1MB7	15.425	1.74237	0.347871	5.00866	5.48e-07	0.004532										chr1;30779780;30779880	8.02829	1.69497	0.548312	3.09126	0.00199312	0.00934399		chr1;52909846;52910348	L1MB4;LINE;L1	50.3392	-1.7871	0.350024	-5.10566	3.3e-07	1.23e-05
ENSG00000114124.3	GRK7	15.6829	-1.91691	0.605943	-3.16352	0.001559	0.046149		chr15;101484240;101484371	LINE | L1 | L1ME3Cz	7.85095	2.65285	0.666502	3.98026	6.88e-05	0.019651										chr1;30824000;30824700	133.283	1.43516	0.337254	4.25544	2.09e-05	0.00029666		chr1;53146657;53146697	L2b;LINE;L2	9.36924	1.55417	0.4834	3.21508	0.00130409	0.00679409
ENSG00000279147.1	RP11-271K21.12	10.3116	-1.62388	0.48392	-3.35568	0.000792	0.033773		chr15;25005257;25006074	LINE | L1 | L1M4c	18.786	1.32027	0.389834	3.38676	0.000707	0.046619										chr1;30847460;30847740	27.3055	1.74538	0.40963	4.26088	2.04e-05	0.00029132		chr1;53183020;53183516	L2a;LINE;L2	24.5816	1.05019	0.339951	3.08922	0.00200682	0.00938752
ENSG00000214237.11	MINDY4B	11.8098	-3.41136	0.935605	-3.64616	0.000266	0.020838		chr15;25023521;25024411	LINE | L1 | L1MC4	37.753	1.07961	0.282374	3.82333	0.000132	0.024583										chr1;30852140;30852320	13.4923	1.46282	0.410878	3.56022	0.00037055	0.00264692		chr1;53185248;53186207	LTR13_;LTR;ERVK	18.425	1.54346	0.345287	4.47007	7.82e-06	0.00013943
ENSG00000260234.5	RP11-166N6.3	10.9781	-2.96573	0.856078	-3.46432	0.000532	0.028507		chr15;25749337;25750704	LINE | L1 | L1MEc	11.1051	1.71658	0.418468	4.10205	4.1e-05	0.016195										chr1;31152280;31152720	50.2482	-1.31106	0.321434	-4.07878	4.53e-05	0.00053791		chr1;53283035;53283337	MLT1A0;LTR;ERVL-MaLR	15.2815	-2.05769	0.513392	-4.00802	6.12e-05	0.00067774
ENSG00000243629.2	LINC00880	6.37959	-3.34077	0.99363	-3.36218	0.000773	0.033565		chr15;29736717;29736848	LTR | ERVL? | LTR87	31.0706	1.02775	0.264752	3.88194	0.000104	0.022622										chr1;31471440;31471900	77.7262	-1.99763	0.387621	-5.15357	2.56e-07	1.01e-05		chr1;53329506;53329950	L2a;LINE;L2	28.6868	-1.20673	0.296333	-4.07221	4.66e-05	0.00054918
ENSG00000241544.2	LINC02029	10.8041	-2.72131	0.803772	-3.38567	0.00071	0.032347		chr15;33087601;33088216	LINE | L1 | L1PB1	9.55981	1.85517	0.53465	3.46988	0.000521	0.041509										chr1;31476900;31477280	40.899	-2.00365	0.330401	-6.06429	1.33e-09	1.98e-07		chr1;53329993;53330135	MIR3;SINE;MIR	28.6868	-1.20673	0.296333	-4.07221	4.66e-05	0.00054918
ENSG00000241135.6	LINC00881	27.9783	-2.9567	0.790162	-3.74189	0.000183	0.018061		chr15;35553322;35553513	SINE | MIR | MIRb	6.90359	1.60069	0.446001	3.58898	0.000332	0.034777										chr1;31483360;31483840	60.1602	-1.35198	0.236673	-5.71244	1.11e-08	9.51e-07		chr1;53330192;53330502	AluY;SINE;Alu	28.6868	-1.20673	0.296333	-4.07221	4.66e-05	0.00054918
ENSG00000287899.1	RP11-163H6.1	5.09039	-2.97509	0.936926	-3.17538	0.001496	0.04495		chr15;44713388;44713448	LINE | L1 | L1ME4b	7.28299	1.73805	0.49851	3.4865	0.000489	0.040571										chr1;31573820;31574260	41.7666	1.49382	0.321587	4.64513	3.4e-06	7.34e-05		chr1;53330903;53331151	L2c;LINE;L2	94.7627	-1.16754	0.258189	-4.52202	6.13e-06	0.00011568
ENSG00000231888.1	MTND5P15	4.35698	-3.26099	0.979538	-3.32911	0.000871	0.035338		chr15;44714472;44714767	SINE | Alu | AluSz	25.3567	1.1874	0.282721	4.1999	2.67e-05	0.014154										chr1;31575520;31575900	28.3727	1.02131	0.318619	3.20542	0.00134868	0.00696708		chr1;53331300;53331495	MIR;SINE;MIR	94.7627	-1.16754	0.258189	-4.52202	6.13e-06	0.00011568
ENSG00000203645.2	LINC00501	10.5552	-3.54919	1.037	-3.42255	0.00062	0.030355		chr15;44717059;44717123	SINE | MIR | MIRc	29.1861	1.1127	0.304514	3.65403	0.000258	0.031363										chr1;31579820;31580080	34.8111	1.28982	0.333874	3.86318	0.00011192	0.0010696		chr1;53542416;53542476	L2b;LINE;L2	12.3461	1.67246	0.432584	3.86621	0.00011054	0.00105988
ENSG00000228221.6	LINC00578	24.4772	-2.3999	0.650222	-3.6909	0.000223	0.019248		chr15;45367750;45367887	SINE | MIR | MIRb	25.8347	1.22945	0.356382	3.44981	0.000561	0.042795										chr1;31581620;31582420	159.967	-1.06215	0.225134	-4.71785	2.38e-06	5.61e-05		chr1;53769883;53769964	MIRb;SINE;MIR	28.1838	-2.12813	0.408531	-5.20923	1.9e-07	8.07e-06
ENSG00000175182.15	FAM131A	484.171	-1.24597	0.28586	-4.35865	1.31e-05	0.005836		chr15;45374072;45374189	SINE | MIR | MIRc	26.7962	1.34115	0.382373	3.50744	0.000452	0.039242										chr1;31583640;31584460	96.4113	1.47449	0.301047	4.8979	9.69e-07	2.81e-05		chr1;53769969;53770072	MIRc;SINE;MIR	28.1838	-2.12813	0.408531	-5.20923	1.9e-07	8.07e-06
ENSG00000224153.3	LINC02054	5.33142	-3.81844	1.00188	-3.81126	0.000138	0.016311		chr15;45376384;45376504	LINE | L2 | L2	26.5832	1.27654	0.368345	3.46562	0.000529	0.041767										chr1;31585280;31585480	10.1644	1.91017	0.517615	3.69033	0.00022396	0.00180596		chr1;54016601;54016817	MIRb;SINE;MIR	59.8981	-1.17856	0.298537	-3.94779	7.89e-05	0.00081924
ENSG00000263826.1	RP11-573D15.9	25.0014	-1.11826	0.315636	-3.54287	0.000396	0.024961		chr15;45597475;45597904	LINE | L1 | L1MC	5.03375	1.95757	0.576257	3.39704	0.000681	0.046013										chr1;31594080;31594280	33.5301	1.02907	0.295464	3.4829	0.00049601	0.00329719		chr1;54019503;54019796	AluSq2;SINE;Alu	78.3986	-1.72361	0.324637	-5.30935	1.1e-07	5.39e-06
ENSG00000231383.2	FGF12-AS1	9.74757	-3.56437	0.868595	-4.1036	4.07e-05	0.009153		chr15;47265382;47267022	LINE | L1 | L1M4b	7.22853	2.01264	0.580444	3.46741	0.000525	0.041613										chr1;31754000;31754200	14.4311	1.27913	0.351722	3.63676	0.00027608	0.00211734		chr1;54019796;54019949	LTR16C;LTR;ERVL	78.3986	-1.72361	0.324637	-5.30935	1.1e-07	5.39e-06
ENSG00000238097.2	LINC02037	65.3473	-2.10937	0.598068	-3.52698	0.00042	0.02568		chr15;48641930;48642107	LINE | L1 | L1ME4b	29.6948	1.64302	0.446836	3.677	0.000236	0.03025										chr1;32108480;32108640	14.5224	1.27181	0.352321	3.60979	0.00030644	0.00229254		chr1;54335935;54336131	MIR3;SINE;MIR	20.4975	1.59464	0.358846	4.4438	8.84e-06	0.0001531
ENSG00000176945.17	MUC20	146.795	-2.45737	0.393266	-6.24862	4.14e-10	3.98e-06		chr15;49868199;49868718	LINE | L1 | L1MEj	10.2562	1.74486	0.491493	3.55013	0.000385	0.036697										chr1;32200480;32200840	28.6265	1.07812	0.347105	3.10604	0.00189612	0.00900491		chr1;54377401;54377522	MIRc;SINE;MIR	6.96434	1.92739	0.538192	3.58123	0.00034198	0.00248859
ENSG00000273308.1	RP11-496H1.2	9.45042	-1.47245	0.449415	-3.27636	0.001052	0.038384		chr15;58006029;58006762	LINE | L1 | L1PB2	5.9256	3.11499	0.854899	3.64369	0.000269	0.0318										chr1;32201240;32201340	5.45317	1.95852	0.607635	3.22318	0.00126775	0.00666185		chr1;54428948;54429249	MLT1L;LTR;ERVL-MaLR	63.3153	-1.30234	0.306915	-4.24332	2.2e-05	0.00030905
ENSG00000168824.14	NSG1	404.056	-1.90289	0.504885	-3.76896	0.000164	0.0174		chr15;63192811;63192945	SINE | Alu | AluJr	8.60656	1.7283	0.480752	3.59499	0.000324	0.034426										chr1;32215760;32215880	10.3898	1.46942	0.438429	3.35156	0.00080359	0.00473636		chr1;54429395;54429565	L2b;LINE;L2	63.3153	-1.30234	0.306915	-4.24332	2.2e-05	0.00030905
ENSG00000074211.14	PPP2R2C	12.0195	-2.33372	0.631103	-3.69784	0.000217	0.019108		chr15;63192958;63193236	SINE | Alu | AluJr4	29.4452	1.41679	0.405113	3.49726	0.00047	0.039995										chr1;32241360;32241680	25.2013	1.52757	0.318395	4.79774	1.6e-06	4.12e-05		chr1;55429008;55429089	MIRc;SINE;MIR	174.401	-1.15588	0.255312	-4.52733	5.97e-06	0.00011341
ENSG00000245468.4	LINC02447	22.0839	-1.43757	0.431217	-3.33375	0.000857	0.035001		chr15;63200505;63200636	SINE | Alu | FLAM_C	18.9272	1.29992	0.387797	3.35205	0.000802	0.049429										chr1;32246920;32247180	25.5064	1.44315	0.395384	3.65	0.00026225	0.00203719		chr1;55429544;55429719	MIRc;SINE;MIR	174.401	-1.15588	0.255312	-4.52733	5.97e-06	0.00011341
ENSG00000251615.3	RP11-774O3.3	121.213	-1.56506	0.429323	-3.64541	0.000267	0.020838		chr15;63205941;63206052	LINE | L2 | L2c	22.1437	1.30268	0.362093	3.59762	0.000321	0.034329										chr1;32248280;32248440	13.9049	1.35408	0.41695	3.24758	0.00116391	0.00625123		chr1;55429792;55429852	MIRc;SINE;MIR	174.401	-1.15588	0.255312	-4.52733	5.97e-06	0.00011341
ENSG00000154274.15	C4orf19	460.145	-1.4745	0.397845	-3.70622	0.00021	0.019012		chr15;63218177;63218374	SINE | MIR | MIRb	20.0059	1.24884	0.359203	3.47669	0.000508	0.041112										chr1;32332260;32332640	35.8357	-1.06589	0.267914	-3.97847	6.94e-05	0.00074272		chr1;55718663;55718865	L2c;LINE;L2	184.201	-1.23989	0.250117	-4.95726	7.15e-07	2.24e-05
ENSG00000288073.1	RP11-562N2.2	145.343	-2.20252	0.552136	-3.98909	6.63e-05	0.011674		chr15;63222023;63222448	LTR | ERVL | LTR33A_	21.8873	1.35937	0.304647	4.46212	8.12e-06	0.009866										chr1;32336480;32336680	13.5513	1.23483	0.387736	3.18471	0.001449	0.00735637		chr1;55784230;55785975	HERV17-int;LTR;ERV1	82.2087	-1.40614	0.313009	-4.49233	7.04e-06	0.00012884
ENSG00000248936.1	RP11-36B15.1	41.3649	-1.36077	0.432802	-3.1441	0.001666	0.047379		chr15;63223099;63223409	SINE | Alu | AluSx1	15.7253	1.2848	0.332792	3.86066	0.000113	0.023188										chr1;32349260;32349420	12.7557	1.66472	0.542091	3.07092	0.00213397	0.00982676		chr1;55865777;55866073	AluSx;SINE;Alu	100.425	-1.61249	0.267617	-6.02537	1.69e-09	2.33e-07
ENSG00000251332.1	PSME2P4	51.8231	-1.24498	0.352022	-3.53666	0.000405	0.025184		chr15;63224903;63225051	SINE | MIR | MIRb	8.46149	1.71674	0.465884	3.68492	0.000229	0.029807										chr1;32448420;32448560	15.3728	1.53566	0.459811	3.33975	0.00083854	0.00488897		chr1;55916894;55917149	MIRb;SINE;MIR	69.4417	-1.49526	0.348979	-4.28466	1.83e-05	0.00026736
ENSG00000239627.3	RPL12P20	32.4157	-2.20173	0.694817	-3.1688	0.001531	0.045695		chr15;63227995;63228315	SINE | Alu | AluJo	23.3801	1.30342	0.340667	3.82606	0.00013	0.024444										chr1;32901340;32901600	30.5996	-1.47805	0.364902	-4.05054	5.11e-05	0.00059078		chr1;56020522;56020878	L2c;LINE;L2	66.1983	-2.10015	0.371468	-5.65364	1.57e-08	1.24e-06
ENSG00000260918.1	RP11-731J8.2	15.0089	-1.89561	0.568616	-3.33373	0.000857	0.035001		chr15;63236622;63238155	LINE | L1 | L1MA3	75.8509	1.22232	0.326761	3.74071	0.000184	0.027626										chr1;32916020;32916460	68.3453	-2.41437	0.386706	-6.24343	4.28e-10	8.85e-08		chr1;56023928;56024364	LTR3B;LTR;ERVK	77.1739	-2.03234	0.319042	-6.37014	1.89e-10	5.03e-08
ENSG00000242431.2	RP11-731J8.1	26.8479	-1.32634	0.407449	-3.25524	0.001133	0.039652		chr15;63238784;63239206	LTR | ERVL-MaLR | MLT1L	25.9534	1.37681	0.404606	3.40286	0.000667	0.045589										chr1;32981220;32981520	28.6114	1.64521	0.425451	3.86698	0.00011019	0.00105745		chr1;56024364;56024696	MSTA;LTR;ERVL-MaLR	77.1739	-2.03234	0.319042	-6.37014	1.89e-10	5.03e-08
ENSG00000074966.11	TXK	350.083	-1.86844	0.525198	-3.55759	0.000374	0.024037		chr15;63243746;63244143	LTR | ERVL-MaLR | MSTD	18.3994	1.25601	0.369395	3.40018	0.000673	0.045829										chr1;32992460;32992780	53.0427	1.00301	0.300352	3.33943	0.00083951	0.00489306		chr1;56031872;56032469	MER4B-int;LTR;ERV1	102.978	-1.87282	0.347135	-5.39507	6.85e-08	3.71e-06
ENSG00000109189.13	USP46	765.254	-1.17914	0.367206	-3.21111	0.001322	0.042224		chr15;63247738;63247866	SINE | MIR | MIR3	11.0175	1.68583	0.431793	3.90427	9.45e-05	0.02192										chr1;33128280;33128680	47.8514	-1.6687	0.324402	-5.14393	2.69e-07	1.05e-05		chr1;56032469;56032809	LTR47A;LTR;ERVL	102.978	-1.87282	0.347135	-5.39507	6.85e-08	3.71e-06
ENSG00000109265.15	CRACD	145.956	-1.41643	0.388585	-3.6451	0.000267	0.020838		chr15;63261083;63261564	LINE | L1 | L1PB4	29.102	1.47114	0.349223	4.2126	2.52e-05	0.014125										chr1;33176440;33176920	102.415	-1.26029	0.297776	-4.23234	2.31e-05	0.0003212		chr1;56190863;56191090	MIRb;SINE;MIR	35.6861	-1.60548	0.290092	-5.53437	3.12e-08	2.08e-06
ENSG00000171476.22	HOPX	1915.98	-2.50097	0.765428	-3.26742	0.001085	0.03906		chr15;67082055;67082144	LINE | L2 | L2b	12.0216	1.4321	0.411339	3.48155	0.000499	0.040886										chr1;33220520;33220660	11.3213	-2.08043	0.477163	-4.36	1.3e-05	0.00020549		chr1;56192631;56192743	MIR3;SINE;MIR	20.5775	-2.45751	0.482365	-5.09471	3.49e-07	1.28e-05
ENSG00000280285.1	RP11-630A13.4	296.457	-2.96743	0.90081	-3.29418	0.000987	0.037417		chr15;67096990;67097107	SINE | MIR | MIR1_Amn	21.7662	1.45056	0.400717	3.61991	0.000295	0.033078										chr1;33220680;33221720	177.978	-1.82262	0.279345	-6.52463	6.82e-11	2.43e-08		chr1;56193853;56193940	MIRc;SINE;MIR	15.1997	-1.67344	0.404196	-4.14016	3.47e-05	0.00043942
ENSG00000150471.17	ADGRL3	787.37	-1.70915	0.502787	-3.39936	0.000675	0.03162		chr15;67097200;67097544	SINE | Alu | AluJb	15.8711	1.25765	0.330515	3.80513	0.000142	0.025221										chr1;33244160;33244520	50.952	-1.17113	0.239195	-4.89615	9.77e-07	2.83e-05		chr1;56197864;56198057	MamRep1527;LTR;LTR	73.7992	-2.01012	0.270999	-7.41744	1.19e-13	2.48e-10
ENSG00000241261.1	RPL17P19	35.6682	-2.25787	0.697279	-3.23812	0.001203	0.040649		chr15;68120105;68120669	LINE | L1 | L1MEc	13.6107	1.37174	0.395192	3.47107	0.000518	0.041432										chr1;33244840;33245140	42.9037	-1.57361	0.309827	-5.07901	3.79e-07	1.36e-05		chr1;56198116;56198205	MIRb;SINE;MIR	73.7992	-2.01012	0.270999	-7.41744	1.19e-13	2.48e-10
ENSG00000138678.11	GPAT3	36.8432	-1.07428	0.343323	-3.12908	0.001754	0.048624		chr15;74052365;74053880	LTR | ERV1 | LTR12C	14.7598	1.29282	0.381894	3.38528	0.000711	0.046764										chr1;33342700;33342800	3.84231	2.41083	0.782051	3.0827	0.00205129	0.00954444		chr1;56198215;56198467	MamRep1527;LTR;LTR	73.7992	-2.01012	0.270999	-7.41744	1.19e-13	2.48e-10
ENSG00000163633.12	C4orf36	11.4874	-2.04878	0.60485	-3.38725	0.000706	0.032307		chr15;99637942;99638356	LINE | L1 | L1MEg	29.968	1.19974	0.330164	3.63378	0.000279	0.032319										chr1;33347000;33347240	17.1441	1.46147	0.417161	3.50337	0.00045941	0.00311189		chr1;56213805;56215244	L2a;LINE;L2	17.0719	-1.94162	0.40303	-4.81755	1.45e-06	3.83e-05
ENSG00000284968.1	RP11-397E7.5	377.542	-1.79578	0.524816	-3.42174	0.000622	0.030355		chr15;99640881;99641028	LINE | L1 | L1ME3A	8.16408	1.78383	0.476598	3.74285	0.000182	0.027537										chr1;33364040;33364320	20.3394	1.47215	0.40345	3.64891	0.00026336	0.00204432		chr1;56215273;56215484	L2a;LINE;L2	17.0719	-1.94162	0.40303	-4.81755	1.45e-06	3.83e-05
ENSG00000172493.23	AFF1	17081	-1.34719	0.401952	-3.35161	0.000803	0.034021		chr16;28608009;28608286	SINE | Alu | AluSp	5.83108	1.80809	0.533169	3.39121	0.000696	0.046377										chr1;33470600;33470900	30.518	1.37233	0.279544	4.90919	9.15e-07	2.7e-05		chr1;56286398;56286900	MER31A;LTR;ERV1	33.6435	-1.50062	0.304059	-4.93531	8e-07	2.43e-05
ENSG00000270720.1	RP11-84C13.2	13.4178	-2.03126	0.59022	-3.44152	0.000578	0.029111		chr16;28609483;28609776	SINE | Alu | AluJr4	5.75935	1.94951	0.559357	3.48528	0.000492	0.040647										chr1;34791020;34791380	35.7253	2.03913	0.397154	5.13435	2.83e-07	1.09e-05		chr1;56301554;56301920	L1ME4a;LINE;L1	16.7116	-1.94195	0.392442	-4.94838	7.48e-07	2.32e-05
ENSG00000138821.14	SLC39A8	1330.83	-1.78764	0.566801	-3.15391	0.001611	0.046784		chr16;35803282;35804041	LTR | ERVK | HERVKC4-int	9.68609	1.32771	0.382386	3.47218	0.000516	0.041322										chr1;34835680;34835880	14.9812	1.64731	0.478545	3.44233	0.00057672	0.00368805		chr1;56301917;56302053	Plat_L3;LINE;CR1	16.7116	-1.94195	0.392442	-4.94838	7.48e-07	2.32e-05
ENSG00000222691.1	RNU6-733P	5.8175	-2.32625	0.665983	-3.49296	0.000478	0.026944		chr16;47587058;47587155	SINE | MIR | MIRb	7.51637	1.57806	0.449356	3.51183	0.000445	0.038998										chr1;34843340;34843580	12.4105	1.88847	0.473764	3.98609	6.72e-05	0.00072529		chr1;56390168;56390233	L2a;LINE;L2	71.0487	-1.40285	0.241526	-5.80828	6.31e-09	6.19e-07
ENSG00000137460.10	FHDC1	2886.88	-1.40526	0.451209	-3.11442	0.001843	0.049728		chr16;47589128;47589377	SINE | MIR | MIR	15.3603	1.09173	0.315276	3.46277	0.000535	0.041982										chr1;35451180;35451280	9.64405	1.51651	0.425409	3.56484	0.00036408	0.0026152		chr1;56590515;56590851	MLT1C;LTR;ERVL-MaLR	21.5922	-1.75489	0.439086	-3.99668	6.42e-05	0.00070133
ENSG00000249275.1	RP11-364P22.2	8.26592	-1.65217	0.491859	-3.35902	0.000782	0.033565		chr16;51248905;51255051	LINE | L1 | L1PA4	17.3766	1.39644	0.407737	3.42485	0.000615	0.04426										chr1;35769340;35769680	47.5834	1.10002	0.31399	3.50336	0.00045943	0.00311189		chr1;58447804;58448330	MLT1L;LTR;ERVL-MaLR	16.0595	-2.05365	0.402268	-5.10516	3.31e-07	1.23e-05
ENSG00000249627.1	RP11-312A15.1	6.69667	-2.31421	0.512041	-4.51957	6.2e-06	0.004467		chr16;61782078;61788101	LINE | L1 | L1PA2	6.68277	2.12067	0.620272	3.41893	0.000629	0.044597										chr1;36161200;36161360	10.2355	2.284	0.509078	4.48653	7.24e-06	0.00013149		chr1;58809132;58809357	MIRb;SINE;MIR	57.0067	-1.33671	0.250946	-5.3267	1e-07	5.01e-06
ENSG00000198948.12	MFAP3L	468.732	-1.85887	0.509281	-3.64998	0.000262	0.02072		chr16;77292023;77292305	SINE | Alu | AluJb	10.06	1.70049	0.491683	3.45851	0.000543	0.042216										chr1;36343820;36344360	99.9855	-1.40841	0.29625	-4.75412	1.99e-06	4.87e-05		chr1;58903524;58903639	MIRb;SINE;MIR	149.415	1.3682	0.291381	4.69557	2.66e-06	6.09e-05
ENSG00000271538.6	LINC02427	26.9229	-1.58017	0.396414	-3.98616	6.72e-05	0.011684		chr16;77365873;77365937	SINE | MIR | MIRb	7.04805	1.74619	0.486456	3.58961	0.000331	0.034751										chr1;36373860;36374240	55.1565	2.11772	0.376173	5.62963	1.81e-08	1.37e-06		chr1;58922672;58922744	MIR1_Amn;SINE;MIR	17.0059	1.91916	0.424285	4.52328	6.09e-06	0.00011518
ENSG00000182631.7	RXFP3	6.17332	-2.59626	0.750645	-3.45871	0.000543	0.028757		chr16;77410533;77410642	SINE | MIR | MIR3	16.5219	1.61042	0.468385	3.43824	0.000586	0.043487										chr1;36401080;36401300	25.8039	1.16354	0.37181	3.1294	0.00175164	0.00847745		chr1;59673046;59673549	L2a;LINE;L2	75.4753	-1.73668	0.325168	-5.34088	9.25e-08	4.71e-06
ENSG00000152931.9	PART1	695.855	-1.73773	0.468324	-3.71052	0.000207	0.018935		chr16;77422379;77422472	LTR | ERVL-MaLR | MLT1K	6.84575	1.80445	0.506075	3.56559	0.000363	0.03597										chr1;36408460;36408840	50.2839	-1.02669	0.24667	-4.1622	3.15e-05	0.00040771		chr1;59814045;59814356	AluSx;SINE;Alu	104.642	-1.28385	0.25809	-4.97444	6.54e-07	2.08e-05
ENSG00000164181.14	ELOVL7	141.94	-1.63571	0.513922	-3.1828	0.001459	0.044462		chr16;77424186;77424484	SINE | Alu | AluSp	12.3054	1.51673	0.428787	3.53726	0.000404	0.037451										chr1;36436740;36437280	140.153	-1.26965	0.236708	-5.36377	8.15e-08	4.27e-06		chr1;60877971;60878277	AluY;SINE;Alu	57.6174	-1.62273	0.300363	-5.40255	6.57e-08	3.6e-06
ENSG00000164300.17	SERINC5	2984.88	-1.43142	0.355139	-4.0306	5.56e-05	0.010658		chr16;84840282;84840474	SINE | MIR | MIRb	10.2558	1.86235	0.491508	3.78905	0.000151	0.025943										chr1;36497000;36497660	66.4243	-1.89778	0.420408	-4.51414	6.36e-06	0.00011907		chr1;60878433;60878660	MIR;SINE;MIR	57.6174	-1.62273	0.300363	-5.40255	6.57e-08	3.6e-06
ENSG00000251348.1	HSPD1P11	718.772	-1.93828	0.544792	-3.55784	0.000374	0.024037		chr16;84888604;84889040	LINE | L2 | L2a	12.9786	1.21398	0.331957	3.65704	0.000255	0.03115										chr1;37471780;37472080	33.4142	1.19356	0.307413	3.88258	0.00010335	0.00100735		chr1;60942579;60942708	L2a;LINE;L2	77.4071	-1.71021	0.296736	-5.76339	8.24e-09	7.6e-07
ENSG00000236882.8	LINC01554	57.3403	-1.8526	0.554432	-3.34144	0.000833	0.034832		chr16;85205866;85206245	LINE | L2 | L2c	14.0618	1.67823	0.419423	4.00129	6.3e-05	0.01896										chr1;37477280;37477420	11.5866	1.59917	0.477941	3.34595	0.00082001	0.00480894		chr1;60998672;60998779	MIR;SINE;MIR	120.299	-1.61333	0.314488	-5.13002	2.9e-07	1.11e-05
ENSG00000113441.16	LNPEP	13711.3	-1.70015	0.493109	-3.44782	0.000565	0.029111		chr16;85281360;85281485	SINE | MIR | MIR	4.67322	1.98609	0.572018	3.47207	0.000516	0.041322										chr1;37487180;37487340	11.0966	1.6042	0.467774	3.42944	0.00060483	0.00382406		chr1;60998863;60999097	MIRb;SINE;MIR	120.299	-1.61333	0.314488	-5.13002	2.9e-07	1.11e-05
ENSG00000227836.1	AC008850.3	40.1146	-2.01865	0.555516	-3.63383	0.000279	0.02123		chr16;85304156;85304338	SINE | MIR | MIR3	4.84674	2.19529	0.647049	3.39277	0.000692	0.046249										chr1;37534440;37534760	38.9286	-1.75752	0.423012	-4.15477	3.26e-05	0.00041858		chr1;61149599;61149844	MIRb;SINE;MIR	55.6036	-1.60071	0.329049	-4.86465	1.15e-06	3.19e-05
ENSG00000200884.1	Y_RNA	19.5866	-1.9204	0.604337	-3.1777	0.001484	0.044872		chr16;86481701;86481925	SINE | MIR | MIR	16.3414	1.27106	0.36255	3.50589	0.000455	0.039348										chr1;37605140;37605740	65.73	-1.26343	0.30579	-4.13169	3.6e-05	0.00045197		chr1;61743789;61744045	MER65D;LTR;ERV1	42.669	-1.46149	0.331782	-4.40496	1.06e-05	0.00017562
ENSG00000213701.4	SETP22	7.26051	-2.73462	0.794545	-3.44175	0.000578	0.029111		chr16;88919844;88920003	SINE | MIR | MIRb	6.08461	1.59343	0.474383	3.35895	0.000782	0.048945										chr1;37854480;37854880	74.816	-1.0749	0.247472	-4.3435	1.4e-05	0.00021726		chr1;61744045;61744314	AluJr;SINE;Alu	42.669	-1.46149	0.331782	-4.40496	1.06e-05	0.00017562
ENSG00000152495.11	CAMK4	84.2296	-1.30652	0.410999	-3.17888	0.001478	0.044819		chr16;8932293;8932399	SINE | Alu | AluJo	7.56269	1.44143	0.416001	3.46496	0.00053	0.041807										chr1;37876720;37877180	103.525	-1.0789	0.242703	-4.44535	8.78e-06	0.00015229		chr1;61744314;61744503	MER65D;LTR;ERV1	42.669	-1.46149	0.331782	-4.40496	1.06e-05	0.00017562
ENSG00000248445.5	SEMA6A-AS1	395.187	-1.14065	0.35315	-3.22992	0.001238	0.04122		chr17;17878378;17878454	LINE | L2 | L2c	7.63072	1.42636	0.420532	3.39179	0.000694	0.046358										chr1;37879960;37880220	29.6072	-1.22489	0.31352	-3.90691	9.35e-05	0.00093436		chr1;62180579;62183445	HERVK14-int;LTR;ERVK	29.1023	-1.47521	0.369697	-3.99031	6.6e-05	0.00071539
ENSG00000207290.1	Y_RNA	28.691	-1.35076	0.365349	-3.69719	0.000218	0.019108		chr17;29723567;29723672	LINE | L1 | L1ME4c	11.9778	1.51883	0.363299	4.18066	2.91e-05	0.014507										chr1;38735580;38735880	45.9753	-1.428	0.263995	-5.4092	6.33e-08	3.5e-06		chr1;62230374;62230683	AluSz;SINE;Alu	113.777	-1.81934	0.277258	-6.56191	5.31e-11	1.99e-08
ENSG00000248559.1	RP11-215P8.3	20.3656	-1.58183	0.417776	-3.78631	0.000153	0.016797		chr17;42107079;42107382	SINE | Alu | AluJr4	4.35098	2.13506	0.624469	3.419	0.000629	0.044597										chr1;39192220;39192360	22.291	1.30885	0.392058	3.33841	0.00084259	0.0049067		chr1;62754824;62760515	HERV9NC-int;LTR;ERV1	58.7272	-1.43526	0.342583	-4.18951	2.8e-05	0.00037116
ENSG00000250284.3	CTB-1I21.1	17.8201	-1.34893	0.402587	-3.35065	0.000806	0.034039		chr17;67510995;67511512	LINE | L1 | L1ME3G	11.3944	1.51995	0.454273	3.3459	0.00082	0.049961										chr1;39204420;39205000	50.7731	1.66034	0.392802	4.22692	2.37e-05	0.00032694		chr1;62760510;62761338	HERV9NC-int;LTR;ERV1	58.7272	-1.43526	0.342583	-4.18951	2.8e-05	0.00037116
ENSG00000250635.1	CXXC5-AS1	16.7176	-1.36435	0.398158	-3.42666	0.000611	0.030267		chr17;6759473;6759557	LINE | L2 | L2c	92.0077	1.52788	0.437496	3.49232	0.000479	0.040225										chr1;39205200;39205460	26.6425	1.04768	0.32888	3.18561	0.00144449	0.00733884		chr1;62778084;62778766	MER39;LTR;ERV1	54.2881	-1.28345	0.311498	-4.12024	3.78e-05	0.0004687
ENSG00000277968.1	ENSG10010138144.1	14.7414	-1.43946	0.390718	-3.68415	0.000229	0.019348		chr17;6768421;6769281	LINE | L1 | L1MEd	47.2011	1.65708	0.473724	3.49798	0.000469	0.039953										chr1;39398720;39398920	21.1681	1.42675	0.428747	3.32772	0.00087559	0.00505231		chr1;64184714;64185016	AluYk3;SINE;Alu	82.5156	-1.57117	0.309013	-5.08449	3.69e-07	1.33e-05
ENSG00000156475.19	PPP2R2B	135.557	-1.75025	0.415791	-4.20945	2.56e-05	0.007564		chr17;6773300;6774578	LINE | L1 | L1PREC2	543.825	1.56586	0.459863	3.40506	0.000661	0.045432										chr1;39625300;39626120	127.173	1.83554	0.345798	5.30812	1.11e-07	5.42e-06		chr1;64186957;64192253	HERVL18-int;LTR;ERVL	112.939	-1.52696	0.293936	-5.19486	2.05e-07	8.53e-06
ENSG00000169247.14	SH3TC2	4184.57	-1.67	0.481971	-3.46493	0.00053	0.028507		chr17;6775059;6775445	LINE | L1 | L1PA15	178.184	1.49409	0.437078	3.41837	0.00063	0.044612										chr1;39633000;39633380	31.1355	1.93915	0.418948	4.62863	3.68e-06	7.81e-05		chr1;65247520;65247705	MIRb;SINE;MIR	103.774	-1.1064	0.222805	-4.96578	6.84e-07	2.16e-05
ENSG00000250072.6	SH3TC2-DT	336.556	-2.02616	0.627877	-3.227	0.001251	0.04122		chr17;69070297;69073774	LINE | L1 | L1P3	28.1796	1.25049	0.34993	3.57353	0.000352	0.035602										chr1;39646300;39647020	103.685	1.84086	0.304226	6.05098	1.44e-09	2.08e-07		chr1;65948705;65950433	ERV3-16A3_I-int;LTR;ERVL	22.1899	1.29649	0.400108	3.24034	0.00119387	0.00636754
ENSG00000183876.9	ARSI	148.267	-1.41507	0.36964	-3.82824	0.000129	0.015849		chr17;75139538;75139830	SINE | Alu | AluSx	6.09739	1.96897	0.512631	3.84092	0.000123	0.023881										chr1;39691340;39691560	17.3922	1.17228	0.365986	3.20306	0.00135974	0.00701064		chr1;66262258;66262333	MIR;SINE;MIR	62.8977	-1.0096	0.254245	-3.97098	7.16e-05	0.00076015
ENSG00000171992.13	SYNPO	2732.6	-1.03839	0.296471	-3.5025	0.000461	0.02669		chr17;75145794;75146087	SINE | Alu | AluJb	12.3925	1.67067	0.495467	3.3719	0.000747	0.047871										chr1;39933100;39933500	61.0006	-1.2918	0.285325	-4.52746	5.97e-06	0.00011337		chr1;66262348;66262472	MIRc;SINE;MIR	62.8977	-1.0096	0.254245	-3.97098	7.16e-05	0.00076015
ENSG00000113645.15	WWC1	1147.61	-1.43241	0.300044	-4.77401	1.81e-06	0.002339		chr17;75147716;75148024	SINE | Alu | AluSx	10.3548	2.46934	0.606403	4.07212	4.66e-05	0.017095										chr1;39980360;39981180	200.664	-1.04736	0.222673	-4.70356	2.56e-06	5.92e-05		chr1;66416257;66416986	L1MA7;LINE;L1	20.4732	-1.91839	0.48922	-3.92133	8.81e-05	0.00089223
ENSG00000253686.2	LINC01484	44.0521	-1.92662	0.571198	-3.37295	0.000744	0.033004		chr17;75148243;75148466	SINE | Alu | AluJb	11.0272	2.65818	0.673873	3.94463	7.99e-05	0.020546										chr1;40024760;40025000	14.0503	-2.07537	0.474415	-4.3746	1.22e-05	0.00019524		chr1;67094341;67094580	MLT1N2;LTR;ERVL-MaLR	52.5017	-1.19188	0.281661	-4.23162	2.32e-05	0.00032206
ENSG00000037280.16	FLT4	2647.03	-1.66327	0.470209	-3.53729	0.000404	0.025178		chr17;76690871;76691732	LTR | ERVL | MER21C	20.2457	1.50538	0.369168	4.07777	4.55e-05	0.017041										chr1;40084820;40085120	23.8562	1.46255	0.356853	4.09845	4.16e-05	0.00050391		chr1;67439480;67440029	L2c;LINE;L2	56.7073	-1.18762	0.288546	-4.11589	3.86e-05	0.00047521
ENSG00000111913.20	RIPOR2	1020.31	-1.34525	0.428067	-3.14261	0.001675	0.047438		chr17;77174218;77174737	LTR | ERV1 | HERVIP10B3-int	15.056	1.2158	0.343234	3.54219	0.000397	0.037127										chr1;40102200;40102420	13.036	-1.7903	0.434298	-4.12228	3.75e-05	0.00046595		chr1;67818732;67818942	MIR;SINE;MIR	97.1196	-1.17442	0.290666	-4.04045	5.33e-05	0.00060938
ENSG00000176933.5	TOB2P1	44.6633	-2.48255	0.730875	-3.39668	0.000682	0.031827		chr17;81953352;81953593	SINE | Alu | AluSx	32.2523	2.23685	0.540532	4.13824	3.5e-05	0.015352										chr1;40107700;40107900	20.2989	-1.68286	0.36331	-4.63203	3.62e-06	7.72e-05		chr1;67818998;67819360	L2c;LINE;L2	97.1196	-1.17442	0.290666	-4.04045	5.33e-05	0.00060938
ENSG00000204580.14	DDR1	1326.26	-1.24375	0.282667	-4.40005	1.08e-05	0.005422		chr17;81953770;81954077	SINE | Alu | AluSq2	107.428	1.92335	0.561543	3.42511	0.000615	0.044251										chr1;40140220;40140860	102.27	-1.51912	0.230503	-6.59044	4.39e-11	1.77e-08		chr1;70751599;70752473	MER11D;LTR;ERVK	35.6143	-1.74589	0.328662	-5.31212	1.08e-07	5.34e-06
ENSG00000204421.3	LY6G6C	64.2387	-1.5222	0.482754	-3.15317	0.001615	0.046786		chr17;81954592;81954916	SINE | Alu | AluJr4	34.5841	2.89549	0.843936	3.43093	0.000602	0.043894										chr1;40411340;40411560	28.4565	-1.64522	0.310334	-5.30145	1.15e-07	5.59e-06		chr1;75375826;75377085	L1PA2;LINE;L1	30.0954	-1.49062	0.340418	-4.37879	1.19e-05	0.00019247
ENSG00000112041.13	TULP1	42.5707	-1.66074	0.438012	-3.79153	0.00015	0.016797		chr17;81957322;81957392	SINE | MIR | MIR	21.3897	2.59981	0.672194	3.86764	0.00011	0.023103										chr1;40768240;40768580	43.4184	-1.46142	0.354804	-4.11895	3.81e-05	0.00047033		chr1;75377085;75378053	LTR5_Hs;LTR;ERVK	30.0954	-1.49062	0.340418	-4.37879	1.19e-05	0.00019247
ENSG00000112195.9	TREML2	1062.67	-3.42044	0.914804	-3.73898	0.000185	0.018061		chr17;912341;912618	LINE | L1 | L1ME4b	8.47042	1.58249	0.453854	3.48679	0.000489	0.040552										chr1;40787920;40788040	6.03502	2.22912	0.621824	3.58481	0.00033733	0.00246251		chr1;76157030;76157918	L1MC3;LINE;L1	14.4797	-2.31733	0.508208	-4.55981	5.12e-06	0.00010032
ENSG00000225791.7	TRAM2-AS1	288.652	-1.53315	0.468122	-3.2751	0.001056	0.038458		chr18;13388289;13388455	SINE | MIR | MIRc	13.3491	1.29752	0.382439	3.39276	0.000692	0.046249										chr1;40807380;40807580	15.6103	1.43345	0.381504	3.75735	0.00017172	0.00147985		chr1;79230260;79231361	MER11A;LTR;ERVK	55.3023	-1.88824	0.346753	-5.4455	5.17e-08	3.01e-06
ENSG00000146147.15	MLIP	7.6273	-2.58666	0.73912	-3.49965	0.000466	0.026808		chr18;23895340;23896053	LINE | L1 | L1MD	12.4165	2.39466	0.699616	3.42281	0.00062	0.044407										chr1;40899360;40900000	124.74	-1.71692	0.265932	-6.45626	1.07e-10	3.31e-08		chr1;80447794;80447908	L2a;LINE;L2	20.4681	-1.70451	0.429244	-3.97096	7.16e-05	0.00076015
ENSG00000235050.6	MLIP-AS1	6.75998	-3.58674	1.12305	-3.19376	0.001404	0.043528		chr18;23916867;23918251	LINE | L1 | L1PA15	18.5448	2.24598	0.658392	3.41132	0.000646	0.045128										chr1;41003760;41003980	25.459	1.10936	0.338178	3.28041	0.00103655	0.00572481		chr1;80509818;80510334	MLT1G1;LTR;ERVL-MaLR	56.5617	-1.85084	0.389942	-4.74645	2.07e-06	5.02e-05
ENSG00000135346.9	CGA	8390.8	-2.77306	0.782809	-3.54244	0.000396	0.024961		chr18;35049451;35049586	LINE | L2 | L2b	11.8153	1.39654	0.414942	3.36562	0.000764	0.048396										chr1;41013940;41014120	14.0136	1.85261	0.502307	3.68821	0.00022584	0.0018178		chr1;80593630;80594679	L1PB1;LINE;L1	69.8844	-1.41451	0.301789	-4.68708	2.77e-06	6.29e-05
ENSG00000146276.12	GABRR1	10.5105	-2.02188	0.50759	-3.98328	6.8e-05	0.011737		chr18;35078411;35078619	SINE | MIR | MIRc	9.60292	1.4486	0.428727	3.37883	0.000728	0.047238										chr1;41151040;41151260	28.9904	-1.52151	0.345323	-4.40605	1.05e-05	0.00017496		chr1;80633915;80634533	MER61-int;LTR;ERV1	22.5437	-2.00385	0.404414	-4.95495	7.23e-07	2.26e-05
ENSG00000235142.10	LINC02532	67.7424	-1.96641	0.451156	-4.35862	1.31e-05	0.005836		chr18;35090761;35091132	LINE | L1 | L1MA6	7.7355	1.44366	0.411611	3.50735	0.000453	0.039242										chr1;41155960;41156240	27.8991	-1.19329	0.303588	-3.93062	8.47e-05	0.00086521		chr1;80634563;80638316	MER61-int;LTR;ERV1	22.5437	-2.00385	0.404414	-4.95495	7.23e-07	2.26e-05
ENSG00000219700.1	PTCHD3P3	29.0206	-1.59603	0.417043	-3.82702	0.00013	0.015849		chr18;36525015;36525564	LTR | ERVL-MaLR | MLT1E	5.22879	3.46982	0.870925	3.98407	6.77e-05	0.019639										chr1;41353640;41354280	201.756	-1.19423	0.250596	-4.76554	1.88e-06	4.67e-05		chr1;81174719;81176147	L1M2a;LINE;L1	180.065	-1.47263	0.301128	-4.89039	1.01e-06	2.89e-05
ENSG00000271789.1	RP5-1112D6.7	206.308	-1.14335	0.327335	-3.49289	0.000478	0.026944		chr18;36554649;36556219	LINE | L1 | L1ME1	5.12257	4.32354	1.0062	4.29688	1.73e-05	0.012818										chr1;41371240;41371500	12.888	1.48916	0.452184	3.29325	0.00099035	0.00553311		chr1;83295417;83295931	MLT1F2;LTR;ERVL-MaLR	14.5217	-2.30334	0.574121	-4.01194	6.02e-05	0.0006685
ENSG00000232316.2	LINC02518	70.0272	-2.41169	0.613859	-3.92874	8.54e-05	0.013141		chr18;36556507;36558496	LINE | L1 | L1ME1	8.45915	2.90052	0.760458	3.81418	0.000137	0.024961										chr1;41404560;41404720	12.1327	1.85564	0.422074	4.39647	1.1e-05	0.00018089		chr1;83606436;83606885	LTR40b;LTR;ERVL	12.6578	-2.02057	0.490447	-4.11986	3.79e-05	0.00046931
ENSG00000135540.11	NHSL1	1341.94	-1.03106	0.25509	-4.04193	5.3e-05	0.010451		chr18;36566641;36566899	LINE | L2 | L2	4.37516	4.84051	1.01731	4.75813	1.95e-06	0.007177										chr1;41415360;41416100	119.551	-1.0979	0.207863	-5.28185	1.28e-07	6.07e-06		chr1;83822199;83822632	MER74A;LTR;ERVL	32.5997	-1.33686	0.315385	-4.23882	2.25e-05	0.00031404
ENSG00000198729.5	PPP1R14C	218.326	-2.30555	0.553968	-4.16188	3.16e-05	0.008055		chr18;36567455;36568042	LINE | L1 | L1MD2	4.59406	3.1847	0.945565	3.36804	0.000757	0.048184										chr1;41432580;41432740	9.83421	1.66011	0.47761	3.47586	0.00050921	0.00336174		chr1;84073336;84073457	L2a;LINE;L2	15.8955	-2.0214	0.517873	-3.90326	9.49e-05	0.00094536
ENSG00000224893.7	LINC02840	51.0054	-1.40512	0.424849	-3.30735	0.000942	0.037052		chr18;36569108;36571941	LINE | L1 | L1MD2	10.7512	3.91351	0.823297	4.75346	2e-06	0.007177										chr1;41499100;41499360	11.6999	1.82527	0.541733	3.36932	0.00075354	0.00451172		chr1;84603879;84604711	LTR25-int;LTR;ERV1	27.1714	-1.42424	0.342125	-4.16294	3.14e-05	0.00040685
ENSG00000286482.1	RP3-395C13.2	38.7937	-1.02364	0.324202	-3.15742	0.001592	0.046599		chr18;36579486;36579855	LTR | ERVL-MaLR | MLT1A1	4.61467	3.46834	0.896784	3.86753	0.00011	0.023103										chr1;41516020;41516420	44.4709	1.75995	0.323756	5.43602	5.45e-08	3.15e-06		chr1;84634522;84635096	MER77;LTR;ERVL	85.875	-1.05245	0.202177	-5.2056	1.93e-07	8.19e-06
ENSG00000164488.12	DACT2	1228.25	-1.19025	0.324866	-3.66381	0.000248	0.020051		chr18;36626241;36626377	LINE | L2 | L2a	4.7035	3.29271	0.926389	3.55435	0.000379	0.036488										chr1;41665300;41665680	76.1954	-1.14044	0.287067	-3.97274	7.1e-05	0.00075649		chr1;84635096;84635116	L2c;LINE;L2	85.875	-1.05245	0.202177	-5.2056	1.93e-07	8.19e-06
ENSG00000224417.2	RP11-503C24.6	16.5727	-2.50956	0.800169	-3.13629	0.001711	0.048123		chr18;36638203;36638612	LINE | L2 | L2c	8.49269	3.42255	0.788878	4.3385	1.43e-05	0.012152										chr1;41945860;41946400	52.0083	-2.05224	0.361908	-5.67061	1.42e-08	1.15e-06		chr1;84669930;84670189	L1MA8;LINE;L1	12.4244	-2.26335	0.573324	-3.94776	7.89e-05	0.00081924
ENSG00000230423.3	XX-C2158C12.2	15.9163	-3.10403	0.800465	-3.87778	0.000105	0.014272		chr18;36645577;36646495	LINE | L1 | L1ME3A	7.93779	2.76531	0.809953	3.41416	0.00064	0.044855										chr1;42148080;42148560	56.9399	-1.59115	0.302701	-5.25653	1.47e-07	6.7e-06		chr1;84854611;84854689	L2c;LINE;L2	48.1736	-1.53867	0.339494	-4.53223	5.84e-06	0.00011142
ENSG00000272894.5	MIOS-DT	80.8728	-1.59386	0.440691	-3.61673	0.000298	0.02175		chr18;36647247;36648012	LINE | L1 | L1ME3A	11.2283	2.43495	0.688437	3.53692	0.000405	0.037457										chr1;42210260;42211220	215.772	-1.77975	0.304965	-5.83593	5.35e-09	5.46e-07		chr1;84969697;84969866	L2b;LINE;L2	47.2145	-1.70828	0.400679	-4.26345	2.01e-05	0.00028855
ENSG00000226690.9	AC005281.1	32.4273	-1.58295	0.395439	-4.00302	6.25e-05	0.011487		chr18;36648441;36648602	LTR | ERVL-MaLR | MLT1K	4.33764	2.88253	0.85992	3.3521	0.000802	0.049429										chr1;42222160;42222580	79.2065	-1.68042	0.291773	-5.75935	8.44e-09	7.71e-07		chr1;85146129;85147039	L1PA7;LINE;L1	78.9846	-2.01193	0.375268	-5.36131	8.26e-08	4.31e-06
ENSG00000006747.15	SCIN	3973.86	-1.77323	0.48324	-3.66945	0.000243	0.019983		chr18;36653807;36654035	SINE | MIR | MIR	5.00035	2.76882	0.693714	3.9913	6.57e-05	0.019369										chr1;42399340;42399720	45.8238	-2.42787	0.402625	-6.0301	1.64e-09	2.29e-07		chr1;85147029;85148054	L1MD;LINE;L1	78.9846	-2.01193	0.375268	-5.36131	8.26e-08	4.31e-06
ENSG00000232841.1	BRWD1P3	6.63875	-3.18081	0.757644	-4.19829	2.69e-05	0.007679		chr18;36668022;36671498	LINE | L1 | L1MEc	18.5723	2.90713	0.62775	4.63103	3.64e-06	0.008484										chr1;42399780;42400000	22.7308	-1.34388	0.332222	-4.04511	5.23e-05	0.00060061		chr1;85279065;85279262	L2a;LINE;L2	12.82	1.28226	0.379086	3.38251	0.00071826	0.00435489
ENSG00000232821.1	AC003986.6	31.2604	-1.96945	0.583073	-3.3777	0.000731	0.032852		chr18;36676123;36677152	LINE | L1 | L1ME3Cz	4.42747	3.73839	0.898359	4.16135	3.16e-05	0.014828										chr1;42859400;42859760	41.9563	-1.86753	0.33281	-5.61139	2.01e-08	1.48e-06		chr1;86322672;86323697	L2b;LINE;L2	37.3612	-1.89691	0.346076	-5.48121	4.22e-08	2.59e-06
ENSG00000136235.17	GPNMB	3116.62	-1.90737	0.45275	-4.21286	2.52e-05	0.007564		chr18;36715564;36716908	LINE | L2 | L2a	12.7969	2.00992	0.560831	3.58383	0.000339	0.035067										chr1;42860340;42860880	59.4375	-1.49632	0.23724	-6.30719	2.84e-10	6.67e-08		chr1;87194163;87194771	MER39;LTR;ERV1	33.6764	-1.39475	0.344942	-4.04345	5.27e-05	0.00060343
ENSG00000196335.13	STK31	43.5093	-1.08256	0.335566	-3.22607	0.001255	0.04122		chr18;36736030;36736896	LTR | ERV1 | LTR1D1	5.30307	3.00255	0.852749	3.52103	0.00043	0.038435										chr1;42925980;42926140	12.6814	1.44098	0.400593	3.59713	0.00032175	0.00237434		chr1;87284189;87284953	MamGypLTR3;LTR;Gypsy	61.8171	-1.6257	0.415738	-3.91041	9.21e-05	0.00092484
ENSG00000146648.20	EGFR	18559.4	-1.11224	0.329417	-3.37639	0.000734	0.032852		chr18;36764768;36766250	LINE | L1 | L1MEg	12.4252	2.27043	0.671084	3.38323	0.000716	0.046932										chr1;42926340;42926740	29.4161	1.46536	0.321605	4.55639	5.2e-06	0.00010168		chr1;87285066;87285189	MIRc;SINE;MIR	61.8171	-1.6257	0.415738	-3.91041	9.21e-05	0.00092484
ENSG00000286342.1	RP11-460N20.8	26.3178	-2.44298	0.60194	-4.05852	4.94e-05	0.0101		chr18;39257058;39260644	LINE | L1 | L1MA4A	7.34609	1.54528	0.452501	3.41497	0.000638	0.044805										chr1;42929460;42929740	19.666	1.26066	0.395741	3.18556	0.00144474	0.00733912		chr1;87318189;87318883	L2a;LINE;L2	100.04	-1.67012	0.262527	-6.36171	2e-10	5.14e-08
ENSG00000213462.5	ERV3-1	1803.81	-1.80166	0.423113	-4.25812	2.06e-05	0.006657		chr18;48842334;48842382	SINE | MIR | MIRc	6.50009	1.94898	0.531473	3.66713	0.000245	0.030686										chr1;42946100;42947200	110.922	1.05648	0.33389	3.16417	0.00155528	0.00775888		chr1;87344217;87344412	MIR;SINE;MIR	16.0304	-1.7722	0.439333	-4.03385	5.49e-05	0.00062232
ENSG00000280388.1	RP11-229D13.3	107.151	-1.08259	0.283896	-3.81334	0.000137	0.016311		chr18;69245725;69246383	LINE | L1 | L1MC1	11.0349	1.18165	0.341282	3.46239	0.000535	0.041999										chr1;42948660;42948900	17.8488	1.2551	0.393038	3.19334	0.00140639	0.00719168		chr1;87538367;87539884	MSTC-int;LTR;ERVL-MaLR	75.3431	-1.2445	0.251364	-4.951	7.38e-07	2.29e-05
ENSG00000127954.13	STEAP4	1939.71	-2.20658	0.582934	-3.7853	0.000154	0.016797		chr19;19582189;19582968	LTR | ERV1 | LTR1A1	9.29881	2.33937	0.694483	3.36851	0.000756	0.048167										chr1;42949300;42949880	49.4438	1.06076	0.284278	3.73144	0.00019039	0.00159838		chr1;89046533;89047002	L2;LINE;L2	22.1492	-1.64495	0.42335	-3.88556	0.0001021	0.0009985
ENSG00000242950.7	ERVW-1	6239.39	-1.74057	0.456538	-3.81255	0.000138	0.016311		chr19;19597236;19598284	LINE | L1 | L1MC4a	9.2187	2.54337	0.70418	3.61183	0.000304	0.033501										chr1;42973420;42973640	17.6531	1.84616	0.387946	4.7588	1.95e-06	4.79e-05		chr1;89047032;89047132	MIRb;SINE;MIR	22.1492	-1.64495	0.42335	-3.88556	0.0001021	0.0009985
ENSG00000004948.16	CALCR	43.0974	-1.43078	0.327888	-4.36363	1.28e-05	0.005836		chr19;19602726;19603269	LTR | ERVL | MER74B	6.45586	2.58904	0.732567	3.53421	0.000409	0.037612										chr1;42992040;42992960	159.826	-1.27867	0.300665	-4.25282	2.11e-05	0.0002995		chr1;91699634;91699782	MIRc;SINE;MIR	7.05797	1.83927	0.532965	3.45101	0.0005585	0.00360053
ENSG00000105825.14	TFPI2	26293.4	-2.83965	0.562874	-5.04491	4.54e-07	0.00109		chr19;29813284;29813401	SINE | MIR | MIR3	7.72274	2.1512	0.605628	3.55201	0.000382	0.036632										chr1;43010960;43011480	83.7992	-1.09637	0.22397	-4.89518	9.82e-07	2.84e-05		chr1;91808123;91808271	FLAM_C;SINE;Alu	133.278	-1.87235	0.312008	-6.00098	1.96e-09	2.59e-07
ENSG00000234695.1	TFPI2-DT	14.5479	-1.50364	0.394584	-3.8107	0.000139	0.016311		chr19;35330043;35330355	SINE | Alu | AluSx	4.94216	2.86522	0.763275	3.75386	0.000174	0.027146										chr1;43200500;43200960	62.1943	-1.2673	0.2403	-5.27383	1.34e-07	6.28e-06		chr1;91808462;91808758	AluSx;SINE;Alu	133.278	-1.87235	0.312008	-6.00098	1.96e-09	2.59e-07
ENSG00000244219.7	TMEM225B	20.5693	-1.5827	0.458698	-3.45042	0.00056	0.02903		chr19;676715;676892	SINE | MIR | MIR	37.4438	2.49013	0.569591	4.37179	1.23e-05	0.011684										chr1;43294500;43294640	12.1794	1.44985	0.466456	3.10822	0.00188217	0.00895543		chr1;91894031;91894785	L2a;LINE;L2	22.3433	-1.65181	0.395986	-4.17137	3.03e-05	0.00039528
ENSG00000228393.4	LINC01004	160.088	-1.02875	0.312633	-3.29061	0.001	0.037489		chr19;678499;678810	SINE | Alu | AluSz	36.356	1.59482	0.446394	3.57268	0.000353	0.035633										chr1;43295540;43295640	6.47992	1.88631	0.572839	3.29291	0.00099155	0.00553745		chr1;91894031;91894785	L2a;LINE;L2	33.3805	-1.5379	0.340359	-4.51846	6.23e-06	0.00011711
ENSG00000172331.12	BPGM	1864.82	-1.6286	0.479617	-3.39562	0.000685	0.031899		chr19;678822;678917	LINE | L2 | L2c	33.616	2.47335	0.613807	4.02953	5.59e-05	0.018212										chr1;43300780;43300980	14.2905	1.51539	0.409216	3.70317	0.00021292	0.00173694		chr1;92810234;92810375	MIRb;SINE;MIR	85.0312	-1.19114	0.270129	-4.40951	1.04e-05	0.0001728
ENSG00000230101.5	TUBB3P2	6.55252	-3.13269	0.884942	-3.53999	0.0004	0.02503		chr19;679388;679424	SINE | MIR | MIR1_Amn	14.634	1.95254	0.55542	3.51543	0.000439	0.038797										chr1;43313900;43314020	9.86725	1.55043	0.50497	3.07034	0.00213818	0.0098396		chr1;92810799;92811036	AluY;SINE;Alu	85.0312	-1.19114	0.270129	-4.40951	1.04e-05	0.0001728
ENSG00000189320.9	FAM180A	10.2235	-1.43023	0.454042	-3.15	0.001633	0.047036		chr19;679471;679602	SINE | MIR | MIR3	29.8207	2.20483	0.571856	3.85556	0.000115	0.023299										chr1;43330400;43330500	7.39305	1.67232	0.539564	3.09939	0.00193917	0.00914901		chr1;93442185;93442619	LTR3B;LTR;ERVK	27.6763	-1.31801	0.326871	-4.03219	5.53e-05	0.00062577
ENSG00000182158.15	CREB3L2	7304.23	-1.0272	0.317069	-3.23966	0.001197	0.040561		chr1;113715678;113716335	LINE | L1 | L1M1	10.7658	1.53341	0.431153	3.55654	0.000376	0.036365										chr1;43536200;43536860	122.07	-1.32891	0.282222	-4.70873	2.49e-06	5.81e-05		chr1;93695677;93695939	L2;LINE;L2	44.9551	-1.30322	0.257953	-5.05216	4.37e-07	1.51e-05
ENSG00000106123.12	EPHB6	263.269	-1.94037	0.545996	-3.55381	0.00038	0.024332		chr1;119950165;119950391	SINE | MIR | MIRb	29.329	1.00648	0.271147	3.71192	0.000206	0.028735										chr1;43582260;43582500	21.7592	1.27294	0.363049	3.50626	0.00045446	0.00308663		chr1;93700965;93701212	MIRb;SINE;MIR	128.163	-1.28123	0.247045	-5.18621	2.15e-07	8.8e-06
ENSG00000165125.22	TRPV6	6265.09	-1.74347	0.543693	-3.20672	0.001343	0.042591		chr1;159025513;159026286	LINE | L1 | L1PBa	33.0005	1.23429	0.30991	3.98275	6.81e-05	0.019651										chr1;43868680;43868840	11.3812	1.86107	0.41429	4.49218	7.05e-06	0.00012886		chr1;93754412;93754542	MIRc;SINE;MIR	99.802	-1.47922	0.296493	-4.98904	6.07e-07	1.96e-05
ENSG00000234066.1	TAS2R62P	16.0396	-2.37894	0.743361	-3.20025	0.001373	0.043086		chr1;159029980;159031725	LINE | L1 | L1PBa	116.504	1.0564	0.305348	3.45964	0.000541	0.042113										chr1;43868860;43869100	13.669	1.43265	0.449695	3.18583	0.0014434	0.00733438		chr1;93779286;93779614	L2a;LINE;L2	143.887	-1.15025	0.232068	-4.95651	7.18e-07	2.24e-05
ENSG00000221813.4	OR6B1	10.4911	-1.63361	0.483696	-3.37735	0.000732	0.032852		chr1;159044076;159044280	SINE | MIR | MIRb	19.2794	1.28394	0.329659	3.89475	9.83e-05	0.022211										chr1;43872400;43872740	33.0107	-1.72731	0.332438	-5.19588	2.04e-07	8.49e-06		chr1;94336897;94337545	MER39B;LTR;ERV1	41.6684	-1.37431	0.317813	-4.32426	1.53e-05	0.00023244
ENSG00000164867.11	NOS3	1525.43	-1.4214	0.418765	-3.39427	0.000688	0.031954		chr1;161515396;161516068	LTR | ERV1 | MER34B-int	247.036	2.31934	0.583881	3.97228	7.12e-05	0.0198										chr1;43934020;43934200	13.0618	1.32049	0.392255	3.3664	0.00076156	0.00455083		chr1;94341801;94342099	L1ME4b;LINE;L1	19.4655	-1.61983	0.400783	-4.04167	5.31e-05	0.00060689
ENSG00000261455.1	LINC01003	124.188	-1.59753	0.421239	-3.79244	0.000149	0.016797		chr1;161517302;161517768	LTR | ERV1 | LTR54	94.4925	2.2562	0.496942	4.54016	5.62e-06	0.009208										chr1;43949760;43949940	10.6184	1.61266	0.511459	3.15306	0.00161566	0.0079801		chr1;94342099;94342295	MIR;SINE;MIR	19.4655	-1.61983	0.400783	-4.04167	5.31e-05	0.00060689
ENSG00000250305.9	TRMT9B	594.221	-1.55563	0.473225	-3.2873	0.001012	0.037681		chr1;161517820;161518039	LTR | ERV1 | MER57-int	161.93	1.11284	0.304128	3.6591	0.000253	0.031105										chr1;43979940;43980300	25.9364	1.4594	0.345379	4.2255	2.38e-05	0.00032862		chr1;94382616;94382924	AluSx1;SINE;Alu	30.6951	-1.32955	0.317673	-4.18528	2.85e-05	0.00037662
ENSG00000249258.2	RP11-468H14.2	112.953	-1.9849	0.552731	-3.59107	0.000329	0.0227		chr1;161533795;161533841	SINE | MIR | MIR	5.27961	2.61918	0.672195	3.89646	9.76e-05	0.022195										chr1;44005760;44005940	23.7219	1.14539	0.3359	3.4099	0.00064987	0.00403619		chr1;94448658;94450303	HERVK9-int;LTR;ERVK	38.2687	-2.42954	0.370076	-6.565	5.2e-11	1.97e-08
ENSG00000003987.14	MTMR7	233.551	-1.0879	0.275566	-3.94789	7.88e-05	0.012775		chr1;161583301;161583541	LINE | L2 | L2	17.5987	1.53086	0.431158	3.55058	0.000384	0.036697										chr1;44238200;44238460	19.6271	1.23755	0.386792	3.19953	0.00137652	0.00708075		chr1;95086868;95087329	LTR48;LTR;ERV1	11.5638	1.73658	0.472504	3.67526	0.0002376	0.00188752
ENSG00000003989.18	SLC7A2	3545.7	-2.49216	0.5551	-4.48957	7.14e-06	0.004776		chr1;161583773;161584566	LINE | L2 | L2a	23.0285	2.1707	0.493168	4.40154	1.07e-05	0.01111										chr1;44239700;44240380	61.422	2.60934	0.615287	4.24085	2.23e-05	0.00031189		chr1;96538157;96538483	MLT1I;LTR;ERVL-MaLR	6.88385	2.08792	0.568467	3.67289	0.00023982	0.00190126
ENSG00000279932.1	RP11-349F21.2	58.8457	-2.29324	0.515496	-4.44861	8.64e-06	0.004776		chr1;161595661;161596126	LTR | ERV1 | MER57F	515.363	1.45202	0.373977	3.88263	0.000103	0.022611										chr1;44240600;44240700	3.58526	3.30729	0.959456	3.44705	0.00056675	0.00364194		chr1;97094262;97094815	L2;LINE;L2	42.3633	-1.82531	0.442241	-4.12741	3.67e-05	0.00045842
ENSG00000253944.1	RP11-156K13.1	22.0547	-1.57456	0.45073	-3.49336	0.000477	0.026944		chr1;161597053;161597707	LTR | ERV1 | MER34B-int	842.787	1.24718	0.358603	3.47788	0.000505	0.041053										chr1;44327540;44328520	183.842	-1.21685	0.248482	-4.89711	9.73e-07	2.82e-05		chr1;99360528;99360986	LTR16C;LTR;ERVL	28.3983	-2.21471	0.376141	-5.88798	3.91e-09	4.29e-07
ENSG00000253671.3	RP11-806O11.1	203.233	-2.0247	0.57619	-3.51395	0.000442	0.02627		chr1;161597909;161598811	LTR | ERV1 | MER34B-int	567.279	1.63616	0.410845	3.98241	6.82e-05	0.019651										chr1;44652940;44653160	18.6239	1.15898	0.373913	3.09961	0.00193777	0.0091447		chr1;99586737;99587259	MER41B;LTR;ERV1	30.4743	-1.56371	0.351782	-4.44512	8.78e-06	0.00015238
ENSG00000156006.5	NAT2	13.7001	-2.03739	0.574029	-3.54928	0.000386	0.024644		chr1;161609728;161610009	SINE | Alu | AluSx1	34.0125	1.53679	0.430836	3.56701	0.000361	0.035935										chr1;44809540;44809900	29.4271	1.39899	0.298388	4.68848	2.75e-06	6.26e-05		chr1;99587261;99588546	MER41-int;LTR;ERV1	30.4743	-1.56371	0.351782	-4.44512	8.78e-06	0.00015238
ENSG00000120913.23	PDLIM2	788.418	-1.2277	0.329691	-3.7238	0.000196	0.018494		chr1;168914;169342	LTR | ERVL-MaLR | MLT1D	10.9241	1.36335	0.391103	3.48591	0.00049	0.040589										chr1;45444920;45445220	27.8088	-2.85591	0.390034	-7.3222	2.44e-13	3.95e-10		chr1;100883227;100883833	L1MB7;LINE;L1	28.4443	-1.64567	0.410678	-4.0072	6.14e-05	0.00067938
ENSG00000253125.1	RP11-459E5.1	10.4372	-2.82147	0.713138	-3.95642	7.61e-05	0.012756		chr1;173398914;173401332	LTR | ERVL | ERVL-B4-int	21.7844	1.15676	0.302355	3.82583	0.00013	0.024448										chr1;46068960;46069260	25.3578	-1.30886	0.323686	-4.04361	5.26e-05	0.00060313		chr1;101181989;101182191	LTR16A;LTR;ERVL	6.55958	2.16196	0.542532	3.98494	6.75e-05	0.00072814
ENSG00000183779.7	ZNF703	1391.8	-1.46055	0.338432	-4.31563	1.59e-05	0.006181		chr1;180160458;180161075	LTR | ERV1 | MER31-int	15.5922	1.7675	0.495399	3.56783	0.00036	0.035895										chr1;46205700;46206060	67.2252	-1.13318	0.230103	-4.92465	8.45e-07	2.54e-05		chr1;101182214;101182428	L2b;LINE;L2	6.55958	2.16196	0.542532	3.98494	6.75e-05	0.00072814
ENSG00000147488.11	ST18	98.0612	-2.21028	0.632165	-3.49637	0.000472	0.026944		chr1;227102598;227102866	LINE | L1 | L1M5	7.95497	1.71984	0.476404	3.61004	0.000306	0.033615										chr1;46211080;46211380	37.8315	-1.50129	0.328553	-4.5694	4.89e-06	9.7e-05		chr1;101308188;101308600	MER39;LTR;ERV1	95.0892	-2.12296	0.281992	-7.52845	5.13e-14	1.51e-10
ENSG00000147571.5	CRH	2427.41	-3.16892	0.984015	-3.2204	0.00128	0.041481		chr1;23432825;23433044	SINE | MIR | MIRb	21.8448	1.95498	0.501964	3.89466	9.83e-05	0.022211										chr1;46595980;46596080	3.01493	3.03329	0.974623	3.11228	0.00185651	0.00886252		chr1;101308600;101308895	AluJo;SINE;Alu	95.0892	-2.12296	0.281992	-7.52845	5.13e-14	1.51e-10
ENSG00000246145.1	RRS1-AS1	217.394	-2.42911	0.621433	-3.90889	9.27e-05	0.013611		chr1;23435031;23435328	SINE | Alu | AluJb	26.0318	2.39588	0.478608	5.00594	5.56e-07	0.004532										chr1;46611780;46612200	67.6879	-1.6069	0.309522	-5.19154	2.09e-07	8.64e-06		chr1;101712140;101712295	L2a;LINE;L2	15.2919	-2.53034	0.489967	-5.16431	2.41e-07	9.63e-06
ENSG00000147576.17	ADHFE1	180.309	-1.9832	0.455631	-4.35263	1.35e-05	0.005877		chr1;23441839;23442057	SINE | MIR | MIR	35.6374	1.85829	0.506006	3.67247	0.00024	0.030448										chr1;46756700;46757100	47.8976	-1.21357	0.253367	-4.78978	1.67e-06	4.25e-05		chr1;101712294;101712396	L2c;LINE;L2	15.2919	-2.53034	0.489967	-5.16431	2.41e-07	9.63e-06
ENSG00000253623.1	RP11-346I3.2	11.4513	-2.67521	0.765286	-3.49569	0.000473	0.026944		chr1;23451049;23451172	SINE | MIR | MIRc	9.97122	1.94827	0.562227	3.46528	0.00053	0.041783										chr1;46804220;46804720	51.841	-1.21738	0.271843	-4.47823	7.53e-06	0.0001353		chr1;102832838;102833273	L1MA4;LINE;L1	90.5985	-1.80827	0.349573	-5.17279	2.31e-07	9.28e-06
ENSG00000169085.13	VXN	18.8868	-2.32026	0.713358	-3.25259	0.001144	0.039716		chr1;23461700;23461982	LTR | ERVL-MaLR | MLT1J	5.66673	2.19896	0.648746	3.38956	0.0007	0.04643										chr1;46857600;46858000	26.0021	-1.58319	0.395991	-3.99805	6.39e-05	0.00069832		chr1;102833273;102833703	LTR3;LTR;ERVK	90.5985	-1.80827	0.349573	-5.17279	2.31e-07	9.28e-06
ENSG00000254205.1	RP11-92K15.1	11.446	-1.4456	0.433388	-3.33557	0.000851	0.035001		chr1;23463105;23463213	LINE | L2 | L2c	10.8237	1.85577	0.524178	3.54036	0.0004	0.037259										chr1;47211940;47212200	18.7078	1.32942	0.367771	3.61481	0.00030057	0.00225831		chr1;102836749;102837131	HERVK3-int;LTR;ERVK	16.203	-1.78396	0.429609	-4.15252	3.29e-05	0.00042168
ENSG00000254162.1	RP11-48B3.3	89.7959	-1.11407	0.355399	-3.13471	0.00172	0.048255		chr1;23470059;23470213	SINE | MIR | MIR3	15.7643	1.80741	0.521019	3.46899	0.000522	0.041528										chr1;47280220;47280520	45.3957	-1.02622	0.26272	-3.90615	9.38e-05	0.00093648		chr1;102837115;102840789	HERVK3-int;LTR;ERVK	16.203	-1.78396	0.429609	-4.15252	3.29e-05	0.00042168
ENSG00000183663.6	GAPDHP30	6.06526	-3.70816	0.91849	-4.03724	5.41e-05	0.010515		chr1;23481028;23481219	SINE | MIR | MIR3	7.21548	2.08427	0.617109	3.37747	0.000732	0.047349										chr1;47378240;47378500	21.8134	-2.00836	0.388743	-5.1663	2.39e-07	9.55e-06		chr1;102837115;102840789	HERVK3-int;LTR;ERVK	52.7671	-1.72167	0.341909	-5.03547	4.77e-07	1.62e-05
ENSG00000254024.1	KB-1562D12.1	20.4605	-2.33036	0.744049	-3.132	0.001736	0.048402		chr1;245912027;245912903	LINE | L1 | L1MA5	6.66506	1.73995	0.48943	3.55506	0.000378	0.036444										chr1;47588180;47588440	13.7868	1.83233	0.552088	3.31891	0.00090369	0.00517142		chr1;102840791;102841221	LTR3;LTR;ERVK	52.7671	-1.72167	0.341909	-5.03547	4.77e-07	1.62e-05
ENSG00000008513.16	ST3GAL1	2773.44	-1.19586	0.341593	-3.50084	0.000464	0.026749		chr1;39630468;39630582	LINE | L2 | L2c	20.1495	1.14966	0.308314	3.72885	0.000192	0.028157										chr1;47758540;47758760	14.5975	1.47513	0.415444	3.55073	0.00038417	0.00272045		chr1;102841227;102841570	L1MA4;LINE;L1	21.2117	-1.92166	0.426239	-4.50841	6.53e-06	0.00012137
ENSG00000283197.1	RP11-629O1.4	41.7528	-1.23238	0.385219	-3.19916	0.001378	0.043154		chr1;43522547;43523633	LINE | L2 | L2c	6.79761	2.79284	0.832557	3.35454	0.000795	0.04929										chr1;49802100;49802640	55.6035	-1.31193	0.301591	-4.35005	1.36e-05	0.0002124		chr1;102851708;102851927	LTR101_Mam;LTR;ERVL	33.1717	-1.75093	0.334411	-5.23586	1.64e-07	7.28e-06
ENSG00000261220.2	ST3GAL1-DT	26.2345	-2.05114	0.628788	-3.26205	0.001106	0.03932		chr1;43526309;43526437	SINE | Alu | AluJb	9.13841	2.58457	0.737411	3.50492	0.000457	0.039385										chr1;50569000;50569240	17.0103	-1.85909	0.386187	-4.81396	1.48e-06	3.88e-05		chr1;102954563;102954868	AluSq2;SINE;Alu	23.9473	-1.60305	0.332432	-4.82218	1.42e-06	3.77e-05
ENSG00000167653.5	PSCA	83.6336	-2.24852	0.595893	-3.77336	0.000161	0.017266		chr1;43526859;43527048	LTR | Gypsy | MamGypLTR3	14.5863	2.84907	0.670728	4.24773	2.16e-05	0.013686										chr1;51214600;51215140	76.4088	-1.67236	0.276465	-6.0491	1.46e-09	2.1e-07		chr1;107061795;107062425	MER39B;LTR;ERV1	26.6413	-2.11107	0.432704	-4.87878	1.07e-06	3.02e-05
ENSG00000120211.4	INSL4	421.489	-2.03672	0.565468	-3.60182	0.000316	0.022334		chr1;43527940;43528112	LINE | L2 | L2b	14.5598	2.94179	0.756938	3.88643	0.000102	0.022484										chr1;51228460;51229120	61.138	-1.26048	0.287776	-4.38006	1.19e-05	0.00019173		chr1;107347104;107347231	MIRb;SINE;MIR	55.8765	-1.68119	0.382771	-4.39217	1.12e-05	0.00018377
ENSG00000287708.1	RP11-120J1.2	6.10525	-3.21828	0.940654	-3.42132	0.000623	0.030355		chr1;43528187;43528490	SINE | Alu | AluSx1	4.69241	2.56405	0.691168	3.70973	0.000207	0.028766										chr1;51558340;51558660	35.9842	-2.0465	0.367339	-5.57114	2.53e-08	1.76e-06		chr1;107347231;107347543	AluJr;SINE;Alu	55.8765	-1.68119	0.382771	-4.39217	1.12e-05	0.00018377
ENSG00000226393.1	IFNA20P	9.74103	-2.4075	0.560222	-4.2974	1.73e-05	0.006181		chr1;43528783;43529035	LINE | L2 | L2b	13.1391	2.47592	0.680637	3.63765	0.000275	0.032191										chr1;51981500;51982140	76.3542	-1.68371	0.350022	-4.8103	1.51e-06	3.93e-05		chr1;107347543;107347607	MIRb;SINE;MIR	55.8765	-1.68119	0.382771	-4.39217	1.12e-05	0.00018377
ENSG00000279489.1	RP11-392A14.8	15.2247	-2.21795	0.565433	-3.92258	8.76e-05	0.013367		chr1;46078577;46079078	LINE | L1 | L1MB3	12.6212	2.06697	0.484438	4.26675	1.98e-05	0.013401										chr1;52195200;52195520	33.2461	-1.43436	0.306716	-4.6765	2.92e-06	6.55e-05		chr1;107347640;107348019	THE1D;LTR;ERVL-MaLR	55.8765	-1.68119	0.382771	-4.39217	1.12e-05	0.00018377
ENSG00000286782.1	RP11-392A14.12	49.4701	-1.4656	0.453707	-3.23027	0.001237	0.04122		chr1;46083108;46084432	LINE | L1 | L1MB8	34.3578	1.38028	0.387296	3.56389	0.000365	0.035994										chr1;52238960;52239240	21.1065	-1.59612	0.399664	-3.99365	6.51e-05	0.00070812		chr1;108046464;108046682	MIR;SINE;MIR	88.7721	-1.11286	0.244136	-4.55838	5.15e-06	0.00010095
ENSG00000287868.1	RP11-392A14.13	57.3383	-1.64528	0.424589	-3.87499	0.000107	0.014272		chr1;46095046;46095678	LINE | L1 | L1PA11	20.0279	1.10198	0.32568	3.38363	0.000715	0.046902										chr1;52909860;52910300	50.3392	-1.7871	0.350024	-5.10566	3.3e-07	1.23e-05		chr1;109207843;109208010	AluJr;SINE;Alu	31.9613	-1.42385	0.321405	-4.43008	9.42e-06	0.00016069
ENSG00000279608.1	RP11-182N22.9	125.828	-1.65701	0.440254	-3.76375	0.000167	0.017489		chr1;46098999;46099159	LINE | L1 | L1MB7	9.23582	1.47031	0.407872	3.60482	0.000312	0.033854										chr1;53146640;53146820	9.36924	1.55417	0.4834	3.21508	0.00130409	0.00679409		chr1;110393648;110394175	MER68;LTR;ERVL	126.828	-1.71239	0.244853	-6.99354	2.68e-12	2.24e-09
ENSG00000174038.13	C9orf131	69.0709	-1.41447	0.383555	-3.68779	0.000226	0.0193		chr1;48513763;48519743	LTR | ERVK | HERVK9-int	7.11303	1.84143	0.517242	3.56009	0.000371	0.036182										chr1;53183360;53183600	24.5816	1.05019	0.339951	3.08922	0.00200682	0.00938752		chr1;110771049;110771309	MIR;SINE;MIR	101.964	-1.431	0.278962	-5.12971	2.9e-07	1.11e-05
ENSG00000241568.3	RN7SL338P	24.7592	-2.25119	0.691085	-3.25747	0.001124	0.03958		chr1;64863557;64864009	LINE | L1 | L1ME4a	10.8642	1.47593	0.350641	4.20923	2.56e-05	0.014154										chr1;53185820;53185980	18.425	1.54346	0.345287	4.47007	7.82e-06	0.00013943		chr1;110771365;110771509	L4_A_Mam;LINE;RTE-X	101.964	-1.431	0.278962	-5.12971	2.9e-07	1.11e-05
ENSG00000107242.20	PIP5K1B	437.352	-1.14283	0.328117	-3.483	0.000496	0.027444		chr1;64941614;64941768	SINE | MIR | MIR3	20.7908	1.21548	0.311296	3.90457	9.44e-05	0.02192										chr1;53283200;53283460	15.2815	-2.05769	0.513392	-4.00802	6.12e-05	0.00067774		chr1;110771831;110771879	L4_A_Mam;LINE;RTE-X	101.964	-1.431	0.278962	-5.12971	2.9e-07	1.11e-05
ENSG00000236998.2	RP11-203L2.3	39.4563	-1.15755	0.354369	-3.26652	0.001089	0.039079		chr1;64945258;64945727	LINE | L1 | L1ME4b	26.5934	1.11108	0.330299	3.36386	0.000769	0.048482										chr1;53325880;53326700	179.382	-1.06129	0.221391	-4.79376	1.64e-06	4.19e-05		chr1;110779339;110779633	AluSg7;SINE;Alu	19.7678	-1.59592	0.382668	-4.17051	3.04e-05	0.00039643
ENSG00000236733.1	RP11-203L2.4	11.816	-1.57127	0.419639	-3.74434	0.000181	0.018061		chr1;64954207;64954374	SINE | MIR | MIRb	24.7141	1.03636	0.290382	3.56895	0.000358	0.035783										chr1;53329940;53330220	28.6868	-1.20673	0.296333	-4.07221	4.66e-05	0.00054918		chr1;111192630;111192779	L2c;LINE;L2	123.25	-1.05149	0.221234	-4.75285	2.01e-06	4.9e-05
ENSG00000204352.4	C9orf129	12.6205	-1.52336	0.460728	-3.30642	0.000945	0.037125		chr1;64954931;64954989	SINE | MIR | MIR1_Amn	8.72926	1.50221	0.423544	3.54677	0.00039	0.036865										chr1;53330860;53331500	94.7627	-1.16754	0.258189	-4.52202	6.13e-06	0.00011568		chr1;111209319;111209382	MLT1L;LTR;ERVL-MaLR	115.264	-1.35377	0.220208	-6.14768	7.86e-10	1.36e-07
ENSG00000165124.18	SVEP1	39790.2	-1.88397	0.437758	-4.30368	1.68e-05	0.006181		chr1;6854507;6854676	LINE | L1 | L1MEg	11.108	1.33066	0.388479	3.42532	0.000614	0.044251										chr1;53542280;53542440	12.3461	1.67246	0.432584	3.86621	0.00011054	0.00105988		chr1;111234205;111234660	MER31B;LTR;ERV1	44.0507	-1.34207	0.327332	-4.10003	4.13e-05	0.00050148
ENSG00000228487.2	RP13-225O21.2	15.3381	-1.29357	0.330871	-3.90959	9.25e-05	0.013611		chr1;78621790;78622370	LINE | L1 | L1MA4A	87.617	2.37779	0.611886	3.886	0.000102	0.022486										chr1;53769860;53770140	28.1838	-2.12813	0.408531	-5.20923	1.9e-07	8.07e-06		chr1;111323321;111323792	L2a;LINE;L2	42.9186	-1.4935	0.324588	-4.60123	4.2e-06	8.63e-05
ENSG00000261334.1	RP11-65J3.14	9.95566	-2.34037	0.610009	-3.83662	0.000125	0.015438		chr1;78622487;78623056	LTR | ERVL-MaLR | MLT1E1A	79.5344	2.19216	0.553986	3.95706	7.59e-05	0.020145										chr1;54016420;54016820	59.8981	-1.17856	0.298537	-3.94779	7.89e-05	0.00081924		chr1;111423116;111423190	L2c;LINE;L2	85.6799	-1.10395	0.225681	-4.89163	1e-06	2.87e-05
ENSG00000205740.2	RP11-363N22.3	57.1866	-1.31152	0.340556	-3.85112	0.000118	0.014884		chr1;78623065;78623389	LINE | L1 | L1M3	16.3524	2.43688	0.725676	3.35807	0.000785	0.049036										chr1;54019680;54020100	78.3986	-1.72361	0.324637	-5.30935	1.1e-07	5.39e-06		chr1;112391518;112391623	MIRc;SINE;MIR	5.48299	2.04331	0.629451	3.24617	0.00116967	0.00627352
ENSG00000165443.12	PHYHIPL	601.291	-1.90055	0.609208	-3.1197	0.00181	0.049279		chr1;78623488;78623954	LTR | ERVL | MLT2B3	23.0431	2.22877	0.657694	3.38876	0.000702	0.046456										chr1;54273000;54273240	20.2869	1.7744	0.386514	4.59077	4.42e-06	8.97e-05		chr1;112838252;112838470	AluSx1;SINE;Alu	32.6556	-2.08721	0.354305	-5.89099	3.84e-09	4.25e-07
ENSG00000202190.1	Y_RNA	17.3736	-2.85051	0.796993	-3.57658	0.000348	0.023238		chr1;78624295;78625027	LINE | L1 | L1M3	72.3647	2.26334	0.604312	3.74531	0.00018	0.027447										chr1;54273300;54273540	16.3131	1.5624	0.500929	3.119	0.00181466	0.00870487		chr1;112838470;112838789	AluSq2;SINE;Alu	32.6556	-2.08721	0.354305	-5.89099	3.84e-09	4.25e-07
ENSG00000072422.17	RHOBTB1	3936.92	-1.18676	0.361026	-3.28719	0.001012	0.037681		chr1;78626949;78627274	LINE | L1 | L1MEg	52.632	2.9736	0.787208	3.7774	0.000158	0.026455										chr1;54335780;54336040	20.4975	1.59464	0.358846	4.4438	8.84e-06	0.0001531		chr1;112850184;112850373	MIR;SINE;MIR	100.844	-1.14374	0.22883	-4.99819	5.79e-07	1.89e-05
ENSG00000107738.20	VSIR	1729.26	-1.04326	0.268399	-3.88699	0.000101	0.013889		chr1;78635894;78636073	SINE | MIR | MIR	18.3246	2.63665	0.691211	3.81454	0.000136	0.024948										chr1;54377300;54377440	6.96434	1.92739	0.538192	3.58123	0.00034198	0.00248859		chr1;112850544;112850733	MIRb;SINE;MIR	100.844	-1.14374	0.22883	-4.99819	5.79e-07	1.89e-05
ENSG00000199664.1	RNU6-1266P	9.57297	-3.26886	0.762273	-4.28831	1.8e-05	0.006181		chr1;78637518;78638392	LINE | L1 | L1MD2	26.4872	2.31372	0.633164	3.65421	0.000258	0.031348										chr1;54429140;54429540	63.3153	-1.30234	0.306915	-4.24332	2.2e-05	0.00030905		chr1;112851780;112851970	AluYh3;SINE;Alu	25.3398	-1.51652	0.358643	-4.22849	2.35e-05	0.00032524
ENSG00000272734.1	ADIRF-AS1	510.771	-1.27193	0.378164	-3.36344	0.00077	0.033565		chr1;78638405;78639313	LINE | L1 | L1MDa	33.2685	2.65314	0.667027	3.97757	6.96e-05	0.019663										chr1;54923100;54923520	52.0111	-1.72315	0.371802	-4.6346	3.58e-06	7.65e-05		chr1;112852002;112852178	L1MB5;LINE;L1	25.3398	-1.51652	0.358643	-4.22849	2.35e-05	0.00032524
ENSG00000268894.7	PLCE1-AS1	186.329	-1.41431	0.37709	-3.75059	0.000176	0.017869		chr1;78644952;78645384	LTR | ERV1 | LTR23	113.88	2.05517	0.610507	3.36633	0.000762	0.048364										chr1;55429040;55429920	174.401	-1.15588	0.255312	-4.52733	5.97e-06	0.00011341		chr1;112862668;112863314	MER21A;LTR;ERVL	92.348	-1.56838	0.242229	-6.47481	9.49e-11	3.04e-08
ENSG00000226688.7	ENTPD1-AS1	449.589	-1.17451	0.36761	-3.19499	0.001398	0.043528		chr1;78646294;78646353	LTR | Gypsy | MamGyp-int	12.9089	2.3533	0.686273	3.4291	0.000606	0.044077										chr1;55443560;55443880	60.1743	1.27935	0.348896	3.66684	0.00024557	0.00193641		chr1;114517088;114517390	AluY;SINE;Alu	55.2134	-1.43951	0.352212	-4.08707	4.37e-05	0.0005232
ENSG00000138111.14	MFSD13A	152.474	-1.29853	0.343557	-3.77968	0.000157	0.017023		chr1;78646789;78648317	LTR | ERVL-MaLR | THE1C-int	67.0456	1.92433	0.538851	3.57118	0.000355	0.035668										chr1;55694300;55694600	31.5025	-1.56419	0.305823	-5.1147	3.14e-07	1.18e-05		chr1;114517390;114517710	MER77;LTR;ERVL	55.2134	-1.43951	0.352212	-4.08707	4.37e-05	0.0005232
ENSG00000138162.19	TACC2	12076.5	-1.50691	0.38649	-3.89897	9.66e-05	0.01364		chr1;78648317;78648605	LTR | ERVL-MaLR | THE1C	10.5752	2.32429	0.658938	3.52733	0.00042	0.038065										chr1;55718700;55719320	184.201	-1.23989	0.250117	-4.95726	7.15e-07	2.24e-05		chr1;114540090;114540508	L1ME3B;LINE;L1	16.3875	-1.99025	0.48264	-4.12368	3.73e-05	0.00046377
ENSG00000285973.2	RP11-105F10.1	550.62	-1.92131	0.446061	-4.30729	1.65e-05	0.006181		chr1;78649310;78649545	LINE | L2 | L2	27.4311	1.87571	0.556673	3.36951	0.000753	0.048087										chr1;55784920;55785540	82.2087	-1.40614	0.313009	-4.49233	7.04e-06	0.00012884		chr1;114545663;114545915	L1MC4;LINE;L1	41.782	-1.8563	0.304248	-6.10129	1.05e-09	1.67e-07
ENSG00000148848.15	ADAM12	54796.8	-1.75554	0.524446	-3.34742	0.000816	0.034288		chr1;78651592;78651832	LINE | L1 | L1MB1	19.9516	2.11976	0.607043	3.49194	0.00048	0.04024										chr1;55865700;55866160	100.425	-1.61249	0.267617	-6.02537	1.69e-09	2.33e-07		chr1;114545915;114546364	MER77B;LTR;ERVL	41.782	-1.8563	0.304248	-6.10129	1.05e-09	1.67e-07
ENSG00000184350.11	MRGPRE	18.9182	-2.28225	0.61483	-3.71201	0.000206	0.018935		chr1;78655884;78656221	LTR | ERVL-MaLR | MLT1A0	87.2916	1.80837	0.489889	3.69138	0.000223	0.029475										chr1;55916380;55916940	69.4417	-1.49526	0.348979	-4.28466	1.83e-05	0.00026736		chr1;115210119;115210307	L1ME3E;LINE;L1	102.565	-1.85958	0.299668	-6.20547	5.45e-10	1.04e-07
ENSG00000167355.8	OR51B5	42.0709	-2.33561	0.632153	-3.69469	0.00022	0.019117		chr1;78656887;78658722	LINE | L1 | L1MC5	182.68	1.84935	0.535612	3.45278	0.000555	0.042631										chr1;56019920;56020540	66.1983	-2.10015	0.371468	-5.65364	1.57e-08	1.24e-06		chr1;115210670;115210700	L2a;LINE;L2	102.565	-1.85958	0.299668	-6.20547	5.45e-10	1.04e-07
ENSG00000236359.1	OR51B8P	4.34078	-2.92867	0.933925	-3.13588	0.001713	0.048123		chr1;78658987;78659286	LINE | L2 | L2a	40.1344	2.06795	0.518618	3.98743	6.68e-05	0.019489										chr1;56024040;56024560	77.1739	-2.03234	0.319042	-6.37014	1.89e-10	5.03e-08		chr1;115977590;115977782	L2b;LINE;L2	51.2474	-1.75108	0.295769	-5.92044	3.21e-09	3.74e-07
ENSG00000181609.5	OR52D1	10.6018	-1.35092	0.425224	-3.17696	0.001488	0.044939		chr1;89243503;89244637	LINE | L1 | L1PA6	9.48136	1.54587	0.441602	3.50059	0.000464	0.039779										chr1;56032300;56032860	102.978	-1.87282	0.347135	-5.39507	6.85e-08	3.71e-06		chr1;116220114;116220232	LTR65;LTR;ERV1	35.0593	-1.5693	0.338211	-4.63999	3.48e-06	7.48e-05
ENSG00000232381.1	OR52U1P	14.5028	-1.59353	0.453199	-3.5162	0.000438	0.02627		chr1;93517847;93518031	SINE | MIR | MIRb	18.0839	1.22578	0.348126	3.52109	0.00043	0.038435										chr1;56061980;56062160	28.1104	-1.47637	0.315056	-4.68605	2.79e-06	6.32e-05		chr1;116239552;116239770	MLT1L;LTR;ERVL-MaLR	23.1597	-1.41926	0.34875	-4.06957	4.71e-05	0.00055419
ENSG00000181109.3	OR52P1P	14.4777	-1.60177	0.454915	-3.52102	0.00043	0.026049		chr20;10642026;10642136	LTR | ERVL-MaLR | MLT1H2	27.102	1.40965	0.396278	3.55722	0.000375	0.03632										chr1;56062700;56062980	28.888	-1.64678	0.365346	-4.50744	6.56e-06	0.00012173		chr1;116239770;116240795	MER21A;LTR;ERVL	23.1597	-1.41926	0.34875	-4.06957	4.71e-05	0.00055419
ENSG00000181023.8	OR56B1	17.3747	-1.93218	0.466426	-4.14251	3.44e-05	0.008614		chr20;21355704;21355936	LINE | L1 | L1MA4	7.87082	1.62658	0.451228	3.60479	0.000312	0.033854										chr1;56064660;56065200	85.2793	-1.81736	0.278895	-6.51629	7.21e-11	2.53e-08		chr1;116239770;116240795	MER21A;LTR;ERVL	37.257	-2.27441	0.379257	-5.99702	2.01e-09	2.63e-07
ENSG00000181074.5	OR52N4	25.1015	-2.09512	0.40416	-5.18388	2.17e-07	0.000783		chr20;3274488;3274715	SINE | MIR | MIRb	11.6834	1.44076	0.403019	3.57493	0.00035	0.035524										chr1;56190600;56190940	35.6861	-1.60548	0.290092	-5.53437	3.12e-08	2.08e-06		chr1;116312447;116312556	MIR3;SINE;MIR	69.3485	-1.57468	0.215849	-7.29526	2.98e-13	4.37e-10
ENSG00000181001.3	OR52N1	31.4749	-1.32137	0.406226	-3.25281	0.001143	0.039716		chr20;3338952;3339751	LINE | L1 | L1MCa	16.5561	1.19771	0.334648	3.57903	0.000345	0.03534										chr1;56192640;56192900	20.5775	-2.45751	0.482365	-5.09471	3.49e-07	1.28e-05		chr1;116336556;116337515	L1MD2;LINE;L1	13.9038	-2.137	0.464124	-4.60438	4.14e-06	8.53e-05
ENSG00000236965.4	OR52N3P	20.6583	-1.89692	0.491031	-3.86313	0.000112	0.014808		chr20;3701896;3702304	LINE | L1 | L1MC4	14.426	1.45245	0.315461	4.60421	4.14e-06	0.008546										chr1;56193720;56193940	15.1997	-1.67344	0.404196	-4.14016	3.47e-05	0.00043942		chr1;116449343;116449593	MIRc;SINE;MIR	57.104	-1.14865	0.260314	-4.41256	1.02e-05	0.00017099
ENSG00000180988.3	OR52N2	34.8976	-1.71992	0.416906	-4.12545	3.7e-05	0.008681		chr20;48713888;48714705	LINE | L1 | L1M4	12.4666	1.28563	0.350704	3.66585	0.000247	0.030709										chr1;56197920;56198400	73.7992	-2.01012	0.270999	-7.41744	1.19e-13	2.48e-10		chr1;116449584;116449687	L3;LINE;CR1	57.104	-1.14865	0.260314	-4.41256	1.02e-05	0.00017099
ENSG00000205409.3	OR52E6	23.0904	-1.68425	0.491514	-3.42665	0.000611	0.030267		chr20;48825317;48825413	SINE | MIR | MIR3	10.627	1.26775	0.373561	3.39368	0.00069	0.046223										chr1;56215180;56215380	17.0719	-1.94162	0.40303	-4.81755	1.45e-06	3.83e-05		chr1;116453188;116453383	MIR;SINE;MIR	30.4145	-1.65692	0.338207	-4.89912	9.63e-07	2.8e-05
ENSG00000183269.5	OR52E8	23.5406	-1.94397	0.466945	-4.16318	3.14e-05	0.008055		chr20;5566148;5566372	LINE | L2 | L2c	6.60312	1.48365	0.43301	3.42637	0.000612	0.044237										chr1;56218240;56218880	61.596	-2.4055	0.340536	-7.06386	1.62e-12	1.57e-09		chr1;116453641;116453812	MIRb;SINE;MIR	45.838	-1.26233	0.285031	-4.42873	9.48e-06	0.00016135
ENSG00000184478.8	OR56A3	19.6973	-1.63507	0.520129	-3.14358	0.001669	0.047416		chr20;5604806;5604965	SINE | Alu | AluJb	10.6322	1.26708	0.348233	3.63859	0.000274	0.032154										chr1;56255560;56256220	146.123	-2.23712	0.276039	-8.10437	5.3e-16	5.52e-12		chr1;116674810;116674878	L2a;LINE;L2	71.4647	-1.47661	0.269254	-5.48407	4.16e-08	2.57e-06
ENSG00000205177.6	C11orf91	8.40897	-1.71454	0.493797	-3.47216	0.000516	0.028197		chr20;834633;834753	SINE | MIR | MIR	5.17027	2.60717	0.739415	3.52599	0.000422	0.038145										chr1;56286580;56286860	33.6435	-1.50062	0.304059	-4.93531	8e-07	2.43e-05		chr1;116674870;116675030	L2a;LINE;L2	71.4647	-1.47661	0.269254	-5.48407	4.16e-08	2.57e-06
ENSG00000279878.1	RP11-286N22.16	39.8751	-1.54798	0.427762	-3.61879	0.000296	0.021718		chr20;9388882;9389748	LINE | RTE-X | L4_A_Mam	12.1812	1.18549	0.353412	3.35441	0.000795	0.04929										chr1;56301880;56302080	16.7116	-1.94195	0.392442	-4.94838	7.48e-07	2.32e-05		chr1;116675029;116675148	L2a;LINE;L2	71.4647	-1.47661	0.269254	-5.48407	4.16e-08	2.57e-06
ENSG00000173227.14	SYT12	212.292	-2.14009	0.610928	-3.50301	0.00046	0.02669		chr21;14514387;14515262	LINE | L2 | L2a	15.1246	1.31152	0.380102	3.45045	0.00056	0.04278										chr1;56389800;56390200	71.0487	-1.40285	0.241526	-5.80828	6.31e-09	6.19e-07		chr1;116675148;116675321	AluJo;SINE;Alu	71.4647	-1.47661	0.269254	-5.48407	4.16e-08	2.57e-06
ENSG00000248844.6	LINC02753	7.34269	-1.51824	0.446923	-3.3971	0.000681	0.031827		chr21;14518034;14518421	LINE | L2 | L2a	11.6101	1.20108	0.353005	3.40245	0.000668	0.045626										chr1;56397740;56398240	50.4567	-1.55676	0.340095	-4.57743	4.71e-06	9.42e-05		chr1;116858548;116859026	L1MC4;LINE;L1	56.012	-1.12632	0.286929	-3.92542	8.66e-05	0.00088072
ENSG00000131620.17	ANO1	355.81	-1.09157	0.297489	-3.66929	0.000243	0.019983		chr21;14837763;14838094	LINE | L2 | L2a	52.0489	2.35974	0.569284	4.1451	3.4e-05	0.01524										chr1;56399300;56399760	56.4425	-1.39584	0.263974	-5.28781	1.24e-07	5.91e-06		chr1;116859026;116859463	MER41A;LTR;ERV1	56.012	-1.12632	0.286929	-3.92542	8.66e-05	0.00088072
ENSG00000279459.1	RP11-826F13.1	45.3328	-1.60008	0.415405	-3.85187	0.000117	0.014884		chr21;14839984;14840144	SINE | MIR | MIRb	14.7974	2.55428	0.634104	4.02817	5.62e-05	0.018234										chr1;56590600;56590840	21.5922	-1.75489	0.439086	-3.99668	6.42e-05	0.00070133		chr1;117130568;117130650	MIRb;SINE;MIR	26.7713	-1.24517	0.30852	-4.03594	5.44e-05	0.00061808
ENSG00000236262.1	SHANK2-AS2	27.0132	-1.77967	0.551296	-3.22815	0.001246	0.04122		chr21;14840689;14840866	LTR | ERV1 | MER34A	34.7644	2.09915	0.608207	3.45137	0.000558	0.042716										chr1;58448000;58448200	16.0595	-2.05365	0.402268	-5.10516	3.31e-07	1.23e-05		chr1;117211182;117211360	L3;LINE;CR1	148.107	-1.4425	0.248619	-5.80204	6.55e-09	6.36e-07
ENSG00000171671.6	SHANK2-AS3	48.3428	-1.5204	0.426279	-3.56668	0.000362	0.023587		chr21;14843056;14843351	LTR | ERV1 | MER92-int	37.7191	2.30069	0.611992	3.75935	0.00017	0.026923										chr1;58781880;58781980	9.71314	2.00915	0.451534	4.44961	8.6e-06	0.00014986		chr1;117340933;117341108	MIRc;SINE;MIR	104.86	-1.92478	0.279978	-6.87475	6.21e-12	4.19e-09
ENSG00000286708.1	RP11-598K3.1	112.564	-1.45826	0.442457	-3.29582	0.000981	0.037388		chr21;14844060;14844440	LTR | ERV1 | MER92-int	7.8236	2.43714	0.621509	3.92132	8.81e-05	0.021352										chr1;58783640;58784480	382.244	1.21746	0.236973	5.13754	2.78e-07	1.07e-05		chr1;117371317;117371706	L2c;LINE;L2	64.5915	-1.27963	0.302905	-4.22452	2.39e-05	0.00032984
ENSG00000202522.1	Y_RNA	14.6435	-1.52239	0.433331	-3.51322	0.000443	0.02627		chr21;14844440;14844876	LINE | L1 | L1PB4	17.6273	2.44346	0.656995	3.71915	0.0002	0.028413										chr1;58785080;58785320	27.1641	1.12734	0.305778	3.6868	0.00022709	0.00182517		chr1;117563132;117563211	MIR3;SINE;MIR	136.348	-1.25774	0.268102	-4.69128	2.71e-06	6.19e-05
ENSG00000175591.12	P2RY2	203.856	-1.49198	0.365652	-4.08034	4.5e-05	0.009548		chr21;14845531;14846700	LTR | ERVL-MaLR | THE1C-int	94.2378	2.27467	0.605341	3.75766	0.000172	0.026977										chr1;58809280;58809640	57.0067	-1.33671	0.250946	-5.3267	1e-07	5.01e-06		chr1;117563283;117563722	L2b;LINE;L2	136.348	-1.25774	0.268102	-4.69128	2.71e-06	6.19e-05
ENSG00000171631.16	P2RY6	710.328	-1.33096	0.317645	-4.1901	2.79e-05	0.007846		chr21;14847128;14847301	LTR | ERV1 | MER34A1	27.4405	2.2631	0.603267	3.75141	0.000176	0.027219										chr1;58903480;58904240	149.415	1.3682	0.291381	4.69557	2.66e-06	6.09e-05		chr1;119503800;119504198	L1MB8;LINE;L1	73.1469	-2.01673	0.365039	-5.5247	3.3e-08	2.16e-06
ENSG00000254460.1	RP11-939C17.4	17.9944	-1.90908	0.571269	-3.34181	0.000832	0.034832		chr21;14848221;14849289	LINE | L1 | L1PA7	90.431	2.22799	0.596809	3.73318	0.000189	0.027951										chr1;58922460;58922680	17.0059	1.91916	0.424285	4.52328	6.09e-06	0.00011518		chr1;119504198;119504475	AluSx1;SINE;Alu	73.1469	-2.01673	0.365039	-5.5247	3.3e-08	2.16e-06
ENSG00000149269.10	PAK1	936.544	-1.32767	0.415321	-3.19672	0.00139	0.043406		chr21;14853522;14854032	LTR | ERVL-MaLR | MLT1D	74.8018	2.48529	0.601604	4.1311	3.61e-05	0.015538										chr1;59292660;59292860	22.7627	1.44581	0.370612	3.90115	9.57e-05	0.00095119		chr1;119504475;119504783	L1MB8;LINE;L1	73.1469	-2.01673	0.365039	-5.5247	3.3e-08	2.16e-06
ENSG00000245552.7	RP11-712B9.2	242.304	-1.29064	0.391964	-3.29276	0.000992	0.037417		chr21;14854072;14854370	LTR | ERVL-MaLR | MLT1I	50.1576	2.24969	0.615855	3.65296	0.000259	0.031401										chr1;59427200;59427520	62.9085	-1.36003	0.346939	-3.92007	8.85e-05	0.00089606		chr1;119509957;119510064	MIRb;SINE;MIR	57.9246	-1.78885	0.358745	-4.9864	6.15e-07	1.98e-05
ENSG00000149212.12	SESN3	2257.56	-1.15144	0.344779	-3.33964	0.000839	0.034938		chr21;14857422;14857853	LTR | ERVL-MaLR | MLT1H	68.2198	2.31878	0.530422	4.37157	1.23e-05	0.011684										chr1;59672940;59673600	75.4753	-1.73668	0.325168	-5.34088	9.25e-08	4.71e-06		chr1;119510378;119510466	L2;LINE;L2	57.9246	-1.78885	0.358745	-4.9864	6.15e-07	1.98e-05
ENSG00000248027.1	ARHGAP42-AS1	34.5281	-1.783	0.430795	-4.13887	3.49e-05	0.008623		chr21;14859742;14860096	LTR | ERVL-MaLR | THE1A	40.3518	2.70583	0.615199	4.39831	1.09e-05	0.01121										chr1;59759580;59759740	13.1372	1.39576	0.376535	3.70686	0.00020985	0.00171897		chr1;119515254;119515424	MIRb;SINE;MIR	91.1695	-1.05914	0.26482	-3.99947	6.35e-05	0.00069509
ENSG00000255417.1	MTCO2P15	28.2016	-1.74059	0.549532	-3.1674	0.001538	0.045816		chr21;14860106;14861691	LTR | ERVL-MaLR | THE1A-int	193.005	2.32666	0.590307	3.94143	8.1e-05	0.020674										chr1;59814320;59814960	104.642	-1.28385	0.25809	-4.97444	6.54e-07	2.08e-05		chr1;119541712;119541794	L2;LINE;L2	74.3121	-2.38482	0.430001	-5.54607	2.92e-08	1.98e-06
ENSG00000255350.1	MTCO1P15	54.8296	-1.97692	0.553235	-3.57338	0.000352	0.023281		chr21;14861691;14862043	LTR | ERVL-MaLR | THE1A	33.0768	2.50961	0.654858	3.8323	0.000127	0.024172										chr1;60878020;60878640	57.6174	-1.62273	0.300363	-5.40255	6.57e-08	3.6e-06		chr1;120544401;120544832	L2c;LINE;L2	9.05842	1.60087	0.495388	3.23154	0.00123125	0.00651743
ENSG00000254565.1	MTND2P26	37.1577	-1.66334	0.505081	-3.29322	0.00099	0.037417		chr21;14866199;14866657	LTR | ERVL-MaLR | MLT1C	46.8639	2.0582	0.537454	3.82954	0.000128	0.024276										chr1;60942300;60942800	77.4071	-1.71021	0.296736	-5.76339	8.24e-09	7.6e-07		chr1;121293259;121293539	L2;LINE;L2	14.9296	-1.53568	0.392139	-3.91616	9e-05	0.00090785
ENSG00000256422.6	LINC02552	223.761	-3.78036	1.08642	-3.47963	0.000502	0.027579		chr21;14867327;14867550	LINE | L1 | L1M5	42.5245	2.11316	0.620121	3.40766	0.000655	0.045277										chr1;60959700;60960060	50.6264	-1.27838	0.313025	-4.08396	4.43e-05	0.00052842		chr1;143656357;143657441	MER11A;LTR;ERVK	14.3998	-2.69031	0.626044	-4.29732	1.73e-05	0.00025552
ENSG00000235505.7	CASP4LP	32.9549	-1.93263	0.611572	-3.1601	0.001577	0.046466		chr21;14872702;14873007	SINE | Alu | AluSc	37.4013	2.17376	0.640262	3.39511	0.000686	0.046163										chr1;60963580;60963900	38.1721	-1.79831	0.302149	-5.95174	2.65e-09	3.22e-07		chr1;145985669;145985942	AluSc;SINE;Alu	13.6062	1.59257	0.4436	3.5901	0.00033055	0.00242322
ENSG00000285696.1	RP11-144G7.4	17.0051	-1.10559	0.350898	-3.15073	0.001629	0.047011		chr21;14873721;14873930	LTR | LTR | LTR90A	75.1427	2.70751	0.626572	4.32116	1.55e-05	0.012455										chr1;60998680;60999260	120.299	-1.61333	0.314488	-5.13002	2.9e-07	1.11e-05		chr1;147379876;147380014	MIRb;SINE;MIR	31.6448	-1.85559	0.349113	-5.31515	1.07e-07	5.27e-06
ENSG00000110723.12	EXPH5	8266.49	-2.08194	0.576331	-3.6124	0.000303	0.021871		chr21;14877155;14877359	SINE | MIR | MIR3	126.711	2.85662	0.56546	5.05184	4.38e-07	0.004145										chr1;61139500;61139800	32.5558	-1.35274	0.30028	-4.50495	6.64e-06	0.00012291		chr1;147721800;147721878	MIR;SINE;MIR	85.7687	-1.90433	0.309195	-6.15901	7.32e-10	1.3e-07
ENSG00000245869.2	RP11-158I9.5	8.07581	-2.53738	0.7851	-3.23191	0.00123	0.04122		chr21;14878532;14878865	LTR | ERVL-MaLR | THE1B	138.055	3.03686	0.768135	3.95355	7.7e-05	0.020214										chr1;61149340;61149680	55.6036	-1.60071	0.329049	-4.86465	1.15e-06	3.19e-05		chr1;147721852;147721938	MIRb;SINE;MIR	85.7687	-1.90433	0.309195	-6.15901	7.32e-10	1.3e-07
ENSG00000110400.11	NECTIN1	601.67	-1.31212	0.285588	-4.59447	4.34e-06	0.003386		chr21;14880191;14880447	LINE | L2 | L2c	169.713	2.67345	0.768284	3.47978	0.000502	0.041002										chr1;61744000;61744460	42.669	-1.46149	0.331782	-4.40496	1.06e-05	0.00017562		chr1;147760317;147760652	L2c;LINE;L2	115.534	-1.02905	0.264745	-3.88696	0.00010151	0.00099354
ENSG00000255247.1	NECTIN1-AS1	8.53214	-1.52135	0.456781	-3.33059	0.000867	0.035297		chr21;14881530;14881693	SINE | Alu | AluJo	17.2747	2.57037	0.718608	3.57687	0.000348	0.03548										chr1;62180660;62180960	29.1023	-1.47521	0.369697	-3.99031	6.6e-05	0.00071539		chr1;147761094;147761166	MLT1L;LTR;ERVL-MaLR	115.534	-1.02905	0.264745	-3.88696	0.00010151	0.00099354
ENSG00000137709.10	POU2F3	132.026	-2.11631	0.542298	-3.90248	9.52e-05	0.01364		chr21;14910716;14912750	LINE | L1 | L1MA3	16.8293	1.34037	0.374671	3.57745	0.000347	0.035441										chr1;62230680;62231100	113.777	-1.81934	0.277258	-6.56191	5.31e-11	1.99e-08		chr1;147761233;147761289	L3;LINE;CR1	115.534	-1.02905	0.264745	-3.88696	0.00010151	0.00099354
ENSG00000255248.9	MIR100HG	1967.53	-1.69678	0.53388	-3.1782	0.001482	0.044841		chr21;14997772;14997928	SINE | MIR | MIR	36.5519	1.3879	0.413209	3.35884	0.000783	0.04895										chr1;62760500;62760880	58.7272	-1.43526	0.342583	-4.18951	2.8e-05	0.00037116		chr1;148256216;148257561	PRIMA4-int;LTR;ERV1	9.98627	-2.76865	0.614946	-4.50226	6.72e-06	0.00012401
ENSG00000259571.2	BLID	52.9391	-2.15117	0.583505	-3.68664	0.000227	0.019329		chr21;15014940;15015295	LINE | L1 | L1ME1	39.7853	1.40258	0.392042	3.57762	0.000347	0.035433										chr1;62778280;62778580	54.2881	-1.28345	0.311498	-4.12024	3.78e-05	0.0004687		chr1;148257561;148257713	FRAM;SINE;Alu	61.7527	-1.7484	0.304013	-5.75105	8.87e-09	8e-07
ENSG00000110002.16	VWA5A	649.893	-1.20759	0.35873	-3.36629	0.000762	0.033443		chr21;15017228;15017356	SINE | Alu | FLAM_A	29.5585	1.17199	0.333961	3.50937	0.000449	0.039149										chr1;63594440;63594640	14.684	-2.0029	0.487363	-4.10966	3.96e-05	0.00048561		chr1;148257713;148257928	PRIMA4-int;LTR;ERV1	61.7527	-1.7484	0.304013	-5.75105	8.87e-09	8e-07
ENSG00000196844.9	PATE2	9.00412	-2.03351	0.621318	-3.2729	0.001065	0.038661		chr21;15019940;15021580	LINE | L1 | L1ME1	128.503	1.4942	0.412282	3.62423	0.00029	0.032918										chr1;63698520;63698700	9.2619	1.6887	0.550922	3.06523	0.00217503	0.0099616		chr1;148258165;148258441	AluJb;SINE;Alu	61.7527	-1.7484	0.304013	-5.75105	8.87e-09	8e-07
ENSG00000280832.1	GSEC	100.609	-1.76934	0.418963	-4.22314	2.41e-05	0.007471		chr21;15021662;15022562	LINE | L1 | L1PA11	75.0949	1.22664	0.33519	3.65955	0.000253	0.031105										chr1;64184020;64184680	109.335	-1.09086	0.23777	-4.58788	4.48e-06	9.06e-05		chr1;148285376;148286467	MER11A;LTR;ERVK	61.4267	-2.65011	0.40963	-6.46952	9.83e-11	3.11e-08
ENSG00000110080.20	ST3GAL4	1661.01	-1.53931	0.409897	-3.75537	0.000173	0.017763		chr21;15023436;15024222	LINE | L1 | L1MC4	51.0105	1.62583	0.385224	4.22047	2.44e-05	0.014039										chr1;64184960;64185560	82.5156	-1.57117	0.309013	-5.08449	3.69e-07	1.33e-05		chr1;148297705;148298796	MER11A;LTR;ERVK	50.3173	-1.70286	0.361173	-4.7148	2.42e-06	5.68e-05
ENSG00000278215.1	RP11-712L6.8	26.3136	-2.03112	0.586488	-3.46319	0.000534	0.028554		chr21;15024846;15024994	LINE | L1 | L1MC4	25.6048	1.57509	0.46983	3.35247	0.000801	0.049414										chr1;64187600;64188060	112.939	-1.52696	0.293936	-5.19486	2.05e-07	8.53e-06		chr1;150015654;150016215	MLT1L;LTR;ERVL-MaLR	45.4608	-1.35804	0.269079	-5.04699	4.49e-07	1.55e-05
ENSG00000111181.13	SLC6A12	40.1975	-1.71982	0.550022	-3.12682	0.001767	0.048904		chr21;15025513;15026111	LINE | L1 | L1MC4	38.1703	1.15766	0.344017	3.36513	0.000765	0.048412										chr1;64934300;64934420	5.01752	2.11172	0.671418	3.14516	0.00165995	0.00814059		chr1;150255201;150255500	AluSz6;SINE;Alu	17.9221	1.17388	0.341771	3.43471	0.0005932	0.00376633
ENSG00000111732.11	AICDA	47.5485	-2.24944	0.669152	-3.36163	0.000775	0.033565		chr21;15026163;15026666	LINE | L1 | L1ME3F	30.6667	1.31482	0.365925	3.59314	0.000327	0.034503										chr1;64983160;64983480	59.858	-1.50088	0.30552	-4.91254	8.99e-07	2.67e-05		chr1;150322291;150322443	MIRb;SINE;MIR	27.2861	-1.90807	0.359974	-5.30058	1.15e-07	5.62e-06
ENSG00000256288.1	LINC02617	7.64608	-2.17971	0.679109	-3.20966	0.001329	0.042298		chr21;15034931;15035135	SINE | MIR | MIRb	53.4963	1.45299	0.380293	3.82072	0.000133	0.024682										chr1;65247640;65248280	103.774	-1.1064	0.222805	-4.96578	6.84e-07	2.16e-05		chr1;150535959;150536241	L2b;LINE;L2	212.21	-1.6448	0.285492	-5.76127	8.35e-09	7.66e-07
ENSG00000165714.11	BORCS5	593.645	-1.48199	0.376771	-3.93341	8.38e-05	0.013055		chr21;15040941;15041379	LINE | L1 | L1ME3	90.9472	1.17503	0.342635	3.42939	0.000605	0.044039										chr1;65434820;65435160	36.5495	-1.65448	0.403176	-4.10363	4.07e-05	0.00049513		chr1;150536359;150536507	MIR3;SINE;MIR	212.21	-1.6448	0.285492	-5.76127	8.35e-09	7.66e-07
ENSG00000111266.9	DUSP16	1551.07	-1.26848	0.341463	-3.71483	0.000203	0.018915		chr21;15044858;15044931	LINE | L2 | L2b	33.3535	1.6419	0.368418	4.45661	8.33e-06	0.009886										chr1;65948900;65949220	22.1899	1.29649	0.400108	3.24034	0.00119387	0.00636754		chr1;152089383;152089496	Plat_L3;LINE;CR1	39.8127	-2.59827	0.379281	-6.85051	7.36e-12	4.67e-09
ENSG00000111371.16	SLC38A1	5875.44	-1.58456	0.485796	-3.26177	0.001107	0.03932		chr21;15047038;15047259	LTR | ERVL-MaLR | THE1C	23.3459	1.65397	0.433142	3.81854	0.000134	0.02474										chr1;66242760;66242920	24.9654	1.12392	0.297721	3.77506	0.00015997	0.0014043		chr1;152090347;152090437	Plat_L3;LINE;CR1	62.7899	-1.35867	0.244651	-5.5535	2.8e-08	1.92e-06
ENSG00000257433.6	RP1-197B17.3	45.8297	-1.86324	0.41922	-4.44455	8.81e-06	0.004776		chr21;15050686;15050946	LTR | ERVL | MER74B	32.0497	1.29209	0.369559	3.4963	0.000472	0.040037										chr1;66262240;66262540	62.8977	-1.0096	0.254245	-3.97098	7.16e-05	0.00076015		chr1;152090447;152090626	MIRb;SINE;MIR	62.7899	-1.35867	0.244651	-5.5535	2.8e-08	1.92e-06
ENSG00000111405.9	ENDOU	687.481	-3.04896	0.722901	-4.21767	2.47e-05	0.007493		chr21;15055090;15055149	LINE | L1 | L1ME5	23.4362	1.49471	0.370911	4.02985	5.58e-05	0.018212										chr1;66416320;66416600	20.4732	-1.91839	0.48922	-3.92133	8.81e-05	0.00089223		chr1;152090659;152090962	AluSx;SINE;Alu	62.7899	-1.35867	0.244651	-5.5535	2.8e-08	1.92e-06
ENSG00000207313.1	SNORA2B	5.31561	-1.82292	0.560367	-3.25309	0.001142	0.039716		chr21;15057724;15057879	SINE | MIR | MIRb	33.4756	1.63292	0.436249	3.74309	0.000182	0.027527										chr1;66752300;66752500	16.9104	1.75017	0.456631	3.83279	0.0001267	0.00117645		chr1;152096403;152096573	MIRb;SINE;MIR	14.7092	-1.97443	0.415252	-4.75479	1.99e-06	4.86e-05
ENSG00000167767.14	KRT80	319.973	-1.13548	0.268477	-4.22934	2.34e-05	0.007347		chr21;31911135;31911486	LINE | L2 | L2a	5.04127	2.35792	0.658931	3.5784	0.000346	0.035368										chr1;67094220;67094560	52.5017	-1.19188	0.281661	-4.23162	2.32e-05	0.00032206		chr1;153364573;153365029	L2c;LINE;L2	185.117	-1.52839	0.260511	-5.86689	4.44e-09	4.74e-07
ENSG00000170442.12	KRT86	19.1293	-1.96932	0.585345	-3.36437	0.000767	0.033521		chr21;31919926;31920338	LTR | ERVL-MaLR | MLT1D	7.00156	2.30164	0.602896	3.81763	0.000135	0.024768										chr1;67439240;67439600	56.7073	-1.18762	0.288546	-4.11589	3.86e-05	0.00047521		chr1;153432187;153432401	MIRb;SINE;MIR	15.5085	-1.71822	0.428001	-4.01452	5.96e-05	0.00066307
ENSG00000257083.7	RP11-123O10.3	351.805	-1.62944	0.519126	-3.13882	0.001696	0.047911		chr21;31925176;31925414	SINE | MIR | MIR	9.78304	2.15545	0.630346	3.41947	0.000627	0.04458										chr1;67736520;67736620	6.39046	2.03259	0.60837	3.34105	0.00083464	0.0048707		chr1;153544345;153544440	MIRb;SINE;MIR	13.774	1.86382	0.420246	4.43506	9.2e-06	0.0001579
ENSG00000279310.1	RP11-123O10.1	71.1171	-1.92099	0.567185	-3.38688	0.000707	0.032307		chr21;31927362;31927656	SINE | Alu | AluY	7.18228	2.83708	0.733064	3.87017	0.000109	0.022973										chr1;67815280;67816100	256.695	-1.25396	0.277296	-4.5221	6.12e-06	0.00011566		chr1;153698434;153698539	MIRc;SINE;MIR	69.3959	1.35993	0.360351	3.77391	0.00016071	0.00140911
ENSG00000111052.8	LIN7A	106.665	-1.31977	0.352736	-3.74151	0.000183	0.018061		chr21;31930112;31930313	SINE | MIR | MIR	4.8405	3.4077	0.913644	3.72979	0.000192	0.028122										chr1;67818780;67819340	97.1196	-1.17442	0.290666	-4.04045	5.33e-05	0.00060938		chr1;154433494;154433571	L2b;LINE;L2	56.0762	-1.41946	0.343161	-4.13643	3.53e-05	0.00044496
ENSG00000072041.18	SLC6A15	208.07	-1.42622	0.442072	-3.22621	0.001254	0.04122		chr21;31941932;31942214	SINE | Alu | AluSg	7.85008	1.89838	0.529696	3.5839	0.000339	0.035067										chr1;68673840;68674100	15.1786	-2.32324	0.532943	-4.35926	1.31e-05	0.00020604		chr1;155176544;155176633	L2a;LINE;L2	65.8551	1.14568	0.248716	4.60639	4.1e-06	8.46e-05
ENSG00000257252.6	RP11-486A14.2	20.5762	-1.28641	0.364451	-3.5297	0.000416	0.025536		chr21;31960847;31961616	LINE | L1 | L1MD2	8.37391	1.77371	0.511373	3.46852	0.000523	0.041559										chr1;70751840;70752220	35.6143	-1.74589	0.328662	-5.31212	1.08e-07	5.34e-06		chr1;155246294;155246506	L2-3_Crp;LINE;L2	5.66783	2.18601	0.655144	3.33668	0.00084784	0.00492913
ENSG00000257754.1	RP11-650K20.2	9.47791	-1.42443	0.413082	-3.44829	0.000564	0.029111		chr21;41381833;41382101	LTR | ERVL-MaLR | MLT1F1	18.9876	2.25662	0.624387	3.61414	0.000301	0.033321										chr1;72284760;72285340	59.6791	-2.29562	0.347534	-6.60547	3.96e-11	1.66e-08		chr1;155330007;155330279	L2;LINE;L2	49.8464	-1.04612	0.245116	-4.26786	1.97e-05	0.00028423
ENSG00000283459.1	RP11-411G2.2	17.2919	-3.01496	0.742509	-4.06051	4.9e-05	0.010086		chr21;41385287;41385643	LTR | ERVL-MaLR | THE1B	16.1782	2.33923	0.697321	3.3546	0.000795	0.04929										chr1;73770040;73770200	5.38158	2.41024	0.706481	3.41161	0.0006458	0.00401475		chr1;155858703;155858993	AluSz;SINE;Alu	6.64331	1.80335	0.567282	3.17893	0.00147822	0.00746974
ENSG00000152137.8	HSPB8	2490.92	-1.76167	0.408648	-4.31097	1.63e-05	0.006181		chr21;41395654;41395771	LINE | RTE-BovB | MamRTE1	51.8752	1.97792	0.570347	3.46793	0.000524	0.041582										chr1;75376840;75377140	30.0954	-1.49062	0.340418	-4.37879	1.19e-05	0.00019247		chr1;156055589;156055829	MIRc;SINE;MIR	6.68115	2.09496	0.554521	3.77796	0.00015812	0.00139152
ENSG00000256884.1	RP11-64B16.3	9.04701	-2.92406	0.677316	-4.31712	1.58e-05	0.006181		chr21;41400509;41400703	LTR | ERVL-MaLR | THE1D	9.26176	2.64692	0.769469	3.43993	0.000582	0.043383										chr1;76157080;76157320	14.4797	-2.31733	0.508208	-4.55981	5.12e-06	0.00010032		chr1;156121075;156121320	AluJb;SINE;Alu	22.0236	1.10403	0.327125	3.37496	0.00073826	0.00443919
ENSG00000213144.2	RP11-64B16.2	49.2206	-1.44883	0.442437	-3.27465	0.001058	0.03847		chr21;41408943;41409216	SINE | Alu | AluJo	14.3703	2.29799	0.677698	3.39088	0.000697	0.046377										chr1;79230760;79231120	55.3023	-1.88824	0.346753	-5.4455	5.17e-08	3.01e-06		chr1;156185007;156187410	HERVK22-int;LTR;ERVK	41.3564	-1.44617	0.301158	-4.80205	1.57e-06	4.06e-05
ENSG00000139714.12	MORN3	268.94	-2.20246	0.602253	-3.65703	0.000255	0.020382		chr21;41432597;41432752	SINE | MIR | MIRb	10.5002	2.61271	0.733412	3.5624	0.000367	0.036025										chr1;79232900;79233140	21.3921	-1.44191	0.352464	-4.09094	4.3e-05	0.00051626		chr1;156398179;156398474	AluSp;SINE;Alu	29.9297	-1.47675	0.350238	-4.21642	2.48e-05	0.00033907
ENSG00000257097.1	CLIP1-AS1	84.4672	-1.46147	0.445666	-3.27929	0.001041	0.038197		chr21;41438908;41439042	LTR | ERVL-MaLR | MLT1J	10.0391	2.5934	0.694822	3.73247	0.00019	0.028										chr1;79647020;79647280	20.1049	-1.46044	0.351772	-4.15168	3.3e-05	0.00042238		chr1;156398474;156398588	LTR10A;LTR;ERV1	29.9297	-1.47675	0.350238	-4.21642	2.48e-05	0.00033907
ENSG00000111432.5	FZD10	76.5923	-1.50089	0.481058	-3.11997	0.001809	0.049279		chr21;41442165;41442561	LINE | L1 | L1M2	42.2856	2.60166	0.656217	3.96464	7.35e-05	0.019956										chr1;80447620;80447820	20.4681	-1.70451	0.429244	-3.97096	7.16e-05	0.00076015		chr1;156398637;156398705	LTR10A;LTR;ERV1	29.9297	-1.47675	0.350238	-4.21642	2.48e-05	0.00033907
ENSG00000232894.1	MRPS31P2	8.44189	-2.17109	0.69003	-3.14637	0.001653	0.047284		chr21;41442678;41443135	LINE | L1 | L1MB3	67.8955	2.26406	0.622709	3.63583	0.000277	0.032293										chr1;80509980;80510340	56.5617	-1.85084	0.389942	-4.74645	2.07e-06	5.02e-05		chr1;156665340;156665440	L2b;LINE;L2	48.4952	1.89074	0.332352	5.68897	1.28e-08	1.06e-06
ENSG00000227213.1	SPATA13-AS1	40.8641	-1.28392	0.402163	-3.19253	0.00141	0.043637		chr21;41449385;41450097	LTR | ERVL | MER21C	67.8659	2.48337	0.625369	3.97105	7.16e-05	0.019839										chr1;80594060;80594660	69.8844	-1.41451	0.301789	-4.68708	2.77e-06	6.29e-05		chr1;156756438;156756683	MIR;SINE;MIR	29.0444	-1.21757	0.290485	-4.19149	2.77e-05	0.00036899
ENSG00000232986.1	RP11-179A7.2	57.7651	-1.20021	0.381927	-3.14251	0.001675	0.047438		chr21;42746268;42746684	LTR | ERVL-MaLR | MLT1C	11.2765	1.42139	0.404254	3.51607	0.000438	0.038725										chr1;80634360;80634600	22.5437	-2.00385	0.404414	-4.95495	7.23e-07	2.26e-05		chr1;156893361;156893505	MIR;SINE;MIR	7.36207	1.85578	0.552842	3.35681	0.00078848	0.00466799
ENSG00000120669.16	SOHLH2	11.1222	-2.03312	0.569977	-3.56703	0.000361	0.023587		chr22;12591405;12593624	LINE | L1 | L1MA6	33.1095	1.49821	0.40447	3.70413	0.000212	0.02901										chr1;80914820;80915060	18.3345	-1.93816	0.489966	-3.9557	7.63e-05	0.00079822		chr1;156897102;156897320	L2b;LINE;L2	7.28381	1.84449	0.560512	3.29072	0.00099932	0.00557036
ENSG00000174015.10	CBY2	17.1509	-1.68056	0.505342	-3.3256	0.000882	0.035584		chr22;17890979;17891247	SINE | tRNA-RTE | MamSINE1	22.4611	1.18509	0.32166	3.6843	0.000229	0.029823										chr1;81174800;81175420	180.065	-1.47263	0.301128	-4.89039	1.01e-06	2.89e-05		chr1;157246990;157247192	L1MB7;LINE;L1	59.7057	-1.82636	0.384175	-4.75398	1.99e-06	4.87e-05
ENSG00000276434.1	RP11-391H12.8	11.9565	-1.58478	0.498917	-3.17645	0.001491	0.04495		chr22;18164134;18165146	LINE | L1 | L1M3de	5.17365	2.35396	0.613176	3.83897	0.000124	0.023936										chr1;81803000;81803120	13.6462	1.37517	0.36618	3.75544	0.00017304	0.00148749		chr1;157247193;157247667	L2a;LINE;L2	59.7057	-1.82636	0.384175	-4.75398	1.99e-06	4.87e-05
ENSG00000100842.13	EFS	481.397	-1.29252	0.309504	-4.1761	2.97e-05	0.008026		chr22;32806514;32806670	SINE | MIR | MIRb	376.305	1.44018	0.423593	3.39991	0.000674	0.045849										chr1;83055440;83055740	30.2364	-1.96573	0.438907	-4.4787	7.51e-06	0.00013511		chr1;158999859;158999963	MSTB;LTR;ERVL-MaLR	14.1494	1.26576	0.380939	3.32274	0.00089137	0.00511552
ENSG00000273888.1	FRMD6-AS1	43.5367	-1.37369	0.360301	-3.81261	0.000138	0.016311		chr22;32815311;32815415	SINE | MIR | MIR3	157.857	1.35513	0.378461	3.58062	0.000343	0.035279										chr1;83295680;83295980	14.5217	-2.30334	0.574121	-4.01194	6.02e-05	0.0006685		chr1;159906911;159907830	MER21A;LTR;ERVL	33.6519	-1.32331	0.298549	-4.43248	9.32e-06	0.00015944
ENSG00000259039.3	RP11-409I10.2	9.27201	-1.3917	0.422377	-3.29493	0.000984	0.037402		chr22;32819519;32819616	LINE | L2 | L2b	145.791	1.59071	0.422286	3.7669	0.000165	0.026824										chr1;83606480;83606680	12.6578	-2.02057	0.490447	-4.11986	3.79e-05	0.00046931		chr1;159915833;159915953	MIRb;SINE;MIR	205.171	-1.01614	0.204168	-4.97699	6.46e-07	2.06e-05
ENSG00000139971.15	ARMH4	106.445	-1.96826	0.605481	-3.25074	0.001151	0.039816		chr22;32820909;32821039	SINE | MIR | MIR	171.506	1.47721	0.435568	3.39147	0.000695	0.046371										chr1;83822200;83822560	32.5997	-1.33686	0.315385	-4.23882	2.25e-05	0.00031404		chr1;159916040;159916216	MIR;SINE;MIR	205.171	-1.01614	0.204168	-4.97699	6.46e-07	2.06e-05
ENSG00000270912.1	RPS28P1	12.3419	-2.20301	0.479519	-4.59421	4.34e-06	0.003386		chr22;32821110;32821251	SINE | MIR | MIRc	184.258	1.35631	0.399906	3.39158	0.000695	0.046371										chr1;84073380;84073560	15.8955	-2.0214	0.517873	-3.90326	9.49e-05	0.00094536		chr1;159916988;159917077	AluSz;SINE;Alu	205.171	-1.01614	0.204168	-4.97699	6.46e-07	2.06e-05
ENSG00000180662.8	RPL21P8	30.0308	-1.33046	0.404598	-3.28836	0.001008	0.037642		chr22;32822425;32822666	LINE | L1 | L1ME4a	307.099	1.64629	0.424238	3.88059	0.000104	0.022622										chr1;84604000;84604280	27.1714	-1.42424	0.342125	-4.16294	3.14e-05	0.00040685		chr1;159958784;159959516	LTR78;LTR;ERV1	43.2026	-1.24678	0.31864	-3.91281	9.12e-05	0.00091747
ENSG00000198133.9	TMEM229B	289.24	-1.51943	0.469603	-3.23557	0.001214	0.040802		chr22;32822952;32823121	LINE | L1 | L1ME4a	317.407	1.60194	0.452664	3.53891	0.000402	0.037361										chr1;84634660;84635240	85.875	-1.05245	0.202177	-5.2056	1.93e-07	8.19e-06		chr1;159959568;159959824	LTR78;LTR;ERV1	43.2026	-1.24678	0.31864	-3.91281	9.12e-05	0.00091747
ENSG00000100652.5	SLC10A1	41.4776	-1.2685	0.402004	-3.15545	0.001603	0.046631		chr22;32823710;32823853	SINE | MIR | MIRc	192.314	1.39283	0.398245	3.49743	0.00047	0.039995										chr1;84669980;84670180	12.4244	-2.26335	0.573324	-3.94776	7.89e-05	0.00081924		chr1;160124838;160124971	MIRc;SINE;MIR	153.081	-1.16929	0.221056	-5.28959	1.23e-07	5.88e-06
ENSG00000285518.1	RP4-816G1.2	6.18392	-1.96135	0.597196	-3.28426	0.001023	0.037851		chr22;32825824;32825891	LINE | L1 | L1ME3G	121.993	2.04012	0.559989	3.64314	0.000269	0.031824										chr1;84852380;84852640	32.9982	-1.89901	0.378637	-5.01538	5.29e-07	1.76e-05		chr1;160500254;160500771	L2a;LINE;L2	59.6085	-1.79089	0.394317	-4.54175	5.58e-06	0.00010763
ENSG00000119630.14	PGF	3515.6	-1.692	0.435099	-3.88879	0.000101	0.013889		chr22;32825972;32826126	LINE | L1 | L1ME4a	58.7712	1.58866	0.465828	3.4104	0.000649	0.045199										chr1;84854440;84854760	48.1736	-1.53867	0.339494	-4.53223	5.84e-06	0.00011142		chr1;160500952;160501121	L1MB4;LINE;L1	59.6085	-1.79089	0.394317	-4.54175	5.58e-06	0.00010763
ENSG00000260711.2	RP11-747H7.3	154.542	-2.7242	0.833698	-3.26761	0.001085	0.03906		chr22;32826805;32826963	SINE | MIR | MIRb	189.342	1.40451	0.409398	3.43068	0.000602	0.043908										chr1;84945020;84945240	29.4141	1.2137	0.334622	3.62708	0.00028664	0.00217665		chr1;160504411;160505412	L1MB5;LINE;L1	27.453	-2.0749	0.402755	-5.15177	2.58e-07	1.01e-05
ENSG00000165929.13	TC2N	777.053	-1.84702	0.551742	-3.34761	0.000815	0.034288		chr22;32827586;32828147	LINE | L2 | L2a	275.685	1.1905	0.336315	3.53984	0.0004	0.037311										chr1;84960440;84960760	48.8249	-1.68491	0.357245	-4.71639	2.4e-06	5.64e-05		chr1;160652138;160653095	LTR5_Hs;LTR;ERVK	21.5513	1.56206	0.380475	4.10554	4.03e-05	0.00049232
ENSG00000258927.2	RP11-1070N10.5	17.3764	-4.66767	1.38925	-3.35985	0.00078	0.033565		chr22;32828596;32828716	SINE | MIR | MIR3	196.801	1.52203	0.402436	3.78205	0.000156	0.026311										chr1;84969860;84970180	47.2145	-1.70828	0.400679	-4.26345	2.01e-05	0.00028855		chr1;161033679;161033981	AluJr;SINE;Alu	35.3323	-1.10525	0.284151	-3.88964	0.00010039	0.00098598
ENSG00000270038.1	RP11-1070N10.7	4.7268	-5.1647	1.2134	-4.25639	2.08e-05	0.006657		chr22;32830252;32830491	SINE | MIR | MIRb	228.902	1.49791	0.423549	3.53658	0.000405	0.037457										chr1;85146620;85147280	78.9846	-2.01193	0.375268	-5.36131	8.26e-08	4.31e-06		chr1;161033983;161034168	L1ME2;LINE;L1	35.3323	-1.10525	0.284151	-3.88964	0.00010039	0.00098598
ENSG00000287501.1	RP11-76E12.2	72.2643	-3.55627	1.07916	-3.29541	0.000983	0.037388		chr22;32832330;32832511	SINE | MIR | MIR3	253.487	1.36543	0.393793	3.46737	0.000526	0.041613										chr1;85225060;85225680	122.577	-1.23017	0.290375	-4.2365	2.27e-05	0.00031659		chr1;161092374;161092502	L2c;LINE;L2	81.6938	-1.05548	0.230965	-4.56985	4.88e-06	9.69e-05
ENSG00000166126.11	AMN	19.2594	-1.29481	0.352316	-3.67513	0.000238	0.019749		chr22;32833232;32833579	LINE | CR1 | L3	226.738	1.36437	0.40018	3.4094	0.000651	0.045234										chr1;85278940;85279100	12.82	1.28226	0.379086	3.38251	0.00071826	0.00435489		chr1;161129312;161129558	AluJo;SINE;Alu	89.8204	-1.72716	0.250101	-6.90587	4.99e-12	3.58e-09
ENSG00000211890.4	IGHA2	74.4391	-1.64497	0.490727	-3.3521	0.000802	0.034011		chr22;32833654;32833889	SINE | MIR | MIRb	161.349	1.84912	0.512757	3.60623	0.000311	0.033795										chr1;85297860;85298200	32.0396	1.6432	0.359781	4.56723	4.94e-06	9.76e-05		chr1;162011626;162011763	L2c;LINE;L2	30.7426	1.5919	0.36983	4.30441	1.67e-05	0.00024935
ENSG00000211897.9	IGHG3	42.0463	-1.91463	0.598117	-3.20109	0.001369	0.043086		chr22;32834992;32835112	LINE | L2 | L2b	114.04	1.4174	0.365008	3.8832	0.000103	0.022611										chr1;85578120;85578240	10.7014	1.28292	0.411184	3.12006	0.00180814	0.00868145		chr1;162539345;162539649	AluSx1;SINE;Alu	131.94	-1.56873	0.32766	-4.78768	1.69e-06	4.28e-05
ENSG00000258590.5	NBEAP1	27.5497	-2.07245	0.604951	-3.42581	0.000613	0.030267		chr22;32835254;32835610	LINE | L2 | L2b	318.372	1.35148	0.391971	3.44791	0.000565	0.042922										chr1;85607140;85607640	63.1607	-1.07195	0.246417	-4.35015	1.36e-05	0.00021233		chr1;164683259;164683400	MIRc;SINE;MIR	56.9315	-1.68698	0.292393	-5.76956	7.95e-09	7.37e-07
ENSG00000279628.1	RP11-467L19.14	17.62	-2.28657	0.649784	-3.51897	0.000433	0.026186		chr22;32836035;32836279	SINE | MIR | MIRb	196.351	1.48231	0.387574	3.8246	0.000131	0.024502										chr1;85612800;85613120	31.7262	-1.18993	0.30585	-3.89057	0.00010001	0.00098311		chr1;164683400;164683585	MIRc;SINE;MIR	56.9315	-1.68698	0.292393	-5.76956	7.95e-09	7.37e-07
ENSG00000166912.17	MTMR10	4084.12	-1.00636	0.295291	-3.40801	0.000654	0.030885		chr22;32837872;32838229	LINE | L2 | L2b	170.532	1.71452	0.401382	4.27154	1.94e-05	0.013261										chr1;86322220;86322700	37.3612	-1.89691	0.346076	-5.48121	4.22e-08	2.59e-06		chr1;165893559;165893623	MIR3;SINE;MIR	21.1784	-1.99921	0.429627	-4.65335	3.27e-06	7.13e-05
ENSG00000212526.1	RNU6-466P	44.597	-1.54996	0.386721	-4.00795	6.12e-05	0.011358		chr22;32838800;32839113	LINE | L2 | L2b	204.406	1.5299	0.414818	3.68813	0.000226	0.029663										chr1;87140880;87141600	131.455	-2.15432	0.307866	-6.99759	2.6e-12	2.21e-09		chr1;165895131;165895441	AluJb;SINE;Alu	28.7783	-1.77117	0.377155	-4.69614	2.65e-06	6.08e-05
ENSG00000176753.5	C15orf56	11.9831	-1.40434	0.395641	-3.54954	0.000386	0.024644		chr22;32841136;32841464	LINE | L2 | L2a	159.601	1.33753	0.391173	3.41927	0.000628	0.044597										chr1;87146560;87146800	22.623	-2.11857	0.407542	-5.19841	2.01e-07	8.42e-06		chr1;166903208;166903582	MLT1J2;LTR;ERVL-MaLR	45.9729	-1.92052	0.375517	-5.11433	3.15e-07	1.18e-05
ENSG00000104140.7	RHOV	79.4605	-1.92778	0.470332	-4.09876	4.15e-05	0.009153		chr22;32842076;32842215	SINE | MIR | MIRb	74.7291	1.77352	0.447796	3.96055	7.48e-05	0.020049										chr1;87149780;87150060	45.5819	-1.50254	0.300142	-5.00609	5.55e-07	1.83e-05		chr1;166906213;166906573	L2b;LINE;L2	123.284	-1.74898	0.314969	-5.55287	2.81e-08	1.92e-06
ENSG00000259240.1	MIR4713HG	584.001	-2.71713	0.741546	-3.66414	0.000248	0.020051		chr22;32842595;32842654	SINE | MIR | MIRc	81.2661	1.6442	0.448303	3.66761	0.000245	0.030686										chr1;87194340;87194560	33.6764	-1.39475	0.344942	-4.04345	5.27e-05	0.00060343		chr1;166908974;166909521	MLT1K;LTR;ERVL-MaLR	25.2793	-1.37801	0.348781	-3.95094	7.78e-05	0.00081041
ENSG00000137869.15	CYP19A1	39574.6	-3.03753	0.649769	-4.67479	2.94e-06	0.002737		chr22;32843126;32843265	SINE | MIR | MIRb	112.016	1.32572	0.383042	3.46102	0.000538	0.042067										chr1;87284800;87285180	61.8171	-1.6257	0.415738	-3.91041	9.21e-05	0.00092484		chr1;167145358;167145875	L1M4c;LINE;L1	40.5051	-1.62751	0.388954	-4.18431	2.86e-05	0.00037778
ENSG00000259701.1	RP11-108K3.3	914.051	-3.12365	0.875229	-3.56896	0.000358	0.023489		chr22;32844698;32845028	SINE | Alu | AluJo	77.5626	1.31544	0.356017	3.69487	0.00022	0.029412										chr1;87318180;87318700	100.04	-1.67012	0.262527	-6.36171	2e-10	5.14e-08		chr1;167146216;167147736	L1M4c;LINE;L1	40.5051	-1.62751	0.388954	-4.18431	2.86e-05	0.00037778
ENSG00000259306.2	RP11-108K3.2	2332.99	-3.12895	0.799987	-3.91125	9.18e-05	0.013611		chr22;32846468;32846718	SINE | MIR | MIR	134.311	1.68441	0.432674	3.89302	9.9e-05	0.022214										chr1;87344280;87344500	16.0304	-1.7722	0.439333	-4.03385	5.49e-05	0.00062232		chr1;167160989;167161295	AluSz;SINE;Alu	95.1991	-1.46824	0.33218	-4.42002	9.87e-06	0.00016639
ENSG00000186417.14	GLDN	2464.17	-1.73968	0.514323	-3.38247	0.000718	0.032572		chr22;32847727;32847825	LINE | L2 | L2c	37.2364	1.90621	0.470272	4.05342	5.05e-05	0.017518										chr1;87539100;87539560	75.3431	-1.2445	0.251364	-4.951	7.38e-07	2.29e-05		chr1;167161419;167162033	MER41B;LTR;ERV1	95.1991	-1.46824	0.33218	-4.42002	9.87e-06	0.00016639
ENSG00000259194.1	RP11-108K3.4	43.3655	-1.7013	0.518252	-3.28276	0.001028	0.038004		chr22;32847896;32848119	LINE | CR1 | L3	56.0663	1.29875	0.373562	3.47667	0.000508	0.041112										chr1;88180620;88180760	16.4308	1.23927	0.34235	3.61988	0.00029473	0.00222494		chr1;168098839;168099060	MIRb;SINE;MIR	170.605	-1.77594	0.250391	-7.09266	1.32e-12	1.33e-09
ENSG00000258484.4	SPESP1	105.841	-1.39876	0.405261	-3.45151	0.000557	0.02903		chr22;32848605;32848857	SINE | MIR | MIR	98.3148	1.74507	0.402851	4.33179	1.48e-05	0.012308										chr1;88327860;88327960	6.42731	1.85213	0.593861	3.11879	0.00181593	0.0087084		chr1;168301583;168302005	LTR23;LTR;ERV1	24.7084	-1.64733	0.421321	-3.90992	9.23e-05	0.00092589
ENSG00000285919.1	RP11-696L21.4	8.48038	-2.37456	0.565066	-4.20227	2.64e-05	0.00762		chr22;32849770;32849943	SINE | MIR | MIR3	81.7001	1.5781	0.428088	3.6864	0.000227	0.029807										chr1;89046720;89047040	22.1492	-1.64495	0.42335	-3.88556	0.0001021	0.0009985		chr1;168483724;168483924	LTR89;LTR;ERVL?	65.1076	-2.29977	0.386774	-5.94604	2.75e-09	3.31e-07
ENSG00000255346.10	NOX5	203.362	-1.92369	0.51862	-3.70925	0.000208	0.01897		chr22;32850178;32850374	SINE | MIR | MIR3	126.181	1.52126	0.404082	3.76473	0.000167	0.026845										chr1;89262760;89262880	6.11844	1.96585	0.580046	3.38912	0.00070118	0.00427511		chr1;168636859;168637293	MER65C;LTR;ERV1	20.1422	-3.243	0.499017	-6.49877	8.1e-11	2.73e-08
ENSG00000288068.1	RP11-809H16.6	47.4083	-2.07258	0.570512	-3.63285	0.00028	0.02123		chr22;32850699;32850769	LINE | L2 | L2b	81.4942	1.45196	0.409826	3.54286	0.000396	0.037077										chr1;89762900;89763260	45.952	1.17781	0.251006	4.69236	2.7e-06	6.17e-05		chr1;169494715;169495006	AluSc;SINE;Alu	64.8808	-1.36716	0.299643	-4.56263	5.05e-06	9.93e-05
ENSG00000187720.14	THSD4	952.975	-1.08955	0.323341	-3.36967	0.000753	0.033285		chr22;32851586;32851731	SINE | MIR | MIR3	134.81	1.48351	0.386368	3.83962	0.000123	0.023906										chr1;91699740;91699860	7.05797	1.83927	0.532965	3.45101	0.0005585	0.00360053		chr1;169549415;169549567	MIRc;SINE;MIR	44.6957	-1.39176	0.328348	-4.23865	2.25e-05	0.00031423
ENSG00000259964.7	THSD4-AS1	42.4432	-1.5141	0.379233	-3.99254	6.54e-05	0.011636		chr22;32852041;32852252	SINE | MIR | MIRb	117.112	1.55734	0.405593	3.83967	0.000123	0.023906										chr1;91806640;91807280	119.18	-1.63793	0.280469	-5.83996	5.22e-09	5.36e-07		chr1;169781440;169781847	MER4D;LTR;ERV1	32.4325	-1.48103	0.347618	-4.26052	2.04e-05	0.00029166
ENSG00000140481.15	CCDC33	69.0794	-1.74611	0.505963	-3.45106	0.000558	0.02903		chr22;32853358;32853427	LINE | L2 | L2b	71.321	1.50373	0.393002	3.82628	0.00013	0.024444										chr1;91808140;91808840	133.278	-1.87235	0.312008	-6.00098	1.96e-09	2.59e-07		chr1;171418755;171418956	MER4D1;LTR;ERV1	37.8974	-1.25332	0.316833	-3.95577	7.63e-05	0.00079807
ENSG00000261821.2	CTD-2311M21.3	558.54	-2.57086	0.800216	-3.21271	0.001315	0.042084		chr22;32855433;32855631	SINE | MIR | MIR	106.628	1.53745	0.421763	3.64528	0.000267	0.031746										chr1;91851360;91851500	11.6589	2.13775	0.450742	4.74275	2.11e-06	5.1e-05		chr1;171418978;171419283	L1MA7;LINE;L1	37.8974	-1.25332	0.316833	-3.95577	7.63e-05	0.00079807
ENSG00000138623.10	SEMA7A	1788.71	-1.27459	0.372749	-3.41943	0.000628	0.030385		chr22;32856523;32857200	LINE | L1 | L1MA4	275.786	1.4279	0.408666	3.49406	0.000476	0.040162										chr1;91894120;91894360	22.3433	-1.65181	0.395986	-4.17137	3.03e-05	0.00039528		chr1;171421446;171421574	MIR;SINE;MIR	53.1563	-1.3833	0.279748	-4.94481	7.62e-07	2.35e-05
ENSG00000287926.1	RP11-69H7.5	8.18041	-1.75183	0.468417	-3.7399	0.000184	0.018061		chr22;35651461;35653567	LINE | L1 | L1PA4	15.0982	1.67302	0.452844	3.69448	0.00022	0.029421										chr1;91894420;91894740	33.3805	-1.5379	0.340359	-4.51846	6.23e-06	0.00011711		chr1;171421613;171422016	MER61B;LTR;ERV1	53.1563	-1.3833	0.279748	-4.94481	7.62e-07	2.35e-05
ENSG00000183476.13	SH2D7	22.0001	-1.9349	0.519256	-3.7263	0.000194	0.018371		chr22;36055233;36056137	LINE | L1 | HAL1	10.7031	3.49482	0.74513	4.69021	2.73e-06	0.007566										chr1;92810300;92810900	85.0312	-1.19114	0.270129	-4.40951	1.04e-05	0.0001728		chr1;171424766;171424980	MIR;SINE;MIR	82.58	-1.00697	0.257235	-3.9146	9.06e-05	0.00091217
ENSG00000136379.12	ABHD17C	402.847	-1.93804	0.577142	-3.358	0.000785	0.03359		chr22;37140354;37140581	SINE | MIR | MIR	9.94505	2.53283	0.719134	3.52205	0.000428	0.038396										chr1;93442360;93442600	27.6763	-1.31801	0.326871	-4.03219	5.53e-05	0.00062577		chr1;172486002;172486048	L2a;LINE;L2	47.4555	-1.91148	0.364514	-5.24393	1.57e-07	7.05e-06
ENSG00000156222.12	SLC28A1	72.8943	-1.33252	0.406493	-3.2781	0.001045	0.038197		chr22;37161340;37161524	LTR | ERVL-MaLR | MLT1N2	7.20605	2.99243	0.89083	3.35915	0.000782	0.048929										chr1;93584320;93584500	18.5696	1.33578	0.41222	3.24044	0.00119344	0.00636621		chr1;172616512;172619094	MER61-int;LTR;ERV1	16.3795	-2.3962	0.542951	-4.41328	1.02e-05	0.0001705
ENSG00000140564.13	FURIN	4584.9	-1.66293	0.349803	-4.75391	2e-06	0.002339		chr22;47933802;47934821	LINE | L1 | L1MDa	5.26235	2.43114	0.711999	3.41453	0.000639	0.044845										chr1;93638360;93638800	70.7238	-1.56464	0.321238	-4.87065	1.11e-06	3.12e-05		chr1;172780486;172780546	MIRc;SINE;MIR	9.95837	-2.47632	0.581631	-4.25755	2.07e-05	0.00029456
ENSG00000275016.5	RP11-61O11.1	81.8461	-3.97232	1.01759	-3.90367	9.47e-05	0.01364		chr2;102010742;102012028	LINE | L1 | L1MB3	7.76294	2.85138	0.697554	4.08769	4.36e-05	0.016637										chr1;93695460;93695760	44.9551	-1.30322	0.257953	-5.05216	4.37e-07	1.51e-05		chr1;172993644;172993726	LFSINE_Vert;SINE;tRNA	81.3053	-1.94852	0.341803	-5.70071	1.19e-08	1e-06
ENSG00000259182.5	RP11-424I19.2	43.7611	-1.52342	0.424271	-3.59067	0.00033	0.0227		chr2;102339575;102339816	SINE | MIR | MIR	71.8383	2.01437	0.552472	3.64609	0.000266	0.031675										chr1;93700560;93701260	128.163	-1.28123	0.247045	-5.18621	2.15e-07	8.8e-06		chr1;173056824;173056899	L2;LINE;L2	98.0377	-2.41215	0.403716	-5.97487	2.3e-09	2.91e-07
ENSG00000127561.15	SYNGR3	115.184	-2.65445	0.621348	-4.27208	1.94e-05	0.00657		chr2;102340330;102340596	SINE | Alu | AluSz6	59.2514	2.06395	0.59785	3.4523	0.000556	0.042671										chr1;93701660;93702320	156.537	-1.53356	0.263706	-5.81542	6.05e-09	6e-07		chr1;173406178;173406234	L2a;LINE;L2	36.7683	-1.56077	0.350407	-4.45418	8.42e-06	0.00014718
ENSG00000276791.1	CTD-2270P14.5	21.0163	-1.99107	0.46755	-4.25852	2.06e-05	0.006657		chr2;102343947;102344345	LTR | ERVL-MaLR | MSTA	299.21	1.55981	0.457547	3.40908	0.000652	0.045238										chr1;93754120;93754800	99.802	-1.47922	0.296493	-4.98904	6.07e-07	1.96e-05		chr1;173424764;173424894	MIRb;SINE;MIR	83.4206	-1.88345	0.300563	-6.2664	3.69e-10	8.02e-08
ENSG00000274367.1	LA16c-380H5.6	5.66896	-2.39143	0.724821	-3.29934	0.000969	0.037262		chr2;102344417;102344708	LINE | L2 | L2c	148.97	1.74873	0.448429	3.89967	9.63e-05	0.022061										chr1;93779540;93780200	143.887	-1.15025	0.232068	-4.95651	7.18e-07	2.24e-05		chr1;173429643;173429692	L2a;LINE;L2	7.48277	1.70954	0.554867	3.081	0.0020631	0.00958287
ENSG00000262152.7	LINC00514	50.5594	-2.51452	0.528621	-4.75676	1.97e-06	0.002339		chr2;102358908;102359025	LINE | L2 | L2a	5.5088	2.10974	0.613519	3.43874	0.000584	0.043454										chr1;94044560;94044720	13.7247	1.30159	0.376644	3.45576	0.00054874	0.00355322		chr1;173526841;173527144	AluSx;SINE;Alu	77.2254	-1.21605	0.276381	-4.39991	1.08e-05	0.00017896
ENSG00000262362.1	LA16c-380H5.2	10.1241	-2.78751	0.806596	-3.45589	0.000548	0.028757		chr2;109323844;109324502	LINE | L1 | L1MB7	9.87921	1.40893	0.420043	3.35424	0.000796	0.049299										chr1;94092220;94092620	33.267	1.1343	0.367768	3.08427	0.00204053	0.0095093		chr1;174191489;174191593	MIRb;SINE;MIR	69.2211	-1.56843	0.255799	-6.13148	8.71e-10	1.45e-07
ENSG00000272079.2	LA16c-380H5.5	22.3213	-2.28915	0.679762	-3.36757	0.000758	0.033387		chr2;112014938;112016212	LINE | L1 | L1ME1	53.5462	1.03684	0.30152	3.43872	0.000584	0.043454										chr1;94325680;94325980	34.7958	-1.66339	0.377386	-4.40766	1.04e-05	0.00017392		chr1;175178538;175178637	L2b;LINE;L2	51.0438	-1.42549	0.335778	-4.24533	2.18e-05	0.00030712
ENSG00000006327.14	TNFRSF12A	367.88	-1.18034	0.301564	-3.91407	9.08e-05	0.013611		chr2;112025787;112025983	LINE | L1 | L1MB3	16.2817	1.32865	0.330351	4.02192	5.77e-05	0.018367										chr1;94326420;94326640	20.9329	-1.81902	0.357974	-5.08141	3.75e-07	1.35e-05		chr1;175178661;175178844	MIRc;SINE;MIR	51.0438	-1.42549	0.335778	-4.24533	2.18e-05	0.00030712
ENSG00000262686.1	GLIS2-AS1	23.9892	-1.20478	0.362611	-3.3225	0.000892	0.035881		chr2;118953547;118960115	LINE | L1 | L1PB1	6.4069	1.72096	0.469222	3.66769	0.000245	0.030686										chr1;94337020;94337320	41.6684	-1.37431	0.317813	-4.32426	1.53e-05	0.00023244		chr1;175268716;175269250	MLT1N2;LTR;ERVL-MaLR	67.0367	-1.95507	0.313791	-6.2305	4.65e-10	9.39e-08
ENSG00000213853.10	EMP2	1198.27	-1.36757	0.357312	-3.82739	0.00013	0.015849		chr2;121397513;121397790	LTR | ERVL | LTR79	18.9219	1.02907	0.289719	3.55195	0.000382	0.036632										chr1;94342060;94342320	19.4655	-1.61983	0.400783	-4.04167	5.31e-05	0.00060689		chr1;175269252;175269782	MER41C;LTR;ERV1	67.0367	-1.95507	0.313791	-6.2305	4.65e-10	9.39e-08
ENSG00000261158.1	CTD-2583P5.3	33.7407	-1.49681	0.433045	-3.45649	0.000547	0.028757		chr2;127578413;127579281	LINE | L1 | L1MEg	11.1017	2.7023	0.784143	3.44618	0.000569	0.043032										chr1;94382300;94382620	30.6951	-1.32955	0.317673	-4.18528	2.85e-05	0.00037662		chr1;175370095;175370273	MIR;SINE;MIR	93.2417	-1.8921	0.390149	-4.84967	1.24e-06	3.38e-05
ENSG00000168447.11	SCNN1B	226.587	-2.37425	0.413533	-5.74138	9.39e-09	5.42e-05		chr2;127597937;127600428	LINE | L1 | L1MD1	13.1932	2.52654	0.742029	3.40491	0.000662	0.045434										chr1;94448680;94449160	38.2687	-2.42954	0.370076	-6.565	5.2e-11	1.97e-08		chr1;175824434;175824511	L2a;LINE;L2	128.791	-1.45524	0.27328	-5.3251	1.01e-07	5.05e-06
ENSG00000262155.2	LINC02175	228.508	-1.10598	0.351903	-3.14286	0.001673	0.047438		chr2;127600739;127601771	LINE | L1 | L1MD1	4.82745	3.01593	0.818521	3.68461	0.000229	0.02981										chr1;94862560;94863460	157.186	-1.31855	0.26015	-5.0684	4.01e-07	1.42e-05		chr1;175969104;175969176	MIRc;SINE;MIR	28.4509	-1.54784	0.304663	-5.0805	3.76e-07	1.36e-05
ENSG00000271105.1	SCML2P2	36.2698	-1.41784	0.429825	-3.29865	0.000972	0.037304		chr2;127616263;127617215	LTR | ERVK | HERVK3-int	17.5759	2.45619	0.623805	3.93742	8.24e-05	0.020828										chr1;95043500;95043700	18.092	1.21007	0.341286	3.54561	0.00039171	0.00275637		chr1;175969309;175969675	MER39;LTR;ERV1	30.8713	-1.75745	0.363157	-4.83937	1.3e-06	3.51e-05
ENSG00000260034.1	LCMT1-AS2	9941.85	-1.95832	0.498562	-3.92795	8.57e-05	0.013141		chr2;128049334;128050559	LINE | L1 | L1PB1	6.0163	3.23272	0.841724	3.84059	0.000123	0.023889										chr1;95087280;95087420	11.5638	1.73658	0.472504	3.67526	0.0002376	0.00188752		chr1;176450764;176451015	LTR16A2;LTR;ERVL	60.3246	-1.25146	0.260545	-4.80323	1.56e-06	4.04e-05
ENSG00000274925.1	ZKSCAN2-DT	171.451	-1.27847	0.332834	-3.84117	0.000122	0.015241		chr2;128051462;128053629	LINE | L1 | L1PB1	10.6883	2.99448	0.760139	3.93938	8.17e-05	0.020757										chr1;96538420;96538540	6.88385	2.08792	0.568467	3.67289	0.00023982	0.00190126		chr1;176451338;176452379	MER11A;LTR;ERVK	77.5775	-2.06432	0.387163	-5.33191	9.72e-08	4.89e-06
ENSG00000251417.2	RP11-1348G14.4	25.792	-1.10626	0.333467	-3.31746	0.000908	0.036332		chr2;130047244;130047376	SINE | MIR | MIR	20.6678	3.0397	0.7152	4.25014	2.14e-05	0.013649										chr1;97094340;97094680	42.3633	-1.82531	0.442241	-4.12741	3.67e-05	0.00045842		chr1;176462402;176462698	AluJr;SINE;Alu	77.7074	-1.39184	0.268741	-5.17913	2.23e-07	9.04e-06
ENSG00000275807.1	RP11-1348G14.8	32.5744	-1.08161	0.335352	-3.22529	0.001258	0.041239		chr2;130048173;130048278	SINE | MIR | MIRb	6.26324	2.73384	0.660672	4.13796	3.5e-05	0.015352										chr1;99360740;99361000	28.3983	-2.21471	0.376141	-5.88798	3.91e-09	4.29e-07		chr1;176462698;176462793	MIRc;SINE;MIR	77.7074	-1.39184	0.268741	-5.17913	2.23e-07	9.04e-06
ENSG00000260719.1	AC009133.17	22.1927	-2.19967	0.6433	-3.41935	0.000628	0.030385		chr2;130053911;130054075	LTR | ERVL-MaLR | MSTA	17.1804	2.86419	0.715002	4.00586	6.18e-05	0.018788										chr1;99587100;99587440	30.4743	-1.56371	0.351782	-4.44512	8.78e-06	0.00015238		chr1;176462794;176463370	MER41E;LTR;ERV1	77.7074	-1.39184	0.268741	-5.17913	2.23e-07	9.04e-06
ENSG00000260852.1	FBXL19-AS1	225.614	-1.37721	0.394657	-3.48963	0.000484	0.027033		chr2;130056478;130056818	LTR | ERVL-MaLR | MSTA-int	7.52557	3.50898	0.88263	3.9756	7.02e-05	0.019779										chr1;100883540;100883820	28.4443	-1.64567	0.410678	-4.0072	6.14e-05	0.00067938		chr1;176588479;176588946	L1MA5A;LINE;L1	10.4025	1.56249	0.489198	3.19398	0.00140325	0.00718089
ENSG00000159713.11	TPPP3	1296.68	-1.63174	0.343476	-4.75067	2.03e-06	0.002339		chr2;130071362;130071704	LINE | L1 | L1PA13	9.57377	2.74307	0.781708	3.50907	0.00045	0.03916										chr1;101182180;101182280	6.55958	2.16196	0.542532	3.98494	6.75e-05	0.00072814		chr1;177614765;177615712	L1MA6;LINE;L1	28.4145	-1.2374	0.308966	-4.00497	6.2e-05	0.00068417
ENSG00000176387.7	HSD11B2	978.111	-2.6637	0.579493	-4.5966	4.29e-06	0.003386		chr2;130102485;130102977	LTR | ERV1 | LTR4	22.2857	2.64699	0.698665	3.78864	0.000151	0.025965										chr1;101290660;101291100	70.4401	-1.16475	0.253383	-4.59682	4.29e-06	8.77e-05		chr1;178090821;178092024	L1PA8;LINE;L1	25.8619	-1.50028	0.359037	-4.17862	2.93e-05	0.00038538
ENSG00000262141.1	CTC-479C5.11	8.93585	-1.65095	0.434836	-3.79672	0.000147	0.01671		chr2;130106019;130106173	LTR | ERVL-MaLR | MLT1L	6.37528	2.63031	0.651564	4.03692	5.42e-05	0.017983										chr1;101308240;101308740	95.0892	-2.12296	0.281992	-7.52845	5.13e-14	1.51e-10		chr1;178173252;178173448	L4_B_Mam;LINE;RTE-X	104.926	-1.54307	0.308061	-5.00898	5.47e-07	1.81e-05
ENSG00000287694.1	RP11-58C22.1	7.37168	-2.10179	0.61211	-3.43369	0.000595	0.029707		chr2;130121783;130123011	LINE | L1 | L1MB8	31.12	2.64436	0.612585	4.31672	1.58e-05	0.012532										chr1;101309020;101309220	19.9039	-1.97804	0.396504	-4.9887	6.08e-07	1.96e-05		chr1;178173617;178173884	L4_B_Mam;LINE;RTE-X	104.926	-1.54307	0.308061	-5.00898	5.47e-07	1.81e-05
ENSG00000260737.6	LINC01227	21.6594	-1.77714	0.560775	-3.16908	0.001529	0.045695		chr2;130131014;130133574	LINE | L1 | L1M1	8.21482	5.06151	1.21266	4.1739	2.99e-05	0.014565										chr1;101712100;101712340	15.2919	-2.53034	0.489967	-5.16431	2.41e-07	9.63e-06		chr1;178267168;178267612	HAL1;LINE;L1	136.732	-1.59276	0.324682	-4.9056	9.31e-07	2.74e-05
ENSG00000166446.15	CDYL2	2804.57	-1.19792	0.31399	-3.81514	0.000136	0.016311		chr2;133872697;133874683	LTR | ERV1 | HUERS-P1-int	8.31968	2.87669	0.767945	3.74595	0.00018	0.027429										chr1;102833100;102833680	90.5985	-1.80827	0.349573	-5.17279	2.31e-07	9.28e-06		chr1;178267622;178267736	AluSx3;SINE;Alu	136.732	-1.59276	0.324682	-4.9056	9.31e-07	2.74e-05
ENSG00000270124.1	RP11-118F19.1	169.182	-1.21524	0.339214	-3.58251	0.00034	0.022929		chr2;133931595;133935029	LINE | L1 | L1ME3A	8.77612	2.76406	0.714021	3.87112	0.000108	0.02294										chr1;102837060;102837260	16.203	-1.78396	0.429609	-4.15252	3.29e-05	0.00042168		chr1;178267736;178267776	Alu;SINE;Alu	136.732	-1.59276	0.324682	-4.9056	9.31e-07	2.74e-05
ENSG00000269898.1	RP11-568J23.4	61.3211	-2.17233	0.635318	-3.41928	0.000628	0.030385		chr2;134136284;134136595	SINE | Alu | AluSz6	43.2939	1.06341	0.317788	3.34628	0.000819	0.049939										chr1;102840740;102841120	52.7671	-1.72167	0.341909	-5.03547	4.77e-07	1.62e-05		chr1;178267804;178268008	HAL1;LINE;L1	136.732	-1.59276	0.324682	-4.9056	9.31e-07	2.74e-05
ENSG00000103257.9	SLC7A5	1245.73	-1.82231	0.435026	-4.18896	2.8e-05	0.007846		chr2;134175228;134175300	LINE | L1 | L1ME3Cz	20.9861	1.82434	0.508575	3.58715	0.000334	0.034857										chr1;102841260;102841520	21.2117	-1.92166	0.426239	-4.50841	6.53e-06	0.00012137		chr1;178268049;178268188	AluJr4;SINE;Alu	136.732	-1.59276	0.324682	-4.9056	9.31e-07	2.74e-05
ENSG00000205037.2	RP11-863P13.4	14.39	-1.57047	0.490724	-3.20031	0.001373	0.043086		chr2;134197649;134197816	LTR | ERVL-MaLR | MLT1J	33.8364	1.55859	0.458776	3.39728	0.000681	0.045992										chr1;102851680;102852000	33.1717	-1.75093	0.334411	-5.23586	1.64e-07	7.28e-06		chr1;179810056;179810356	L2c;LINE;L2	13.1649	1.31486	0.381236	3.44895	0.00056277	0.00362071
ENSG00000204991.11	SPIRE2	2073.6	-1.34724	0.422651	-3.18759	0.001435	0.044199		chr2;134200737;134200944	SINE | Alu | AluJb	4.386	2.10353	0.61375	3.42733	0.00061	0.04417										chr1;102879640;102879900	23.7083	-2.00988	0.374798	-5.36258	8.2e-08	4.29e-06		chr1;179866404;179866702	AluSp;SINE;Alu	90.8343	-1.65068	0.245605	-6.72087	1.81e-11	9.17e-09
ENSG00000258839.4	MC1R	372.648	-1.68399	0.496589	-3.39111	0.000696	0.032066		chr2;134229208;134229543	LTR | ERV1 | LTR37A	27.0889	1.44423	0.420692	3.43298	0.000597	0.043765										chr1;102897520;102897880	43.4023	-1.97245	0.415382	-4.74852	2.05e-06	4.98e-05		chr1;180521509;180521813	MLT1I;LTR;ERVL-MaLR	34.084	-1.4723	0.304986	-4.82743	1.38e-06	3.69e-05
ENSG00000258947.8	TUBB3	47.987	-2.04769	0.588215	-3.48119	0.000499	0.027511		chr2;134229733;134230015	LINE | L1 | L1MB8	16.4011	1.55528	0.463218	3.35756	0.000786	0.049062										chr1;102954700;102955060	23.9473	-1.60305	0.332432	-4.82218	1.42e-06	3.77e-05		chr1;180585212;180585516	AluSx1;SINE;Alu	64.3322	-1.57644	0.316247	-4.98482	6.2e-07	1.99e-05
ENSG00000003249.15	DBNDD1	17.0448	-1.03602	0.299235	-3.46225	0.000536	0.028554		chr2;134233735;134233882	SINE | MIR | MIRb	27.6272	1.48128	0.436233	3.39562	0.000685	0.046134										chr1;102958860;102959060	13.2256	-2.11259	0.449779	-4.69694	2.64e-06	6.06e-05		chr1;180586595;180587005	MLT1K;LTR;ERVL-MaLR	69.649	-1.38078	0.243422	-5.67237	1.41e-08	1.14e-06
ENSG00000167703.15	SLC43A2	6130.38	-1.69343	0.345055	-4.90771	9.21e-07	0.001563		chr2;134243331;134243686	LINE | RTE-X | L4_A_Mam	27.1708	1.57106	0.465	3.37861	0.000729	0.047245										chr1;107061980;107062220	26.6413	-2.11107	0.432704	-4.87878	1.07e-06	3.02e-05		chr1;180587005;180587297	AluJb;SINE;Alu	69.649	-1.38078	0.243422	-5.67237	1.41e-08	1.14e-06
ENSG00000243704.3	RN7SL105P	43.5349	-2.39637	0.519889	-4.60939	4.04e-06	0.003386		chr2;134249226;134250034	LINE | L1 | L1MB8	54.5562	1.67917	0.417113	4.02569	5.68e-05	0.01828										chr1;107347080;107347660	55.8765	-1.68119	0.382771	-4.39217	1.12e-05	0.00018377		chr1;180952545;180952622	MIRb;SINE;MIR	53.1932	-1.34001	0.274637	-4.87921	1.07e-06	3.01e-05
ENSG00000132359.15	RAP1GAP2	1082.56	-1.00146	0.285319	-3.50998	0.000448	0.026453		chr2;134255319;134255482	LINE | L1 | L1ME4a	13.2468	1.88548	0.549483	3.43137	0.000601	0.043878										chr1;107529680;107529800	15.2322	1.26831	0.386231	3.28382	0.0010241	0.00567322		chr1;181112262;181112456	MIR;SINE;MIR	148.942	-1.0196	0.208802	-4.88311	1.04e-06	2.97e-05
ENSG00000170296.10	GABARAP	5.52079	-2.07712	0.63284	-3.28222	0.00103	0.038029		chr2;134283951;134284073	SINE | MIR | MIR1_Amn	31.7026	1.46853	0.420228	3.49459	0.000475	0.040147										chr1;107534620;107534980	55.3172	-1.60316	0.314555	-5.09659	3.46e-07	1.27e-05		chr1;181141524;181141599	L2b;LINE;L2	105.285	-1.06574	0.265271	-4.01755	5.88e-05	0.00065657
ENSG00000125434.11	SLC25A35	255.552	-1.51188	0.443405	-3.40969	0.00065	0.030795		chr2;134292967;134293098	SINE | tRNA-RTE | MamSINE1	32.6274	1.18307	0.346305	3.41628	0.000635	0.044764										chr1;107688320;107688800	49.9444	-1.23748	0.294225	-4.2059	2.6e-05	0.0003515		chr1;182094384;182094682	AluSc;SINE;Alu	52.3062	-1.80882	0.345633	-5.23335	1.66e-07	7.34e-06
ENSG00000125430.9	HS3ST3B1	690.503	-2.21142	0.601038	-3.67933	0.000234	0.019548		chr2;134302771;134303495	LINE | L1 | L1ME2	41.097	1.41022	0.404419	3.48702	0.000488	0.040534										chr1;107691600;107691860	25.3921	-1.67939	0.398258	-4.21683	2.48e-05	0.00033872		chr1;182094682;182094753	L2a;LINE;L2	52.3062	-1.80882	0.345633	-5.23335	1.66e-07	7.34e-06
ENSG00000266709.1	RP11-214O1.2	105.083	-2.26774	0.657942	-3.44672	0.000567	0.029111		chr2;134315702;134315783	SINE | MIR | MIRc	15.6446	1.69771	0.480278	3.53485	0.000408	0.037566										chr1;108007620;108007880	32.8795	-1.4594	0.368942	-3.95565	7.63e-05	0.00079831		chr1;182094747;182095493	L3;LINE;CR1	52.3062	-1.80882	0.345633	-5.23335	1.66e-07	7.34e-06
ENSG00000215030.5	RPL13P12	36.9631	-1.31065	0.417218	-3.14139	0.001681	0.047538		chr2;134316848;134317417	LTR | ERVL-MaLR | MLT1M	32.2051	1.28704	0.379655	3.39003	0.000699	0.046419										chr1;108045860;108046480	88.7721	-1.11286	0.244136	-4.55838	5.15e-06	0.00010095		chr1;182098579;182099898	L1PB;LINE;L1	38.5497	-2.08061	0.315648	-6.59154	4.35e-11	1.76e-08
ENSG00000267259.1	ERVE-1	187.831	-1.76141	0.494148	-3.56455	0.000364	0.023672		chr2;134325371;134326611	LINE | L1 | L1MC5	48.9168	1.171	0.341957	3.42442	0.000616	0.04426										chr1;108125620;108125800	17.5082	1.25702	0.378254	3.32322	0.00088985	0.00510912		chr1;182128450;182128595	MIRc;SINE;MIR	28.7701	-1.26373	0.318848	-3.96343	7.39e-05	0.00077958
ENSG00000266830.1	CTD-2008P7.8	23.087	-2.37872	0.65011	-3.65894	0.000253	0.020286		chr2;134329151;134329406	LINE | L2 | L2a	27.8754	1.38554	0.395806	3.50055	0.000464	0.039779										chr1;108561040;108561200	10.278	1.6119	0.502683	3.20659	0.00134317	0.00694465		chr1;182338699;182339001	AluSx1;SINE;Alu	55.67	-1.62023	0.275735	-5.87604	4.2e-09	4.53e-07
ENSG00000265060.2	PPY2P	5.74765	-2.1821	0.701004	-3.11282	0.001853	0.04989		chr2;134340843;134341243	LINE | L1 | L1MC5	21.3885	1.51213	0.426424	3.54607	0.000391	0.036936										chr1;109207840;109208100	31.9613	-1.42385	0.321405	-4.43008	9.42e-06	0.00016069		chr1;182339092;182339207	L2a;LINE;L2	55.67	-1.62023	0.275735	-5.87604	4.2e-09	4.53e-07
ENSG00000108255.8	CRYBA1	31.8801	-1.87687	0.602	-3.11772	0.001823	0.049403		chr2;157429099;157429625	LINE | L2 | L2a	5.92326	1.86783	0.509259	3.66775	0.000245	0.030686										chr1;109274500;109275220	100.841	-1.20749	0.240634	-5.01796	5.22e-07	1.74e-05		chr1;182339335;182339429	MIR1_Amn;SINE;MIR	55.67	-1.62023	0.275735	-5.87604	4.2e-09	4.53e-07
ENSG00000270379.6	HEATR9	19.8566	-1.7769	0.564824	-3.14593	0.001656	0.047284		chr2;15916097;15916260	SINE | MIR | MIRb	7.83681	2.4887	0.699961	3.55548	0.000377	0.036437										chr1;109298780;109298900	6.12096	1.76338	0.545114	3.23488	0.00121694	0.00645811		chr1;183454362;183454924	MLT1G;LTR;ERVL-MaLR	108.067	-1.6029	0.29232	-5.48336	4.17e-08	2.58e-06
ENSG00000270240.2	AC015849.2	18.667	-2.50714	0.665414	-3.76779	0.000165	0.0174		chr2;15916893;15917098	SINE | MIR | MIRb	25.5128	2.72559	0.666605	4.08876	4.34e-05	0.01661										chr1;109393060;109393340	23.6094	1.29345	0.385117	3.35858	0.00078343	0.00464833		chr1;183620215;183620474	L2c;LINE;L2	20.3027	-1.69614	0.428926	-3.95438	7.67e-05	0.00080166
ENSG00000271394.1	7SK	1129.14	-2.79401	0.81866	-3.41291	0.000643	0.030687		chr2;15918285;15918619	LINE | L2 | L2a	38.5802	2.29939	0.644146	3.56966	0.000357	0.035761										chr1;109532920;109533040	7.85403	1.89043	0.486137	3.88867	0.0001008	0.00098847		chr1;183632264;183632396	L1M5;LINE;L1	27.4056	-1.49228	0.35827	-4.16525	3.11e-05	0.0004036
ENSG00000277363.5	SRCIN1	250.004	-2.07713	0.498446	-4.16721	3.08e-05	0.008026		chr2;15920612;15920798	LINE | L2 | L2a	23.6506	2.30302	0.667876	3.44827	0.000564	0.04291										chr1;109548040;109548160	7.75544	1.52653	0.473037	3.22708	0.00125061	0.0065901		chr1;184287073;184287472	LTR18A;LTR;ERVL	17.1455	-2.06665	0.463111	-4.46254	8.1e-06	0.00014327
ENSG00000279806.1	RP11-58O9.2	53.0518	-1.79895	0.568379	-3.16504	0.001551	0.046003		chr2;15921984;15922221	LINE | L2 | L2c	26.0753	2.50414	0.673454	3.71835	0.000201	0.028441										chr1;109620900;109621220	46.6416	1.13705	0.331962	3.42523	0.00061428	0.0038662		chr1;184483121;184483214	L3;LINE;CR1	35.5247	-1.25165	0.26355	-4.74919	2.04e-06	4.97e-05
ENSG00000234477.1	AC004231.2	21.4774	-1.72975	0.506249	-3.4168	0.000634	0.030402		chr2;15923331;15923621	LINE | L2 | L2a	31.8869	2.6643	0.660579	4.03327	5.5e-05	0.018136										chr1;109667880;109668140	31.7238	1.20972	0.350383	3.45255	0.00055531	0.00358415		chr1;184623937;184624061	MIRb;SINE;MIR	46.4729	-1.27045	0.273476	-4.64556	3.39e-06	7.33e-05
ENSG00000267758.1	RP11-358B23.5	119.7	-1.46095	0.438846	-3.32906	0.000871	0.035338		chr2;15925945;15926131	SINE | MIR | MIRb	30.597	2.46792	0.671292	3.67638	0.000237	0.030264										chr1;109790860;109791000	12.5844	1.41747	0.426187	3.32594	0.00088121	0.00507576		chr1;184680536;184681585	MER11A;LTR;ERVK	90.5467	-2.77135	0.564917	-4.90576	9.31e-07	2.74e-05
ENSG00000236194.3	AC003104.1	327.062	-1.41206	0.452168	-3.12288	0.001791	0.049139		chr2;15926921;15927229	SINE | Alu | AluJr	18.8339	2.49507	0.692452	3.60324	0.000314	0.033903										chr1;109931160;109931480	51.6728	1.33045	0.35716	3.72509	0.00019525	0.00162874		chr1;185439828;185439892	MIR;SINE;MIR	120.127	-2.48661	0.363605	-6.83876	7.99e-12	4.93e-09
ENSG00000278829.1	RP11-358B23.7	276.336	-1.54985	0.449162	-3.45054	0.000559	0.02903		chr2;15929967;15930017	LINE | L2 | L2a	7.93926	3.10646	0.798356	3.89107	9.98e-05	0.022248										chr1;110098260;110098920	70.676	-1.43012	0.23249	-6.15134	7.68e-10	1.34e-07		chr1;185440186;185440224	L2b;LINE;L2	120.127	-2.48661	0.363605	-6.83876	7.99e-12	4.93e-09
ENSG00000108785.7	HSD17B1P1	639.466	-1.73896	0.474298	-3.66639	0.000246	0.020051		chr2;15931871;15932090	SINE | MIR | MIRc	33.629	2.58318	0.63716	4.05422	5.03e-05	0.017494										chr1;110337720;110338060	32.0462	1.00756	0.31391	3.20971	0.00132871	0.00689268		chr1;185564844;185565720	L4_A_Mam;LINE;RTE-X	46.2577	-1.34899	0.273396	-4.93419	8.05e-07	2.44e-05
ENSG00000266962.2	HSD17B1-AS1	173.179	-1.90606	0.443323	-4.29949	1.71e-05	0.006181		chr2;15932589;15932904	SINE | Alu | AluSz6	21.5376	2.33658	0.65814	3.55028	0.000385	0.036697										chr1;110393420;110394180	126.828	-1.71239	0.244853	-6.99354	2.68e-12	2.24e-09		chr1;185644447;185644998	LTR8B;LTR;ERV1	63.4086	-1.72561	0.2842	-6.07182	1.26e-09	1.93e-07
ENSG00000108786.11	HSD17B1	783.064	-2.41371	0.416774	-5.79142	6.98e-09	5.03e-05		chr2;162276320;162276631	SINE | Alu | AluJo	23.4437	1.57986	0.452854	3.48868	0.000485	0.040434										chr1;110771240;110771900	101.964	-1.431	0.278962	-5.12971	2.9e-07	1.11e-05		chr1;185645058;185645650	LTR48B;LTR;ERV1	104.198	-1.64308	0.283015	-5.80562	6.41e-09	6.26e-07
ENSG00000068120.15	COASY	1272.96	-1.13177	0.310904	-3.64027	0.000272	0.021098		chr2;168636896;168637049	SINE | MIR | MIR3	4.55498	1.89908	0.559452	3.39453	0.000687	0.046196										chr1;110779580;110779880	19.7678	-1.59592	0.382668	-4.17051	3.04e-05	0.00039643		chr1;185649793;185649929	L2c;LINE;L2	19.0013	-1.65021	0.358744	-4.59998	4.23e-06	8.67e-05
ENSG00000175832.13	ETV4	131.525	-1.02305	0.321431	-3.1828	0.001459	0.044462		chr2;168645537;168649040	LINE | L1 | L1PA14	76.3251	1.07367	0.300823	3.56911	0.000358	0.035783										chr1;111192440;111193200	123.25	-1.05149	0.221234	-4.75285	2.01e-06	4.9e-05		chr1;185649929;185650545	LTR49;LTR;ERV1	19.0013	-1.65021	0.358744	-4.59998	4.23e-06	8.67e-05
ENSG00000254039.1	RP11-304F15.6	25.4877	-2.11292	0.527282	-4.0072	6.14e-05	0.011358		chr2;168655005;168655989	LINE | L1 | L1MA9	20.3145	1.2604	0.315868	3.9903	6.6e-05	0.019379										chr1;111208940;111209420	115.264	-1.35377	0.220208	-6.14768	7.86e-10	1.36e-07		chr1;185701942;185702162	MIRb;SINE;MIR	78.3229	-1.96052	0.345012	-5.68246	1.33e-08	1.09e-06
ENSG00000108924.14	HLF	208.419	-2.47338	0.638035	-3.87656	0.000106	0.014272		chr2;168665991;168666716	LINE | L1 | L1MC2	9.12873	1.67469	0.439213	3.81295	0.000137	0.024961										chr1;111234260;111234580	44.0507	-1.34207	0.327332	-4.10003	4.13e-05	0.00050148		chr1;186234901;186235103	MLT1J1;LTR;ERVL-MaLR	25.5138	-1.84792	0.469092	-3.93936	8.17e-05	0.00084125
ENSG00000279606.1	RP11-502F1.1	25.4454	-2.52183	0.633668	-3.97974	6.9e-05	0.0118		chr2;168718590;168719039	LINE | CR1 | L3	19.3406	1.17476	0.334419	3.51283	0.000443	0.038906										chr1;111323320;111323620	42.9186	-1.4935	0.324588	-4.60123	4.2e-06	8.63e-05		chr1;186347773;186348779	MER11A;LTR;ERVK	125.591	-1.65461	0.325898	-5.0771	3.83e-07	1.37e-05
ENSG00000274213.1	RP11-670E13.6	22.4469	-2.02484	0.524446	-3.86091	0.000113	0.014875		chr2;168724005;168725463	LTR | ERV1 | LTR12C	31.5119	1.16769	0.329589	3.54286	0.000396	0.037077										chr1;111422620;111423220	85.6799	-1.10395	0.225681	-4.89163	1e-06	2.87e-05		chr1;186446043;186446142	MIRc;SINE;MIR	19.9771	-1.50493	0.371183	-4.05443	5.03e-05	0.00058316
ENSG00000136487.18	GH2	2555.68	-2.8857	0.850794	-3.39178	0.000694	0.032066		chr2;172446486;172446580	LINE | L2 | L2b	14.8238	1.18467	0.342206	3.46185	0.000536	0.042008										chr1;111508220;111508500	52.6442	1.01179	0.296339	3.4143	0.00063947	0.00398354		chr1;186644988;186645424	LTR35B;LTR;ERV1	93.6568	-1.83687	0.378272	-4.85594	1.2e-06	3.3e-05
ENSG00000136488.15	CSH1	90661	-3.44197	0.732193	-4.70091	2.59e-06	0.002586		chr2;179166536;179167758	LINE | L1 | L1ME1	33.6586	1.31238	0.352791	3.71999	0.000199	0.028384										chr1;111733420;111733900	59.886	1.22633	0.334524	3.66591	0.00024646	0.00194184		chr1;187842732;187843069	LTR18A;LTR;ERVL	52.4141	-1.50004	0.330999	-4.53185	5.85e-06	0.00011156
ENSG00000267491.1	CTD-2373H9.5	150.221	-1.39291	0.417073	-3.33972	0.000839	0.034938		chr2;179234961;179235459	LINE | L1 | L1MC4a	18.6054	1.34979	0.384711	3.50858	0.000451	0.039176										chr1;111738500;111738700	15.8845	1.52696	0.457687	3.33625	0.00084918	0.00493418		chr1;187843069;187843105	MLT1J2;LTR;ERVL-MaLR	52.4141	-1.50004	0.330999	-4.53185	5.85e-06	0.00011156
ENSG00000185168.5	LINC00482	123.517	-2.13975	0.525995	-4.068	4.74e-05	0.009909		chr2;194984388;194987928	LINE | L1 | L1MA4	4.84584	2.83271	0.726406	3.89963	9.63e-05	0.022061										chr1;111739300;111739780	69.5167	1.31158	0.343239	3.82118	0.00013282	0.00121899		chr1;187843112;187843796	MamGyp-int;LTR;Gypsy	52.4141	-1.50004	0.330999	-4.53185	5.85e-06	0.00011156
ENSG00000263731.1	RP11-498C9.15	29.7164	-1.10105	0.291492	-3.7773	0.000159	0.017122		chr2;196220488;196220623	LINE | CR1 | X6B_LINE	12.5007	1.28784	0.380925	3.38082	0.000723	0.047108										chr1;111743940;111744100	15.193	1.7881	0.45846	3.90023	9.61e-05	0.0009538		chr1;187942660;187943391	L2;LINE;L2	16.2328	-2.6955	0.479785	-5.61814	1.93e-08	1.43e-06
ENSG00000186481.16	ANKRD20A5P	427.274	-1.54496	0.468711	-3.2962	0.00098	0.037388		chr2;196232308;196232475	LINE | L2 | L2c	8.25481	1.45469	0.41004	3.54769	0.000389	0.036806										chr1;112369740;112370120	55.5436	1.04433	0.232378	4.49411	6.99e-06	0.00012797		chr1;187952228;187952544	L2a;LINE;L2	30.6469	-1.6423	0.419715	-3.9129	9.12e-05	0.00091727
ENSG00000283294.1	RP11-681B3.4	47.8745	-1.9619	0.563122	-3.48396	0.000494	0.027398		chr2;197123434;197123660	SINE | Alu | AluSx	7.13698	1.71493	0.510913	3.3566	0.000789	0.049129										chr1;112391560;112391660	5.48299	2.04331	0.629451	3.24617	0.00116967	0.00627352		chr1;188372686;188373188	MER101B;LTR;ERV1	24.5472	-1.73965	0.406712	-4.27736	1.89e-05	0.00027427
ENSG00000265787.2	CYP4F35P	18.1068	-1.68268	0.502183	-3.35073	0.000806	0.034039		chr2;197993901;197994251	LTR | ERV1 | LTR78	12.3649	1.46925	0.388559	3.7813	0.000156	0.026335										chr1;112395380;112395500	8.6875	1.62113	0.469183	3.45522	0.00054984	0.00355844		chr1;196002028;196002913	MER11D;LTR;ERVK	37.4934	-1.47416	0.374148	-3.94003	8.15e-05	0.00083953
ENSG00000171791.14	BCL2	2472.53	-1.54925	0.431751	-3.5883	0.000333	0.022784		chr2;200143834;200145481	LTR | ERVL-MaLR | MSTA-int	14.604	1.51729	0.408441	3.71484	0.000203	0.028559										chr1;112404400;112404600	17.2806	-1.91713	0.417665	-4.5901	4.43e-06	8.99e-05		chr1;197974199;197975101	L1MC4;LINE;L1	19.3927	-2.28596	0.448437	-5.09761	3.44e-07	1.27e-05
ENSG00000267766.1	RP11-299P2.1	17.3733	-2.41868	0.593764	-4.07347	4.63e-05	0.009749		chr2;215362414;215362623	SINE | MIR | MIR3	60.6199	1.64231	0.447032	3.67381	0.000239	0.030385										chr1;112513260;112513400	11.6826	1.54038	0.434311	3.54673	0.00039005	0.00274892		chr1;198106992;198107722	LTR8B;LTR;ERV1	110.742	-1.96692	0.383176	-5.1332	2.85e-07	1.09e-05
ENSG00000283125.1	RP11-299P2.2	65.7604	-1.46302	0.470034	-3.11258	0.001855	0.04989		chr2;215365800;215366117	SINE | Alu | AluSx1	153.123	1.84799	0.453808	4.07218	4.66e-05	0.017095										chr1;112700260;112701140	164.871	1.52928	0.261413	5.85006	4.91e-09	5.12e-07		chr1;198108758;198109124	MSTD;LTR;ERVL-MaLR	44.7035	-2.74718	0.353135	-7.77939	7.29e-15	4.46e-11
ENSG00000223573.7	TINCR	1238.7	-1.6682	0.433156	-3.85127	0.000118	0.014884		chr2;215368316;215368556	SINE | MIR | MIR	199.721	2.09499	0.487134	4.30064	1.7e-05	0.012752										chr1;112705700;112705840	9.73846	1.33634	0.433307	3.08405	0.00204207	0.00951516		chr1;198135358;198135536	MLT1N2;LTR;ERVL-MaLR	18.6684	-1.54501	0.369666	-4.17949	2.92e-05	0.00038423
ENSG00000130377.14	ACSBG2	39.8205	-1.30397	0.3722	-3.50341	0.000459	0.02669		chr2;215370008;215370050	SINE | MIR | MIR3	72.0726	1.77792	0.447471	3.97326	7.09e-05	0.019782										chr1;112809260;112809480	18.5327	1.03084	0.313212	3.2912	0.00099763	0.00556332		chr1;198254189;198254802	L1ME3E;LINE;L1	26.2125	-1.94848	0.398538	-4.88908	1.01e-06	2.9e-05
ENSG00000130382.9	MLLT1	3715.03	-1.22711	0.27568	-4.45121	8.54e-06	0.004776		chr2;215371681;215371812	SINE | Alu | AluSz	69.3929	1.73123	0.421358	4.10869	3.98e-05	0.01597										chr1;112838300;112838580	32.6556	-2.08721	0.354305	-5.89099	3.84e-09	4.25e-07		chr1;200288072;200288400	AluSz;SINE;Alu	57.5344	-1.19341	0.299696	-3.98207	6.83e-05	0.00073453
ENSG00000076826.10	CAMSAP3	125.365	-1.39259	0.388885	-3.58098	0.000342	0.022956		chr2;215373671;215373981	SINE | Alu | AluY	75.5447	1.54911	0.423424	3.65853	0.000254	0.031109										chr1;112849900;112850720	100.844	-1.14374	0.22883	-4.99819	5.79e-07	1.89e-05		chr1;200376608;200377036	L2a;LINE;L2	28.9612	-1.39119	0.343578	-4.04912	5.14e-05	0.00059323
ENSG00000171017.11	LRRC8E	10.2368	-2.10747	0.659913	-3.19356	0.001405	0.043528		chr2;215377977;215378103	SINE | Alu | AluJr	41.9692	1.64737	0.471304	3.49534	0.000473	0.040091										chr1;112851820;112852020	25.3398	-1.51652	0.358643	-4.22849	2.35e-05	0.00032524		chr1;200674973;200675322	L2c;LINE;L2	112.876	-2.18498	0.370065	-5.90431	3.54e-09	4.02e-07
ENSG00000188000.6	OR7D2	24.6317	-5.36586	1.4919	-3.59666	0.000322	0.022506		chr2;215379709;215379995	SINE | Alu | AluJr	308.968	1.93655	0.443092	4.37054	1.24e-05	0.011697										chr1;112862800;112863300	92.348	-1.56838	0.242229	-6.47481	9.49e-11	3.04e-08		chr1;201383891;201384270	L2c;LINE;L2	9.16336	1.80104	0.533698	3.37464	0.00073913	0.00444361
ENSG00000267212.1	CTD-2659N19.9	4.99695	-2.05736	0.634677	-3.24159	0.001189	0.040422		chr2;215381472;215381758	SINE | Alu | AluSg	323.555	1.39701	0.405811	3.44251	0.000576	0.043245										chr1;114346560;114346840	43.2166	1.27961	0.334288	3.82785	0.00012927	0.0011937		chr1;201517430;201517716	AluSx1;SINE;Alu	52.9636	-1.08212	0.25937	-4.17212	3.02e-05	0.00039443
ENSG00000141854.9	MISP3	146.499	-2.31736	0.524105	-4.42155	9.8e-06	0.005138		chr2;215383741;215383857	LINE | L2 | L2a	98.3092	1.60865	0.41883	3.84082	0.000123	0.023881										chr1;114517340;114517720	55.2134	-1.43951	0.352212	-4.08707	4.37e-05	0.0005232		chr1;201517716;201518169	LTR8;LTR;ERV1	52.9636	-1.08212	0.25937	-4.17212	3.02e-05	0.00039443
ENSG00000188032.10	C19orf67	18.2933	-1.72648	0.491266	-3.51436	0.000441	0.02627		chr2;215384514;215384594	LINE | L1 | L1ME4a	168.958	2.02643	0.456431	4.43972	9.01e-06	0.010414										chr1;114540280;114540480	16.3875	-1.99025	0.48264	-4.12368	3.73e-05	0.00046377		chr1;202236637;202236691	L2b;LINE;L2	120.289	1.05047	0.282852	3.71384	0.00020413	0.00168398
ENSG00000268743.1	CTD-2538G9.5	60.6456	-1.37356	0.407294	-3.3724	0.000745	0.033008		chr2;215385199;215385255	LINE | L1 | L1ME2z	15.9843	2.73299	0.699153	3.90901	9.27e-05	0.021876										chr1;114545840;114546120	41.782	-1.8563	0.304248	-6.10129	1.05e-09	1.67e-07		chr1;202531852;202532475	MER41B;LTR;ERV1	118.791	-1.54439	0.286525	-5.39009	7.04e-08	3.79e-06
ENSG00000130513.6	GDF15	4590.97	-2.36356	0.604959	-3.90698	9.35e-05	0.013611		chr2;215385638;215385727	LINE | L1 | L1MC4	7.3039	2.15448	0.634522	3.39543	0.000685	0.046151										chr1;115210300;115210780	102.565	-1.85958	0.299668	-6.20547	5.45e-10	1.04e-07		chr1;203100759;203100886	MIRb;SINE;MIR	62.2671	-1.59161	0.286498	-5.55539	2.77e-08	1.9e-06
ENSG00000267934.1	CTB-176F20.3	429.186	-1.67298	0.40916	-4.08882	4.34e-05	0.009401		chr2;215386076;215386376	SINE | Alu | AluSz	69.1081	1.41098	0.379081	3.72211	0.000198	0.028337										chr1;115545700;115546460	154.528	-1.03235	0.244963	-4.21431	2.51e-05	0.00034095		chr1;203100886;203101116	MSTA;LTR;ERVL-MaLR	62.2671	-1.59161	0.286498	-5.55539	2.77e-08	1.9e-06
ENSG00000268992.1	CDC42EP3P1	47.1461	-1.35707	0.366961	-3.69812	0.000217	0.019108		chr2;215388663;215388695	SINE | MIR | MIRb	47.6385	1.95687	0.452477	4.3248	1.53e-05	0.012369										chr1;115727900;115728160	28.4233	1.31303	0.349591	3.7559	0.00017272	0.00148572		chr1;203104603;203107633	L1ME3E;LINE;L1	16.4189	-2.17018	0.475711	-4.56197	5.07e-06	9.95e-05
ENSG00000267924.1	RP11-255H23.4	63.0183	-1.4336	0.283417	-5.05828	4.23e-07	0.00109		chr2;215388885;215388964	SINE | MIR | MIR	52.7173	2.07344	0.438825	4.72499	2.3e-06	0.007498										chr1;115977540;115977860	51.2474	-1.75108	0.295769	-5.92044	3.21e-09	3.74e-07		chr1;203267391;203267511	LTR41B;LTR;ERVL	16.8189	1.40496	0.353538	3.974	7.07e-05	0.00075352
ENSG00000188505.5	NCCRP1	102.631	-3.62744	0.86822	-4.17802	2.94e-05	0.008026		chr2;215390178;215390480	SINE | Alu | AluJb	29.4306	1.99059	0.494866	4.02248	5.76e-05	0.018361										chr1;116220080;116220380	35.0593	-1.5693	0.338211	-4.63999	3.48e-06	7.48e-05		chr1;203278894;203279305	L2b;LINE;L2	96.023	1.66683	0.345253	4.82787	1.38e-06	3.69e-05
ENSG00000105198.11	LGALS13	397.238	-2.49061	0.603735	-4.12534	3.7e-05	0.008681		chr2;215390480;215390529	SINE | MIR | MIR	18.9621	2.01824	0.527766	3.82412	0.000131	0.024531										chr1;116239680;116239920	23.1597	-1.41926	0.34875	-4.06957	4.71e-05	0.00055419		chr1;203287567;203287610	L3b;LINE;CR1	57.9554	1.32538	0.351927	3.76606	0.00016585	0.00144095
ENSG00000269519.1	AC005176.1	52.5832	-2.61787	0.835403	-3.13366	0.001726	0.048357		chr2;215394899;215394992	SINE | Alu | AluSx3	142.439	2.33747	0.475247	4.91843	8.72e-07	0.005329										chr1;116239960;116240240	37.257	-2.27441	0.379257	-5.99702	2.01e-09	2.63e-07		chr1;203536475;203536705	L1ME4a;LINE;L1	97.2491	-1.69919	0.263449	-6.44976	1.12e-10	3.45e-08
ENSG00000268153.5	AC005176.2	297.619	-2.27388	0.600214	-3.78844	0.000152	0.016797		chr2;215395293;215395568	SINE | Alu | AluSz6	83.0658	1.78423	0.416058	4.28842	1.8e-05	0.013054										chr1;116311940;116312460	69.3485	-1.57468	0.215849	-7.29526	2.98e-13	4.37e-10		chr1;203537010;203537212	MamGypLTR3a;LTR;Gypsy	97.2491	-1.69919	0.263449	-6.44976	1.12e-10	3.45e-08
ENSG00000105205.7	CLC	21.6558	-2.53636	0.697637	-3.63564	0.000277	0.02123		chr2;215396574;215396721	SINE | MIR | MIRb	126.737	2.33536	0.495759	4.71068	2.47e-06	0.007534										chr1;116318840;116319240	31.483	-1.36953	0.343074	-3.99195	6.55e-05	0.00071167		chr1;203594077;203594207	MIRb;SINE;MIR	17.4208	1.3901	0.349791	3.97408	7.07e-05	0.00075341
ENSG00000268366.1	SERTAD3-AS1	16.9738	-1.53371	0.426724	-3.59414	0.000325	0.022508		chr2;215399022;215399112	SINE | MIR | MIRc	53.612	2.23641	0.501484	4.45958	8.21e-06	0.009873										chr1;116333420;116333720	39.3293	-1.63799	0.309323	-5.2954	1.19e-07	5.73e-06		chr1;203692491;203692671	L3b;LINE;CR1	41.5216	1.06862	0.317186	3.36906	0.00075424	0.00451414
ENSG00000167578.18	RAB4B	98.6316	-1.15433	0.29192	-3.95428	7.68e-05	0.012775		chr2;215399136;215399196	SINE | MIR | MIRb	34.0087	2.78399	0.539734	5.15807	2.5e-07	0.00325										chr1;116336460;116336640	13.9038	-2.137	0.464124	-4.60438	4.14e-06	8.53e-05		chr1;203925941;203926239	AluSx1;SINE;Alu	44.9501	-1.20892	0.262769	-4.6007	4.21e-06	8.64e-05
ENSG00000269843.1	CTC-490E21.10	42.9034	-1.0605	0.340131	-3.11792	0.001821	0.049403		chr2;215399905;215400206	SINE | Alu | AluSz	53.43	1.43089	0.386345	3.70366	0.000213	0.029026										chr1;116449540;116449980	57.104	-1.14865	0.260314	-4.41256	1.02e-05	0.00017099		chr1;204001234;204001296	MLT-int;LTR;ERVL-MaLR	63.2459	-1.56378	0.29553	-5.29144	1.21e-07	5.84e-06
ENSG00000255974.8	CYP2A6	60.1725	-1.37067	0.3962	-3.45954	0.000541	0.028757		chr2;215402693;215402748	LINE | L2 | L2a	44.2674	2.03514	0.440795	4.61697	3.89e-06	0.008546										chr1;116453080;116453400	30.4145	-1.65692	0.338207	-4.89912	9.63e-07	2.8e-05		chr1;204001387;204001815	MLT1A-int;LTR;ERVL-MaLR	63.2459	-1.56378	0.29553	-5.29144	1.21e-07	5.84e-06
ENSG00000279539.1	AC006486.10	10.4945	-1.11665	0.350571	-3.18524	0.001446	0.04437		chr2;215405309;215405461	SINE | MIR | MIR	54.5529	2.54771	0.526524	4.83872	1.31e-06	0.006184										chr1;116453520;116453860	45.838	-1.26233	0.285031	-4.42873	9.48e-06	0.00016135		chr1;204172038;204172561	MER87;LTR;ERV1	43.1392	-2.28961	0.385277	-5.94277	2.8e-09	3.36e-07
ENSG00000221826.10	PSG3	17481.5	-2.44187	0.773159	-3.15831	0.001587	0.046536		chr2;215405461;215405762	SINE | Alu | AluSz	83.7047	1.75555	0.43745	4.01314	5.99e-05	0.018654										chr1;116635360;116635480	7.17647	2.04504	0.524103	3.90198	9.54e-05	0.00094875		chr1;204315054;204315139	L3b;LINE;CR1	85.1509	-1.3325	0.328007	-4.0624	4.86e-05	0.00056738
ENSG00000238092.1	CEACAMP6	22.3707	-2.39692	0.651459	-3.67931	0.000234	0.019548		chr2;215408581;215408865	SINE | Alu | AluSz	139.225	2.18734	0.454274	4.81501	1.47e-06	0.006554										chr1;116674760;116675200	71.4647	-1.47661	0.269254	-5.48407	4.16e-08	2.57e-06		chr1;204315234;204315489	L2b;LINE;L2	85.1509	-1.3325	0.328007	-4.0624	4.86e-05	0.00056738
ENSG00000231924.10	PSG1	18788.2	-3.57669	0.800668	-4.46713	7.93e-06	0.004776		chr2;215409059;215409136	LINE | L1 | L1ME3A	84.0877	2.34027	0.527314	4.4381	9.08e-06	0.010414										chr1;116858740;116859240	56.012	-1.12632	0.286929	-3.92542	8.66e-05	0.00088072		chr1;204315530;204315605	L2b;LINE;L2	85.1509	-1.3325	0.328007	-4.0624	4.86e-05	0.00056738
ENSG00000221878.13	PSG7	895.21	-2.13415	0.607086	-3.5154	0.000439	0.02627		chr2;215410339;215410486	SINE | MIR | MIRc	136.659	2.64745	0.560607	4.72248	2.33e-06	0.007534										chr1;116906820;116907240	37.2497	-2.08573	0.356319	-5.85355	4.81e-09	5.03e-07		chr1;204413003;204413136	AluJb;SINE;Alu	23.1912	1.27506	0.355539	3.58628	0.00033543	0.00245138
ENSG00000242221.9	PSG2	5238.02	-2.49395	0.799465	-3.11953	0.001811	0.049279		chr2;215411665;215411966	SINE | Alu | AluSq4	210.492	1.76586	0.427526	4.13042	3.62e-05	0.015538										chr1;117130600;117130800	26.7713	-1.24517	0.30852	-4.03594	5.44e-05	0.00061808		chr1;204414282;204414630	L2c;LINE;L2	21.1511	1.31804	0.385816	3.41623	0.00063494	0.00396505
ENSG00000204941.14	PSG5	8150.64	-2.49287	0.763452	-3.26526	0.001094	0.039079		chr2;215412202;215412322	LINE | L2 | L2a	220.867	2.76913	0.551368	5.02228	5.11e-07	0.004433										chr1;117142280;117142720	32.7723	-1.50365	0.346566	-4.33872	1.43e-05	0.00022076		chr1;204437559;204438047	L2;LINE;L2	49.2992	-1.40635	0.313494	-4.48606	7.26e-06	0.0001317
ENSG00000243137.8	PSG4	16231.3	-4.05407	0.611054	-6.63455	3.25e-11	9.39e-07		chr2;215412442;215412608	SINE | Alu | AluSc8	174.585	1.95046	0.459503	4.24472	2.19e-05	0.013734										chr1;117210800;117211380	148.107	-1.4425	0.248619	-5.80204	6.55e-09	6.36e-07		chr1;204499540;204499626	L2c;LINE;L2	64.5786	-1.84321	0.295167	-6.24464	4.25e-10	8.81e-08
ENSG00000241104.5	CEACAMP10	14.5941	-2.59396	0.68036	-3.81263	0.000137	0.016311		chr2;215413126;215413418	SINE | Alu | AluSx	300.873	2.13197	0.516652	4.12651	3.68e-05	0.015663										chr1;117339940;117340240	47.3142	-1.59118	0.284907	-5.5849	2.34e-08	1.66e-06		chr1;204499799;204499984	MLT1D;LTR;ERVL-MaLR	64.5786	-1.84321	0.295167	-6.24464	4.25e-10	8.81e-08
ENSG00000183668.18	PSG9	10248.8	-4.34118	0.853458	-5.08658	3.65e-07	0.001051		chr2;215413535;215413967	LINE | L1 | HAL1	483.55	1.89097	0.498281	3.79499	0.000148	0.025658										chr1;117340980;117341540	104.86	-1.92478	0.279978	-6.87475	6.21e-12	4.19e-09		chr1;204500005;204500308	MLT1D;LTR;ERVL-MaLR	64.5786	-1.84321	0.295167	-6.24464	4.25e-10	8.81e-08
ENSG00000104783.14	KCNN4	689.158	-1.02466	0.295219	-3.47086	0.000519	0.028227		chr2;215418259;215418370	SINE | MIR | MIR3	142.67	2.59563	0.47845	5.42508	5.79e-08	0.001899										chr1;117371360;117371780	64.5915	-1.27963	0.302905	-4.22452	2.39e-05	0.00032984		chr1;204565770;204565897	MIR1_Amn;SINE;MIR	38.3869	-1.63303	0.349788	-4.66863	3.03e-06	6.73e-05
ENSG00000159871.15	LYPD5	106.213	-2.18228	0.585076	-3.72991	0.000192	0.01823		chr2;215420131;215420367	SINE | Alu | AluSp	98.5713	1.7737	0.440674	4.02496	5.7e-05	0.01828										chr1;117563200;117563900	136.348	-1.25774	0.268102	-4.69128	2.71e-06	6.19e-05		chr1;205857563;205858176	LTR14B;LTR;ERVK	19.7676	-1.41367	0.356208	-3.96868	7.23e-05	0.00076568
ENSG00000088002.12	SULT2B1	49.4277	-2.23449	0.603532	-3.70236	0.000214	0.019012		chr2;215421308;215421430	SINE | MIR | MIR3	320.89	2.19513	0.467588	4.69458	2.67e-06	0.007566										chr1;119469800;119470180	38.9185	-1.64597	0.365166	-4.50746	6.56e-06	0.00012173		chr1;205887622;205889798	HERVH-int;LTR;ERV1	27.4607	-1.81225	0.378994	-4.78174	1.74e-06	4.38e-05
ENSG00000213801.4	ZNF321P	78.1494	-1.24166	0.368585	-3.36872	0.000755	0.033299		chr2;215424915;215425016	LINE | L1 | L1ME4a	125.989	2.48388	0.514572	4.82708	1.39e-06	0.006331										chr1;119482640;119483440	133.017	-1.84465	0.281005	-6.56447	5.22e-11	1.97e-08		chr1;205889852;205890317	HERVH-int;LTR;ERV1	27.4607	-1.81225	0.378994	-4.78174	1.74e-06	4.38e-05
ENSG00000267943.1	CTD-2620I22.3	941.723	-1.54151	0.433167	-3.5587	0.000373	0.024037		chr2;215426447;215426493	LINE | CR1 | L3	16.0243	3.11957	0.728551	4.28188	1.85e-05	0.013092										chr1;119504140;119504760	73.1469	-2.01673	0.365039	-5.5247	3.3e-08	2.16e-06		chr1;206053000;206053902	Harlequin-int;LTR;ERV1	31.5603	1.15552	0.347297	3.32718	0.0008773	0.00506022
ENSG00000269526.1	ERVV-1	463.627	-1.62208	0.452943	-3.58121	0.000342	0.022956		chr2;215428736;215429013	SINE | Alu | AluSx1	116.87	2.08755	0.462622	4.51243	6.41e-06	0.009371										chr1;119509920;119510520	57.9246	-1.78885	0.358745	-4.9864	6.15e-07	1.98e-05		chr1;207205147;207205437	MLT1J2;LTR;ERVL-MaLR	10.4326	1.39843	0.429161	3.25851	0.00111999	0.00606711
ENSG00000268964.3	ERVV-2	377.454	-2.35339	0.744737	-3.16003	0.001578	0.046466		chr2;215429578;215429815	LINE | L2 | L2c	286.931	2.35496	0.51627	4.56149	5.08e-06	0.008827										chr1;119514960;119515900	91.1695	-1.05914	0.26482	-3.99947	6.35e-05	0.00069509		chr1;207316825;207316937	MIRc;SINE;MIR	79.4325	-1.77995	0.304035	-5.85444	4.79e-09	5.01e-07
ENSG00000252979.1	RNU6-165P	4.40509	-2.03418	0.646356	-3.14716	0.001649	0.047284		chr2;215433819;215434129	SINE | Alu | AluSx	129.746	2.23989	0.496074	4.51524	6.32e-06	0.009371										chr1;119515980;119516860	97.2706	-1.50086	0.272903	-5.49962	3.81e-08	2.4e-06		chr1;207316951;207317269	L2;LINE;L2	79.4325	-1.77995	0.304035	-5.85444	4.79e-09	5.01e-07
ENSG00000267265.5	GP6-AS1	89.3905	-1.85243	0.440563	-4.20469	2.61e-05	0.007615		chr2;219383680;219383808	SINE | MIR | MIR3	4.77489	1.88755	0.524787	3.5968	0.000322	0.034363										chr1;119541380;119541880	74.3121	-2.38482	0.430001	-5.54607	2.92e-08	1.98e-06		chr1;207740308;207740384	AluSz6;SINE;Alu	24.4199	-2.00345	0.390941	-5.12469	2.98e-07	1.13e-05
ENSG00000267149.2	CTC-550B14.6	19.035	-1.54206	0.420891	-3.66379	0.000249	0.020051		chr2;223976832;223977191	LTR | ERVL-MaLR | THE1D	28.4861	1.67837	0.490794	3.4197	0.000627	0.044557										chr1;119542460;119543120	134.099	-2.32423	0.327435	-7.09829	1.26e-12	1.3e-09		chr1;207813217;207813391	MIRb;SINE;MIR	14.8744	1.63866	0.50332	3.25571	0.00113109	0.00611262
ENSG00000160439.16	RDH13	1224.33	-1.49379	0.452558	-3.30077	0.000964	0.037172		chr2;223977861;223977991	SINE | MIR | MIR	27.5467	2.1832	0.509355	4.2862	1.82e-05	0.013054										chr1;119966040;119966160	5.30798	2.63826	0.720836	3.66	0.00025222	0.00197719		chr1;208093328;208093565	MIRc;SINE;MIR	12.9732	-1.73725	0.44393	-3.91334	9.1e-05	0.00091616
ENSG00000101276.18	SLC52A3	190.612	-1.51176	0.439441	-3.44019	0.000581	0.029204		chr2;223978040;223978328	SINE | Alu | AluSz	34.9868	1.54433	0.385372	4.00738	6.14e-05	0.018769										chr1;120544580;120544680	9.05842	1.60087	0.495388	3.23154	0.00123125	0.00651743		chr1;209409969;209410522	MER41A;LTR;ERV1	59.2815	-1.82687	0.332971	-5.48657	4.1e-08	2.54e-06
ENSG00000088899.16	LZTS3	322.238	-1.3651	0.376217	-3.62849	0.000285	0.021353		chr2;223978782;223979144	LTR | ERVL-MaLR | MLT1B	74.8949	1.8729	0.432706	4.32835	1.5e-05	0.01233										chr1;121278920;121279480	38.2862	-2.10101	0.382119	-5.4983	3.83e-08	2.42e-06		chr1;210266179;210266489	AluY;SINE;Alu	107.78	-1.43555	0.321371	-4.46695	7.93e-06	0.00014111
ENSG00000089199.10	CHGB	7.0155	-1.8756	0.567612	-3.30437	0.000952	0.037135		chr2;223980125;223980250	LINE | L2 | L2b	85.2066	1.78619	0.379303	4.70915	2.49e-06	0.007534										chr1;121293500;121293680	14.9296	-1.53568	0.392139	-3.91616	9e-05	0.00090785		chr1;210266489;210266666	AluYi6;SINE;Alu	107.78	-1.43555	0.321371	-4.46695	7.93e-06	0.00014111
ENSG00000271426.1	RP4-718P11.1	91.6828	-2.53366	0.607749	-4.16893	3.06e-05	0.008026		chr2;223980794;223980869	SINE | MIR | MIR3	74.0516	1.93057	0.395315	4.88363	1.04e-06	0.005362										chr1;121297020;121297120	7.83719	-3.82725	0.823234	-4.64904	3.33e-06	7.25e-05		chr1;211472610;211472980	MLT1J2;LTR;ERVL-MaLR	31.9206	-1.89143	0.372364	-5.07952	3.78e-07	1.36e-05
ENSG00000274173.1	RP4-568C11.4	69.1422	-2.61614	0.6366	-4.10956	3.96e-05	0.009073		chr2;223982084;223982485	LINE | L1 | L1PB3	94.6642	1.99757	0.407666	4.9	9.58e-07	0.005362										chr1;122888520;122888720	34.2296	1.20377	0.358518	3.35763	0.00078613	0.00465936		chr1;211473119;211473417	AluY;SINE;Alu	31.9206	-1.89143	0.372364	-5.07952	3.78e-07	1.36e-05
ENSG00000272945.1	CTD-3216D2.5	12.6835	-1.83502	0.527866	-3.47629	0.000508	0.027819		chr2;223985316;223985525	LINE | L1 | L1MA9	27.3815	2.03036	0.440783	4.60625	4.1e-06	0.008546										chr1;123048640;123048760	16.1845	1.42624	0.438783	3.25043	0.00115229	0.00620332		chr1;211551589;211551799	AluJb;SINE;Alu	56.911	-1.23231	0.296102	-4.16178	3.16e-05	0.00040816
ENSG00000198959.12	TGM2	16985.1	-1.00896	0.30913	-3.26388	0.001099	0.039218		chr2;223985579;223985791	SINE | MIR | MIRb	47.1875	1.81496	0.434488	4.17724	2.95e-05	0.014554										chr1;123233120;123233360	18.7726	1.60429	0.4222	3.79983	0.00014479	0.00130128		chr1;211559935;211560341	L2a;LINE;L2	101.088	-1.92985	0.286495	-6.73609	1.63e-11	8.62e-09
ENSG00000222612.1	RNU2-52P	24.3213	-3.22304	0.675212	-4.77337	1.81e-06	0.002339		chr2;223987035;223987237	SINE | MIR | MIRb	55.9401	1.50418	0.38519	3.90503	9.42e-05	0.02192										chr1;123297000;123297120	8.75829	1.70882	0.520585	3.2825	0.0010289	0.00569286		chr1;211583931;211584293	L2b;LINE;L2	82.1107	-1.26441	0.272296	-4.6435	3.43e-06	7.39e-05
ENSG00000244676.5	AL109761.5	94.2947	-1.82805	0.562865	-3.24776	0.001163	0.040066		chr2;223988177;223988466	SINE | Alu | AluJo	69.437	1.75112	0.457138	3.83062	0.000128	0.02424										chr1;123347020;123347160	16.6534	1.305	0.366421	3.56147	0.00036879	0.00263809		chr1;211584333;211584456	AluSx;SINE;Alu	82.1107	-1.26441	0.272296	-4.6435	3.43e-06	7.39e-05
ENSG00000230212.6	AP000688.14	28.1759	-1.72542	0.492585	-3.50279	0.00046	0.02669		chr2;223988693;223988956	LINE | L1 | L1ME3G	39.133	1.6217	0.446683	3.63054	0.000283	0.032544										chr1;123434080;123434200	9.04936	1.70127	0.502181	3.38777	0.00070463	0.00428979		chr1;211584736;211584836	MIR;SINE;MIR	82.1107	-1.26441	0.272296	-4.6435	3.43e-06	7.39e-05
ENSG00000236830.7	CBR3-AS1	507.162	-1.80132	0.486885	-3.69969	0.000216	0.019094		chr2;223989819;223990197	LTR | ERVL | LTR33	75.9318	1.62194	0.40806	3.97475	7.05e-05	0.019782										chr1;123548500;123548740	31.4672	1.3025	0.418504	3.11229	0.00185642	0.00886252		chr1;211600956;211601552	L1MD2;LINE;L1	15.2952	-2.1211	0.50643	-4.18833	2.81e-05	0.00037286
ENSG00000255568.3	BRWD1-AS2	144.201	-2.28157	0.509675	-4.47651	7.59e-06	0.004776		chr2;223990696;223990983	SINE | Alu | AluJb	81.5799	1.36508	0.364004	3.75016	0.000177	0.027238										chr1;123551620;123551760	33.37	1.35794	0.429966	3.15825	0.00158718	0.00787719		chr1;211929275;211929670	L2b;LINE;L2	38.1269	-1.29757	0.277227	-4.68052	2.86e-06	6.45e-05
ENSG00000238141.2	BRWD1-AS1	85.6773	-2.49313	0.558774	-4.46178	8.13e-06	0.004776		chr2;223991326;223991523	LINE | L1 | L1ME4b	104.191	1.52899	0.447527	3.41654	0.000634	0.044741										chr1;123799200;123799340	18.6357	1.22079	0.389188	3.13676	0.00170826	0.00831587		chr1;212014182;212014489	AluSq2;SINE;Alu	52.3457	-1.78425	0.305781	-5.83506	5.38e-09	5.48e-07
ENSG00000183067.5	IGSF5	264.58	-1.50735	0.467068	-3.22726	0.00125	0.04122		chr2;224000966;224001272	LINE | L1 | L1MD2	60.2456	1.90085	0.511362	3.71723	0.000201	0.028475										chr1;123837460;123837680	36.6132	1.91872	0.433306	4.42809	9.51e-06	0.00016175		chr1;212202052;212202354	AluSx;SINE;Alu	76.328	-1.4459	0.276158	-5.23576	1.64e-07	7.28e-06
ENSG00000280109.3	PLAC4	49252.2	-3.05884	0.887318	-3.44729	0.000566	0.029111		chr2;224001977;224002276	SINE | Alu | AluSz	25.5656	1.53547	0.377075	4.07204	4.66e-05	0.017095										chr1;124012700;124012960	54.9264	1.13321	0.315662	3.58994	0.00033076	0.00242374		chr1;212583218;212583361	FAM;SINE;Alu	121.112	-1.14991	0.25026	-4.59485	4.33e-06	8.83e-05
ENSG00000223901.2	AP001469.5	67.9579	-1.64975	0.495685	-3.32823	0.000874	0.035349		chr2;224002485;224002791	SINE | Alu | AluSz	14.4337	1.56814	0.445773	3.5178	0.000435	0.038651										chr1;124129160;124129260	7.70816	3.17106	0.613879	5.16561	2.4e-07	9.58e-06		chr1;212583373;212583649	LTR33;LTR;ERVL	121.112	-1.14991	0.25026	-4.59485	4.33e-06	8.83e-05
ENSG00000267338.1	KB-7G2.9	35.3077	-1.75943	0.518759	-3.39161	0.000695	0.032066		chr2;224002820;224003382	LINE | L2 | L2a	37.4252	2.04588	0.399831	5.11686	3.11e-07	0.003472										chr1;124282240;124282360	14.8429	2.67311	0.582525	4.58882	4.46e-06	9.03e-05		chr1;212583812;212583884	MIRb;SINE;MIR	121.112	-1.14991	0.25026	-4.59485	4.33e-06	8.83e-05
ENSG00000249288.1	SLC25A15P5	29.2424	-1.5458	0.456965	-3.38275	0.000718	0.032572		chr2;224007360;224007909	LINE | L1 | L1MC5	76.8415	1.8364	0.458968	4.00114	6.3e-05	0.01896										chr1;124363580;124363680	5.33168	2.35857	0.744684	3.16721	0.00153911	0.00770134		chr1;212583900;212583995	L2b;LINE;L2	121.112	-1.14991	0.25026	-4.59485	4.33e-06	8.83e-05
ENSG00000189295.13	ANKRD62P1-PARP4P3	10.3297	-2.13192	0.516794	-4.12528	3.7e-05	0.008681		chr2;224008096;224008724	LINE | L1 | L1MC5	75.6113	1.51814	0.409941	3.70331	0.000213	0.029044										chr1;124377100;124377480	173.309	1.30655	0.268734	4.86187	1.16e-06	3.22e-05		chr1;212613406;212613620	MIRb;SINE;MIR	16.4823	1.32644	0.414867	3.19725	0.00138744	0.00711817
ENSG00000099960.13	SLC7A4	92.9771	-1.72549	0.458769	-3.76113	0.000169	0.017601		chr2;224009412;224009719	SINE | Alu | AluSz6	27.666	1.54905	0.413893	3.74264	0.000182	0.027553										chr1;124446460;124446560	11.4718	1.75653	0.433353	4.05334	5.05e-05	0.00058542		chr1;213464847;213465285	LTR16;LTR;ERVL	99.07	-1.44649	0.279541	-5.17452	2.29e-07	9.22e-06
ENSG00000100218.12	RSPH14	9.95848	-1.92435	0.591159	-3.25522	0.001133	0.039652		chr2;224010595;224010807	SINE | MIR | MIRb	45.7864	1.88348	0.39568	4.76011	1.93e-06	0.007177										chr1;124495240;124495380	19.9821	1.69338	0.450668	3.75748	0.00017163	0.00147934		chr1;213465324;213465516	L1ME3Cz;LINE;L1	99.07	-1.44649	0.279541	-5.17452	2.29e-07	9.22e-06
ENSG00000100228.14	RAB36	273.387	-1.13242	0.339451	-3.33603	0.00085	0.035001		chr2;224011633;224011824	LINE | L1 | L1ME4a	30.5755	1.98502	0.460422	4.31131	1.62e-05	0.012581										chr1;124564020;124564160	8.27719	1.71195	0.541283	3.16277	0.00156276	0.00778573		chr1;213619014;213619483	MLT1L;LTR;ERVL-MaLR	21.1212	-1.93311	0.432948	-4.46499	8.01e-06	0.00014214
ENSG00000100379.17	KCTD17	327.817	-1.23643	0.364683	-3.39041	0.000698	0.032097		chr2;224012619;224012748	LINE | L1 | L1ME4a	12.9423	2.40584	0.692295	3.47517	0.000511	0.041197										chr1;124567600;124567760	15.866	1.91605	0.483628	3.96182	7.44e-05	0.00078339		chr1;214216907;214217011	L2b;LINE;L2	79.0106	-1.33765	0.339743	-3.93724	8.24e-05	0.00084725
ENSG00000185022.12	MAFF	1597.3	-1.76863	0.458516	-3.85728	0.000115	0.014884		chr2;224014092;224014402	SINE | Alu | AluSz	32.6067	1.7266	0.385907	4.47412	7.67e-06	0.009728										chr1;124611040;124611140	24.9245	1.60689	0.38311	4.19434	2.74e-05	0.00036545		chr1;214441183;214441260	MIR;SINE;MIR	42.1552	-1.32149	0.333856	-3.95826	7.55e-05	0.00079203
ENSG00000224794.2	RP3-333H23.8	9.8557	-2.64273	0.668845	-3.95119	7.78e-05	0.012775		chr2;224015194;224015223	LINE | L2 | L2b	16.6659	1.06461	0.31052	3.42847	0.000607	0.044107										chr1;124613260;124613420	19.2947	1.44455	0.394935	3.65769	0.0002545	0.00198951		chr1;214492625;214492920	AluSz6;SINE;Alu	53.8877	-1.28164	0.25139	-5.09819	3.43e-07	1.26e-05
ENSG00000229608.1	GOLGA2P4	21.5458	-1.42694	0.413479	-3.45105	0.000558	0.02903		chr2;224015735;224016217	LINE | L1 | L1MD2	42.9089	2.11578	0.500642	4.22614	2.38e-05	0.013915										chr1;124692000;124692360	57.3995	1.5762	0.404885	3.89296	9.9e-05	0.00097662		chr1;214516470;214516540	L3;LINE;CR1	32.8524	-1.22679	0.311047	-3.94406	8.01e-05	0.00082906
ENSG00000241484.10	ARHGAP8	119.386	-1.07304	0.30631	-3.50313	0.00046	0.02669		chr2;224016522;224017319	LINE | L1 | L1MD2	68.0871	1.75059	0.443127	3.95053	7.8e-05	0.020372										chr1;124712720;124712940	21.0421	1.26395	0.391252	3.23054	0.00123559	0.00653234		chr1;215614018;215614330	AluYh3;SINE;Alu	33.5631	-1.40218	0.30338	-4.62185	3.8e-06	8.02e-05
ENSG00000077942.19	FBLN1	20380	-1.37622	0.441862	-3.11459	0.001842	0.049728		chr2;224017585;224017781	SINE | MIR | MIR	44.406	1.70018	0.446774	3.80545	0.000142	0.025217										chr1;124725960;124726100	12.2058	1.81323	0.523714	3.46225	0.00053568	0.00349083		chr1;215614330;215614762	L1PREC2;LINE;L1	33.5631	-1.40218	0.30338	-4.62185	3.8e-06	8.02e-05
ENSG00000278869.1	CITF22-49E9.3	19.5188	-1.69844	0.436784	-3.8885	0.000101	0.013889		chr2;224022182;224022352	SINE | Alu | AluSx	14.579	1.93179	0.489435	3.94698	7.91e-05	0.020497										chr1;125177320;125177500	24.6568	1.55608	0.39809	3.90886	9.27e-05	0.00092856		chr1;216464455;216464502	MamSINE1;SINE;tRNA-RTE	77.0543	-1.53776	0.336693	-4.56724	4.94e-06	9.76e-05
ENSG00000188263.10	IL17REL	22.3787	-2.32398	0.579191	-4.01246	6.01e-05	0.011302		chr2;224022747;224023125	LTR | ERVL-MaLR | THE1D	77.4864	1.81705	0.411747	4.41303	1.02e-05	0.010904										chr1;125183640;125183920	57.5628	1.44799	0.407205	3.55593	0.00037664	0.00267923		chr1;216464682;216464895	MIR;SINE;MIR	77.0543	-1.53776	0.336693	-4.56724	4.94e-06	9.76e-05
ENSG00000100288.20	CHKB	16.9744	-1.28625	0.394331	-3.26184	0.001107	0.03932		chr2;224024543;224024681	SINE | MIR | MIRc	56.3357	1.8026	0.504245	3.57484	0.00035	0.035524										chr1;125184380;125184540	35.1394	1.19515	0.337256	3.54374	0.00039449	0.0027709		chr1;216665351;216665704	L1MB2;LINE;L1	33.2953	-1.29502	0.306013	-4.23191	2.32e-05	0.00032169
ENSG00000101846.8	STS	5258.07	-1.91829	0.578537	-3.31576	0.000914	0.036452		chr2;224025903;224026329	LTR | ERVL-MaLR | MLT1J1	95.4827	1.82596	0.397789	4.59026	4.43e-06	0.008546										chr1;143210820;143210980	34.9542	1.44659	0.446957	3.23654	0.00120988	0.00643052		chr1;218495443;218496064	MER39B;LTR;ERV1	10.9699	-2.3783	0.559052	-4.25417	2.1e-05	0.0002981
ENSG00000224960.5	PPP4R3C	8.91319	-1.45869	0.446311	-3.26833	0.001082	0.039045		chr2;224028622;224028731	SINE | MIR | MIRb	20.8486	1.36782	0.397758	3.43883	0.000584	0.043454										chr1;143234960;143235180	23.6607	1.26213	0.352705	3.57844	0.00034565	0.00251109		chr1;219586038;219586811	L1MA5;LINE;L1	206.186	-1.61358	0.283993	-5.68176	1.33e-08	1.09e-06
ENSG00000157625.15	TAB3	2497.64	-1.15807	0.352027	-3.28972	0.001003	0.037509		chr2;224029696;224029984	SINE | Alu | AluSz6	42.5589	1.69299	0.443986	3.81316	0.000137	0.024961										chr1;143270620;143270800	37.9141	1.10639	0.307666	3.59608	0.00032305	0.00238181		chr1;220692086;220692821	L1MB5;LINE;L1	77.4457	-1.83821	0.302594	-6.07483	1.24e-09	1.91e-07
ENSG00000269313.5	MAGIX	32.2217	-1.41375	0.399191	-3.54154	0.000398	0.024992		chr2;224030446;224030647	SINE | MIR | MIRb	51.7876	1.68341	0.391857	4.29597	1.74e-05	0.012824										chr1;143270860;143270980	15.8634	1.39275	0.404657	3.4418	0.00057787	0.00369447		chr1;220694729;220695747	L2b;LINE;L2	221.445	-1.56129	0.307668	-5.07459	3.88e-07	1.39e-05
ENSG00000234390.4	USP27X-DT	61.1444	-1.24085	0.339726	-3.65251	0.00026	0.020627		chr2;224031631;224032066	LTR | ERVL-MaLR | MLT1K	69.0671	1.8738	0.519131	3.6095	0.000307	0.033615										chr1;143275700;143275980	51.5119	1.35874	0.363043	3.74264	0.0001821	0.00154595		chr1;220695758;220695873	L2b;LINE;L2	221.445	-1.56129	0.307668	-5.07459	3.88e-07	1.39e-05
ENSG00000273820.2	USP27X	476.364	-1.75068	0.443988	-3.94309	8.04e-05	0.012775		chr2;224032660;224032747	LINE | CR1 | CR1_Mam	28.4883	1.58545	0.38967	4.06869	4.73e-05	0.017188										chr1;143656760;143656980	14.3998	-2.69031	0.626044	-4.29732	1.73e-05	0.00025552		chr1;224256747;224257009	L2;LINE;L2	60.0137	-2.11792	0.307963	-6.87719	6.1e-12	4.15e-09
ENSG00000230317.2	LINC01284	10.6697	-1.39089	0.407758	-3.41106	0.000647	0.030774		chr2;224033187;224033446	LINE | CR1 | CR1_Mam	38.0229	2.26242	0.51233	4.41593	1.01e-05	0.010894										chr1;145859440;145860140	90.9674	1.02458	0.256056	4.0014	6.3e-05	0.00069109		chr1;224266438;224266642	MSTD;LTR;ERVL-MaLR	139.596	-1.25245	0.278725	-4.4935	7.01e-06	0.00012822
ENSG00000187690.4	EZHIP	18.6126	-1.15986	0.364891	-3.17865	0.00148	0.044819		chr2;224034296;224034391	LINE | L2 | L2b	23.0156	1.4416	0.351543	4.10078	4.12e-05	0.016202										chr1;145891920;145892360	55.4816	1.1931	0.293023	4.07169	4.67e-05	0.00055022		chr1;224266847;224266963	MIRb;SINE;MIR	139.596	-1.25245	0.278725	-4.4935	7.01e-06	0.00012822
ENSG00000268350.8	FAM156A	77.169	-1.62916	0.493246	-3.30293	0.000957	0.037135		chr2;224035370;224035668	SINE | Alu | AluSx1	40.6916	1.33916	0.386832	3.46186	0.000536	0.042008										chr1;145957460;145958280	127.955	1.08564	0.332072	3.2693	0.00107813	0.00588945		chr1;224266963;224267165	MER21B;LTR;ERVL	139.596	-1.25245	0.278725	-4.4935	7.01e-06	0.00012822
ENSG00000079482.14	OPHN1	2657.57	-1.11356	0.348387	-3.19633	0.001392	0.043406		chr2;224036429;224036647	LINE | L1 | L1PA7	36.5936	1.47528	0.372981	3.95537	7.64e-05	0.02019										chr1;145960540;145960740	19.3792	1.22938	0.39787	3.08989	0.0020023	0.00937313		chr1;224267405;224267706	AluSx;SINE;Alu	139.596	-1.25245	0.278725	-4.4935	7.01e-06	0.00012822
ENSG00000260118.1	RP6-201G10.2	7.20134	-1.94481	0.530544	-3.66569	0.000247	0.020051		chr2;224037002;224037196	LINE | L2 | L2a	51.3985	1.78381	0.441316	4.04202	5.3e-05	0.017868										chr1;145960840;145960980	10.0246	1.60412	0.504642	3.17873	0.00147921	0.00747289		chr1;225223324;225226602	HERVK22-int;LTR;ERVK	58.1858	-1.47931	0.331423	-4.46352	8.06e-06	0.00014288
ENSG00000182489.9	XKRX	96.4444	-2.17358	0.663552	-3.27567	0.001054	0.038429		chr2;230206675;230207211	LTR | ERV1 | LTR68	13.7053	1.13695	0.33961	3.3478	0.000815	0.049776										chr1;145977600;145977760	17.0676	1.42465	0.406302	3.50637	0.00045426	0.00308549		chr1;225766327;225766498	MIR;SINE;MIR	35.7064	-1.19472	0.296352	-4.03143	5.54e-05	0.00062725
ENSG00000133134.12	BEX2	31.0395	-1.16377	0.358158	-3.2493	0.001157	0.039905		chr2;230442584;230442703	LINE | L1 | L1M6	12.6427	1.70737	0.453081	3.76835	0.000164	0.026767										chr1;145979040;145979200	13.9406	1.66511	0.400153	4.16119	3.17e-05	0.00040881		chr1;225766498;225766641	L2c;LINE;L2	35.7064	-1.19472	0.296352	-4.03143	5.54e-05	0.00062725
ENSG00000165376.12	CLDN2	61.5693	-1.54511	0.39154	-3.94623	7.94e-05	0.012775		chr2;230467432;230467777	LTR | ERVL-MaLR | THE1B	17.5346	1.38917	0.387888	3.58136	0.000342	0.035235										chr1;145979260;145979940	149.335	1.38251	0.300654	4.59835	4.26e-06	8.72e-05		chr1;226002403;226002665	MamRTE1;LINE;RTE-BovB	63.9505	1.20385	0.353331	3.40715	0.00065646	0.0040663
ENSG00000077274.9	CAPN6	5074.17	-2.03322	0.472239	-4.30548	1.67e-05	0.006181		chr2;24507622;24507967	LINE | RTE-X | L4_A_Mam	34.8829	1.1591	0.328582	3.52759	0.000419	0.038054										chr1;145980460;145980600	10.0746	1.68905	0.526418	3.20856	0.00133399	0.00691149		chr1;226034409;226034863	MLT1E1A;LTR;ERVL-MaLR	30.7069	1.28725	0.36895	3.48895	0.00048493	0.00324318
ENSG00000077279.20	DCX	48.4619	-2.81601	0.693122	-4.06279	4.85e-05	0.01006		chr2;24578642;24578903	LINE | L1 | L1ME4c	15.6257	1.14151	0.325844	3.50325	0.00046	0.039557										chr1;145985580;145985720	13.6062	1.59257	0.4436	3.5901	0.00033055	0.00242322		chr1;226091474;226091528	MIRb;SINE;MIR	34.813	-1.52603	0.303472	-5.02858	4.94e-07	1.67e-05
ENSG00000147257.15	GPC3	7740.6	-1.50383	0.4026	-3.73531	0.000187	0.018204		chr2;33132872;33133158	LINE | CR1 | L3	27.8635	1.12177	0.330185	3.39742	0.00068	0.04598										chr1;145996520;145996900	99.1405	1.41091	0.363454	3.88194	0.00010362	0.00100951		chr1;226091700;226091808	MIRb;SINE;MIR	34.813	-1.52603	0.303472	-5.02858	4.94e-07	1.67e-05
ENSG00000286096.1	GPC3-AS1	84.7803	-1.15664	0.3692	-3.13282	0.001731	0.048357		chr2;33490151;33490829	LINE | L2 | L2	10.9115	1.63815	0.411006	3.9857	6.73e-05	0.019548										chr1;145997040;145997200	7.6723	2.18408	0.571646	3.8207	0.00013308	0.00122074		chr1;226128255;226128555	AluSx1;SINE;Alu	177.508	-1.04189	0.247185	-4.21504	2.5e-05	0.00034039
ENSG00000170965.10	PLAC1	727.319	-2.40981	0.513024	-4.69726	2.64e-06	0.002586		chr2;37115041;37115214	SINE | Alu | AluY	6.32371	1.8918	0.5578	3.39153	0.000695	0.046371										chr1;146007340;146007540	14.3571	1.62611	0.386913	4.20277	2.64e-05	0.00035492		chr1;226129178;226129510	MSTD;LTR;ERVL-MaLR	177.508	-1.04189	0.247185	-4.21504	2.5e-05	0.00034039
ENSG00000235813.1	RP11-308B5.2	39.3124	-2.06809	0.55422	-3.73153	0.00019	0.01823		chr2;37269049;37269214	SINE | MIR | MIRc	6.22752	1.57081	0.468424	3.35339	0.000798	0.049346										chr1;146039900;146040100	14.9547	1.17731	0.365283	3.22301	0.00126853	0.00666456		chr1;226333059;226333168	AluJb;SINE;Alu	20.5427	-1.73443	0.442228	-3.92203	8.78e-05	0.00089035
ENSG00000237432.2	RPS7P12	38.9366	-2.25041	0.607669	-3.70335	0.000213	0.019012		chr2;37313947;37314228	LINE | L1 | L1MEc	12.0617	1.32868	0.327119	4.06175	4.87e-05	0.017324										chr1;147167460;147167720	24.8833	1.03902	0.310638	3.3448	0.00082341	0.00482263		chr1;226672143;226672561	LTR56;LTR;ERV1	3.15716	3.09722	0.950643	3.25802	0.00112192	0.00607409
ENSG00000156009.10	MAGEA8	216.355	-1.01793	0.27757	-3.66728	0.000245	0.020051		chr2;60886503;60886612	SINE | MIR | MIRc	16.1044	1.37525	0.388805	3.53712	0.000405	0.037451										chr1;147379960;147380240	31.6448	-1.85559	0.349113	-5.31515	1.07e-07	5.27e-06		chr1;226675532;226675776	MIRc;SINE;MIR	81.7045	1.33083	0.300584	4.42749	9.53e-06	0.00016207
ENSG00000102181.21	CD99L2	1390.37	-1.06077	0.328271	-3.23138	0.001232	0.04122		chr2;6850163;6850325	SINE | MIR | MIR	5.47708	2.62344	0.755465	3.47261	0.000515	0.041319										chr1;147721720;147722100	85.7687	-1.90433	0.309195	-6.15901	7.32e-10	1.3e-07		chr1;227764486;227764624	AluJo;SINE;Alu	47.6551	-1.37709	0.351644	-3.91614	9e-05	0.00090785
ENSG00000228728.1	PPIAP91	52.1194	-1.51686	0.485943	-3.12148	0.001799	0.049151		chr2;6862980;6863361	LINE | L2 | L2c	5.62599	3.13689	0.791867	3.96138	7.45e-05	0.020035										chr1;147724060;147724200	16.8555	1.24429	0.368132	3.38001	0.00072483	0.00438263		chr1;228019598;228019754	L1ME2z;LINE;L1	11.5579	1.62762	0.506348	3.21442	0.00130709	0.00680427
ENSG00000124260.12	MAGEA10	305.403	-1.99012	0.452463	-4.39841	1.09e-05	0.005422		chr2;6868953;6869356	LTR | ERVL | MER68	5.34729	1.87061	0.54604	3.42578	0.000613	0.044237										chr1;147757280;147758220	201.579	-1.3372	0.293749	-4.5522	5.31e-06	0.00010328		chr1;228021562;228021733	L1ME3;LINE;L1	23.7732	1.50787	0.37821	3.98686	6.7e-05	0.0007235
									chr2;69131592;69131681	LINE | L2 | L2b	9.00903	1.6014	0.429662	3.72711	0.000194	0.028164										chr1;147760540;147761280	115.534	-1.02905	0.264745	-3.88696	0.00010151	0.00099354		chr1;228385181;228385622	L1M2;LINE;L1	75.1698	-2.31632	0.418038	-5.54093	3.01e-08	2.03e-06
									chr2;69145469;69145564	LTR | ERVL | LTR79	61.0171	1.58086	0.434886	3.63512	0.000278	0.032301										chr1;148256500;148256640	9.98627	-2.76865	0.614946	-4.50226	6.72e-06	0.00012401		chr1;228417413;228418041	MER41B;LTR;ERV1	79.1161	-1.77253	0.324421	-5.46366	4.66e-08	2.79e-06
									chr2;70953265;70954432	LINE | L1 | L1M5	22.0117	1.01645	0.298758	3.40224	0.000668	0.045644										chr1;148257680;148258220	61.7527	-1.7484	0.304013	-5.75105	8.87e-09	8e-07		chr1;228418093;228418215	MER34;LTR;ERV1	79.1161	-1.77253	0.324421	-5.46366	4.66e-08	2.79e-06
									chr2;74059822;74060422	LINE | L1 | L1ME3A	15.2692	1.19234	0.326171	3.65557	0.000257	0.031262										chr1;148285860;148286320	61.4267	-2.65011	0.40963	-6.46952	9.83e-11	3.11e-08		chr1;228420591;228420906	AluSx;SINE;Alu	147.497	-1.37869	0.236354	-5.83319	5.44e-09	5.52e-07
									chr2;74837065;74837282	SINE | MIR | MIR	7.1466	3.14695	0.762446	4.12744	3.67e-05	0.015637										chr1;148297860;148298300	50.3173	-1.70286	0.361173	-4.7148	2.42e-06	5.68e-05		chr1;228420906;228421143	MER34;LTR;ERV1	147.497	-1.37869	0.236354	-5.83319	5.44e-09	5.52e-07
									chr2;86916511;86916804	SINE | Alu | AluSq2	5.6501	1.86248	0.532553	3.49727	0.00047	0.039995										chr1;150015680;150016180	45.4608	-1.35804	0.269079	-5.04699	4.49e-07	1.55e-05		chr1;228421149;228421574	LTR3;LTR;ERVK	147.497	-1.37869	0.236354	-5.83319	5.44e-09	5.52e-07
									chr2;87125613;87125914	SINE | Alu | AluSq	6.63601	2.54169	0.723383	3.51361	0.000442	0.038889										chr1;150163040;150163600	95.2927	1.34276	0.300683	4.4657	7.98e-06	0.0001418		chr1;228721658;228721952	AluSq2;SINE;Alu	50.0426	-1.82717	0.341697	-5.34734	8.93e-08	4.58e-06
									chr2;9343128;9343268	SINE | MIR | MIRc	8.13519	1.65307	0.484722	3.41034	0.000649	0.045199										chr1;150255480;150255680	17.9221	1.17388	0.341771	3.43471	0.0005932	0.00376633		chr1;228739284;228739575	AluSg7;SINE;Alu	46.9253	-1.18692	0.246926	-4.80678	1.53e-06	3.99e-05
									chr2;98649736;98650668	LINE | L1 | L1M4c	35.9136	1.09222	0.278505	3.92171	8.79e-05	0.02135										chr1;150281400;150281500	7.33001	1.76035	0.55176	3.19042	0.00142064	0.00724422		chr1;228747691;228747886	L2a;LINE;L2	94.9399	-1.25695	0.262911	-4.7809	1.75e-06	4.4e-05
									chr2;98816849;98817375	LINE | L1 | L1MB1	17.3874	1.75094	0.504847	3.46826	0.000524	0.04158										chr1;150322340;150322660	27.2861	-1.90807	0.359974	-5.30058	1.15e-07	5.62e-06		chr1;228747913;228748130	MIR;SINE;MIR	94.9399	-1.25695	0.262911	-4.7809	1.75e-06	4.4e-05
									chr2;98839683;98840678	LINE | L1 | L1MEg	8.84614	2.52471	0.633801	3.98345	6.79e-05	0.019651										chr1;150535700;150536400	212.21	-1.6448	0.285492	-5.76127	8.35e-09	7.66e-07		chr1;228777146;228778415	HAL1;LINE;L1	23.8492	-1.55969	0.359291	-4.34103	1.42e-05	0.00021894
									chr2;98842905;98843913	LINE | L1 | L1ME1	15.4577	2.30704	0.655633	3.5188	0.000434	0.038604										chr1;150619920;150620160	18.9163	1.59399	0.385617	4.13362	3.57e-05	0.00044907		chr1;228809580;228809846	MER74A;LTR;ERVL	262.596	-1.68142	0.312331	-5.38347	7.31e-08	3.9e-06
									chr2;98851769;98854003	LINE | L1 | L1MC4	25.5236	2.95403	0.699897	4.22067	2.44e-05	0.014039										chr1;150971340;150971460	7.61034	1.75556	0.572786	3.06494	0.00217711	0.00996687		chr1;228810425;228810523	L2;LINE;L2	262.596	-1.68142	0.312331	-5.38347	7.31e-08	3.9e-06
									chr2;98854347;98855007	LINE | L1 | L1MC4	8.64354	3.06756	0.705584	4.34755	1.38e-05	0.01197										chr1;150977340;150977620	36.205	1.41476	0.370891	3.81449	0.00013647	0.00124361		chr1;229093662;229094499	MER4D0;LTR;ERV1	31.6753	-1.40354	0.292363	-4.80067	1.58e-06	4.08e-05
									chr2;98855591;98856717	LINE | L1 | L1MB7	10.8077	3.50525	0.821306	4.2679	1.97e-05	0.013357										chr1;151340920;151341120	22.6134	1.00688	0.32268	3.12038	0.0018062	0.00867413		chr1;229141458;229141754	ERV3-16A3_I-int;LTR;ERVL	87.9598	-1.43741	0.364435	-3.94423	8.01e-05	0.00082866
									chr2;98858544;98861072	LINE | L1 | L1MB7	33.2862	2.32577	0.604977	3.8444	0.000121	0.023721										chr1;151547000;151547820	161.935	-1.10883	0.2464	-4.50013	6.79e-06	0.00012501		chr1;229142090;229142136	MSTC;LTR;ERVL-MaLR	87.9598	-1.43741	0.364435	-3.94423	8.01e-05	0.00082866
									chr2;98861612;98863581	LINE | L1 | L1M4c	22.2782	2.47182	0.60071	4.11483	3.87e-05	0.015844										chr1;151548100;151548240	8.65622	1.49004	0.481752	3.09296	0.00198174	0.00930323		chr1;229142354;229143007	MER39B;LTR;ERV1	32.2018	-1.73184	0.359411	-4.81856	1.45e-06	3.82e-05
									chr2;99889128;99889289	SINE | Alu | FAM	13.2073	1.54517	0.388219	3.98014	6.89e-05	0.019651										chr1;151735140;151735400	30.748	1.26999	0.299502	4.24035	2.23e-05	0.00031221		chr1;229344851;229345268	MSTB;LTR;ERVL-MaLR	62.9309	-2.07867	0.384194	-5.41046	6.29e-08	3.49e-06
									chr2;99927268;99927746	LINE | L1 | L1PA13	18.392	1.03324	0.306131	3.37515	0.000738	0.047572										chr1;151924760;151924980	22.108	-1.61127	0.349935	-4.60448	4.14e-06	8.53e-05		chr1;229345352;229345516	MLT1H;LTR;ERVL-MaLR	62.9309	-2.07867	0.384194	-5.41046	6.29e-08	3.49e-06
									chr2;99933334;99933819	LINE | L1 | L1PA8	31.2951	1.0942	0.279272	3.91805	8.93e-05	0.02151										chr1;152089300;152089640	39.8127	-2.59827	0.379281	-6.85051	7.36e-12	4.67e-09		chr1;229345559;229345782	AluSx;SINE;Alu	62.9309	-2.07867	0.384194	-5.41046	6.29e-08	3.49e-06
									chr2;99974293;99974390	LINE | CR1 | L3	20.5836	1.08627	0.324384	3.34871	0.000812	0.049676										chr1;152090140;152090740	62.7899	-1.35867	0.244651	-5.5535	2.8e-08	1.92e-06		chr1;229349490;229349681	MIR;SINE;MIR	109.271	-1.27048	0.301137	-4.21894	2.45e-05	0.00033619
									chr3;104316123;104321963	LINE | L1 | L1M1	22.2608	1.34688	0.386268	3.48691	0.000489	0.04054										chr1;152096260;152096420	14.7092	-1.97443	0.415252	-4.75479	1.99e-06	4.86e-05		chr1;229349775;229349977	MIR;SINE;MIR	109.271	-1.27048	0.301137	-4.21894	2.45e-05	0.00033619
									chr3;104334843;104336153	LINE | L1 | L1MA9	7.24297	1.8032	0.476049	3.78784	0.000152	0.026003										chr1;152104960;152105240	19.4202	-1.61544	0.404846	-3.99025	6.6e-05	0.00071551		chr1;229350204;229350479	AluJr;SINE;Alu	109.271	-1.27048	0.301137	-4.21894	2.45e-05	0.00033619
									chr3;107446878;107447185	LINE | L2 | L2a	8.44545	1.84986	0.522663	3.5393	0.000401	0.037335										chr1;152520620;152520980	25.0163	-1.78209	0.438466	-4.06439	4.82e-05	0.00056385		chr1;230057511;230057718	MIRc;SINE;MIR	72.0678	-1.00378	0.241742	-4.15225	3.29e-05	0.00042174
									chr3;107447402;107447849	LTR | ERVL-MaLR | MLT1C	7.97595	1.86776	0.545771	3.42224	0.000621	0.044407										chr1;152743300;152743720	74.8862	-1.30861	0.258791	-5.05663	4.27e-07	1.49e-05		chr1;230105764;230105907	MIRc;SINE;MIR	33.7089	-1.10321	0.282939	-3.89912	9.65e-05	0.0009569
									chr3;107448435;107448776	LINE | L2 | L2	10.9049	2.26076	0.667501	3.3869	0.000707	0.046616										chr1;153357540;153357940	54.9482	-1.00794	0.246656	-4.08643	4.38e-05	0.0005242		chr1;230310541;230310710	L2a;LINE;L2	10.7978	1.7949	0.508483	3.52992	0.00041569	0.00288402
									chr3;107468657;107469014	LTR | ERVL | LTR16C	10.6876	2.27825	0.579222	3.9333	8.38e-05	0.020935										chr1;153364160;153364560	60.3117	-1.11214	0.282964	-3.93033	8.48e-05	0.00086599		chr1;230973079;230973202	L4_B_Mam;LINE;RTE-X	24.0103	-1.58643	0.336512	-4.71433	2.43e-06	5.69e-05
									chr3;107469444;107469884	LINE | L2 | L2	10.383	2.24619	0.609782	3.6836	0.00023	0.02986										chr1;153364860;153365780	185.117	-1.52839	0.260511	-5.86689	4.44e-09	4.74e-07		chr1;231148012;231148180	MIR;SINE;MIR	23.0066	-1.71576	0.365323	-4.69656	2.65e-06	6.07e-05
									chr3;107470059;107476506	LINE | L1 | L1PA6	105.611	2.34914	0.520538	4.51292	6.39e-06	0.009371										chr1;153432060;153432280	15.5085	-1.71822	0.428001	-4.01452	5.96e-05	0.00066307		chr1;232530115;232530413	AluSc;SINE;Alu	75.5195	-1.58365	0.314582	-5.03415	4.8e-07	1.63e-05
									chr3;107479035;107480305	LINE | L1 | L1MB8	14.4115	2.13501	0.602686	3.54249	0.000396	0.037104										chr1;153544320;153544560	13.774	1.86382	0.420246	4.43506	9.2e-06	0.0001579		chr1;232544279;232544572	AluY;SINE;Alu	31.3825	-1.47073	0.310086	-4.74297	2.11e-06	5.09e-05
									chr3;115075605;115076780	LINE | L1 | L1M3	66.0271	1.26279	0.314227	4.01872	5.85e-05	0.018506										chr1;153545740;153546040	25.4546	1.50883	0.344129	4.38449	1.16e-05	0.00018879		chr1;234494878;234495105	L2;LINE;L2	82.1291	-1.06688	0.262692	-4.06136	4.88e-05	0.00056936
									chr3;12309759;12309860	LINE | L1 | L1M6	22.3824	1.03884	0.297737	3.48912	0.000485	0.040418										chr1;153628100;153628200	5.27452	2.52746	0.709161	3.56401	0.00036523	0.0026213		chr1;234681445;234682399	L2a;LINE;L2	78.3039	-1.46856	0.249019	-5.89738	3.69e-09	4.14e-07
									chr3;124057891;124058237	LTR | ERVL-MaLR | THE1B	16.7725	1.45582	0.418139	3.48167	0.000498	0.040873										chr1;153697940;153698620	69.3959	1.35993	0.360351	3.77391	0.00016071	0.00140911		chr1;234684337;234684502	MIRb;SINE;MIR	52.3959	-1.37071	0.294345	-4.65681	3.21e-06	7.04e-05
									chr3;124071267;124071444	SINE | MIR | MIRb	9.33701	2.3696	0.572731	4.13737	3.51e-05	0.015354										chr1;153749480;153749680	27.8984	1.26347	0.408855	3.09026	0.00199979	0.00936516		chr1;234708619;234708921	MLT1A0;LTR;ERVL-MaLR	104.31	-2.07586	0.248075	-8.36788	5.87e-17	1.02e-12
									chr3;124126116;124126869	LTR | ERVL | LTR83	13.2464	1.58857	0.450466	3.5265	0.000421	0.03811										chr1;153881040;153881240	17.0771	1.39462	0.407288	3.42416	0.0006167	0.00387742		chr1;234708956;234709193	L2b;LINE;L2	104.31	-2.07586	0.248075	-8.36788	5.87e-17	1.02e-12
									chr3;124188672;124189193	LTR | ERVL | LTR40a	7.1315	1.60783	0.440925	3.64651	0.000266	0.031667										chr1;154324760;154324900	11.3874	1.55437	0.440977	3.52482	0.00042377	0.00292598		chr1;234782179;234782388	MIRb;SINE;MIR	9.07409	1.56173	0.50392	3.09917	0.00194064	0.00915407
									chr3;125104580;125105060	LTR | ERVL-MaLR | MLT1J	5.02883	2.79919	0.788481	3.5501	0.000385	0.036697										chr1;154433180;154433640	56.0762	-1.41946	0.343161	-4.13643	3.53e-05	0.00044496		chr1;236067087;236067161	L2c;LINE;L2	24.7146	1.5949	0.412917	3.86253	0.00011222	0.00107188
									chr3;125115240;125115553	SINE | Alu | AluSq2	8.54941	2.30251	0.648068	3.55288	0.000381	0.03659										chr1;154479920;154480120	20.9917	1.1123	0.340806	3.26374	0.00109952	0.00598125		chr1;236091107;236091412	AluSc8;SINE;Alu	26.5411	1.13624	0.303896	3.73892	0.00018481	0.00156368
									chr3;125885592;125885826	SINE | MIR | MIR	10.5888	1.62301	0.463583	3.50102	0.000463	0.03975										chr1;154485220;154485440	22.6752	1.42669	0.380456	3.74994	0.00017688	0.00151309		chr1;236502562;236502724	MIR;SINE;MIR	38.7274	-2.11885	0.394448	-5.37167	7.8e-08	4.12e-06
									chr3;129034476;129034963	LTR | ERVL-MaLR | MLT1K	9.33872	1.40944	0.408614	3.44931	0.000562	0.042829										chr1;154716060;154716200	15.1291	-1.87853	0.418621	-4.48741	7.21e-06	0.00013114		chr1;236504497;236505526	LTR5A;LTR;ERVK	54.5525	-1.43505	0.314262	-4.56641	4.96e-06	9.79e-05
									chr3;129763724;129763853	SINE | Alu | AluSx3	18.3104	1.16601	0.302619	3.85306	0.000117	0.02335										chr1;154970640;154971360	91.2884	1.65033	0.314197	5.25255	1.5e-07	6.8e-06		chr1;239820097;239820681	LTR48B;LTR;ERV1	46.5105	-1.47656	0.310885	-4.74954	2.04e-06	4.96e-05
									chr3;138673132;138673532	LINE | L1 | L1MEd	9.52451	1.52	0.444809	3.41719	0.000633	0.044712										chr1;155044940;155045160	46.8781	1.35447	0.247843	5.46503	4.63e-08	2.77e-06		chr1;240013490;240013767	AluSq;SINE;Alu	18.0283	-1.90921	0.483371	-3.94977	7.82e-05	0.00081366
									chr3;146122760;146122871	SINE | MIR | MIRb	26.3211	1.26591	0.373924	3.38547	0.000711	0.046754										chr1;155091560;155091660	7.9264	1.80389	0.491404	3.67089	0.00024171	0.00191245		chr1;240644504;240644791	AluSx3;SINE;Alu	113.552	-1.85844	0.323523	-5.74439	9.23e-09	8.25e-07
									chr3;146123839;146123981	LINE | L1 | L1MA3	18.3241	1.68479	0.448923	3.75296	0.000175	0.027168										chr1;155094060;155094160	5.04191	2.13202	0.642614	3.31774	0.0009075	0.00518894		chr1;240644796;240645367	LTR8B;LTR;ERV1	113.552	-1.85844	0.323523	-5.74439	9.23e-09	8.25e-07
									chr3;146126421;146126968	LINE | L1 | L1MC5	16.4317	1.7638	0.490367	3.59688	0.000322	0.034363										chr1;155134580;155134780	12.2742	1.76014	0.423042	4.16068	3.17e-05	0.00040952		chr1;240650298;240650843	MER41D;LTR;ERV1	57.7259	-1.31479	0.335883	-3.91442	9.06e-05	0.00091268
									chr3;146128528;146128572	LINE | L2 | L2a	6.98962	1.83803	0.504661	3.64211	0.00027	0.0319										chr1;155176560;155177160	65.8551	1.14568	0.248716	4.60639	4.1e-06	8.46e-05		chr1;241533621;241534412	L2a;LINE;L2	104.234	-1.26967	0.300012	-4.23207	2.32e-05	0.00032151
									chr3;146129429;146129593	SINE | MIR | MIR	19.7485	1.26432	0.367553	3.43984	0.000582	0.043383										chr1;155177640;155177800	11.1451	1.32427	0.410912	3.22276	0.00126961	0.00666823		chr1;241591116;241591226	L2c;LINE;L2	132.541	-1.75437	0.316061	-5.55072	2.84e-08	1.94e-06
									chr3;146130816;146131383	LTR | ERVL | MER68	34.4021	1.19091	0.329074	3.61896	0.000296	0.033081										chr1;155246380;155246500	5.66783	2.18601	0.655144	3.33668	0.00084784	0.00492913		chr1;241641454;241641581	MLT1O;LTR;ERVL-MaLR	46.9286	-1.09048	0.278974	-3.90892	9.27e-05	0.00092849
									chr3;146135800;146136005	LINE | L1 | L1ME4b	15.727	1.52422	0.43619	3.49439	0.000475	0.040156										chr1;155250580;155251200	82.5719	1.16662	0.328326	3.55322	0.00038054	0.00269933		chr1;241641778;241641829	L2a;LINE;L2	13.0213	-2.66116	0.535667	-4.96794	6.77e-07	2.14e-05
									chr3;146138993;146139281	LINE | L2 | L2a	21.748	1.90501	0.544845	3.49642	0.000472	0.040037										chr1;155254460;155254620	8.35611	1.87883	0.570448	3.29359	0.00098915	0.00552818		chr1;241641871;241641974	L2a;LINE;L2	13.0213	-2.66116	0.535667	-4.96794	6.77e-07	2.14e-05
									chr3;146141540;146141623	LINE | L2 | L2b	6.787	1.90355	0.544447	3.49631	0.000472	0.040037										chr1;155254720;155255060	25.1813	1.28271	0.353924	3.62424	0.00028981	0.00219591		chr1;241641978;241642176	AluJo;SINE;Alu	13.0213	-2.66116	0.535667	-4.96794	6.77e-07	2.14e-05
									chr3;146141739;146141838	LINE | L2 | L2b	6.98738	1.86797	0.499649	3.73855	0.000185	0.027696										chr1;155262980;155263100	6.88781	1.89488	0.5183	3.65595	0.00025623	0.00200096		chr1;242005774;242006074	AluSx3;SINE;Alu	17.0946	-1.6281	0.386222	-4.21546	2.49e-05	0.00033989
									chr3;146156831;146156995	SINE | MIR | MIRb	28.6864	1.34769	0.349523	3.85581	0.000115	0.023299										chr1;155320760;155321020	23.8472	1.38973	0.346162	4.01467	5.95e-05	0.00066286		chr1;243523782;243523901	L2c;LINE;L2	55.0598	-2.13078	0.375237	-5.67851	1.36e-08	1.11e-06
									chr3;146157513;146157581	LINE | L1 | L1ME3G	27.9061	1.56038	0.384563	4.05753	4.96e-05	0.017415										chr1;155330040;155330500	49.8464	-1.04612	0.245116	-4.26786	1.97e-05	0.00028423		chr1;244302551;244303063	L1MC4;LINE;L1	161.159	-1.31784	0.269072	-4.89774	9.69e-07	2.81e-05
									chr3;146526220;146526859	LINE | L1 | L1MA5	39.902	1.77249	0.385105	4.6026	4.17e-06	0.008546										chr1;155858760;155858880	6.64331	1.80335	0.567282	3.17893	0.00147822	0.00746974		chr1;244303079;244303826	MER50;LTR;ERV1	161.159	-1.31784	0.269072	-4.89774	9.69e-07	2.81e-05
									chr3;146543688;146543917	SINE | MIR | MIR	38.1594	1.19485	0.338191	3.53306	0.000411	0.037675										chr1;155859840;155860160	16.165	1.54538	0.470992	3.28111	0.00103398	0.00571276		chr1;244329362;244330016	L1ME1;LINE;L1	39.9167	-2.19931	0.398619	-5.51733	3.44e-08	2.24e-06
									chr3;14833469;14833558	LINE | CR1 | L3	5.74444	1.93023	0.503491	3.83369	0.000126	0.024135										chr1;155983460;155983580	9.68677	1.53846	0.438592	3.50772	0.00045196	0.00307258		chr1;244330019;244330603	MER21B;LTR;ERVL	39.9167	-2.19931	0.398619	-5.51733	3.44e-08	2.24e-06
									chr3;15710036;15710189	SINE | Alu | AluJr	22.7874	1.05587	0.275158	3.83733	0.000124	0.024024										chr1;156055600;156055740	6.68115	2.09496	0.554521	3.77796	0.00015812	0.00139152		chr1;244836228;244836404	L2;LINE;L2	11.138	1.30897	0.408575	3.20374	0.00135656	0.00699907
									chr3;15779936;15781218	LINE | L1 | L1M3	23.6222	1.19294	0.290525	4.10616	4.02e-05	0.016059										chr1;156103520;156103960	31.9432	1.23082	0.350289	3.51374	0.00044185	0.00302091		chr1;245106762;245107074	AluSq2;SINE;Alu	42.5248	-1.7576	0.357193	-4.92059	8.63e-07	2.58e-05
									chr3;16027622;16028269	LINE | L2 | L2a	14.6864	1.29475	0.381047	3.39788	0.000679	0.04596										chr1;156120840;156121180	22.0236	1.10403	0.327125	3.37496	0.00073826	0.00443919		chr1;245124453;245125028	LTR26E;LTR;ERV1	19.6897	-1.5845	0.354241	-4.47295	7.71e-06	0.00013806
									chr3;160971767;160972059	SINE | Alu | AluJr	11.576	1.22346	0.358925	3.40869	0.000653	0.045247										chr1;156122560;156122820	21.4976	1.04484	0.332256	3.14468	0.00166267	0.00814925		chr1;246081976;246082684	LTR8B;LTR;ERV1	92.4832	-1.58785	0.288251	-5.50856	3.62e-08	2.32e-06
									chr3;166006024;166008873	LINE | L1 | L1PA5	7.74002	1.59434	0.430303	3.70515	0.000211	0.028955										chr1;156186380;156186720	41.3564	-1.44617	0.301158	-4.80205	1.57e-06	4.06e-05		chr1;246119843;246120288	MER39;LTR;ERV1	25.0609	-2.41554	0.417935	-5.77971	7.48e-09	7.04e-07
									chr3;172509762;172510000	SINE | Alu | AluY	21.5787	1.85797	0.497988	3.73096	0.000191	0.028043										chr1;156398440;156398700	29.9297	-1.47675	0.350238	-4.21642	2.48e-05	0.00033907		chr1;246684178;246684496	AluSz;SINE;Alu	43.5739	-2.24188	0.346329	-6.47328	9.59e-11	3.05e-08
									chr3;172510075;172510214	LINE | L2 | L2c	4.3467	3.19551	0.872142	3.66398	0.000248	0.03079										chr1;156490380;156490580	14.0319	1.53716	0.423568	3.62908	0.00028443	0.00216415		chr1;246684667;246685113	LTR7C;LTR;ERV1	43.5739	-2.24188	0.346329	-6.47328	9.59e-11	3.05e-08
									chr3;172510215;172510439	SINE | Alu | AluJb	19.2799	2.10976	0.507918	4.15374	3.27e-05	0.014963										chr1;156490640;156490880	16.5037	1.82916	0.472741	3.86926	0.00010917	0.00105016		chr1;246728870;246729943	MER11B;LTR;ERVK	22.4633	-1.6867	0.416827	-4.04652	5.2e-05	0.00059794
									chr3;172511397;172511476	LINE | RTE-X | L4_A_Mam	40.4954	2.37831	0.505645	4.70352	2.56e-06	0.007566										chr1;156502820;156503140	40.1444	1.15259	0.287932	4.003	6.25e-05	0.00068771		chr1;247357437;247360114	HERVP71A-int;LTR;ERV1	21.036	1.3089	0.389829	3.35762	0.00078617	0.00465936
									chr3;172512783;172513037	SINE | MIR | MIRb	75.7811	2.47858	0.614398	4.03415	5.48e-05	0.018088										chr1;156616500;156616720	16.1147	1.80506	0.409797	4.40477	1.06e-05	0.00017569		chr1;247577933;247580586	ERVL-B4-int;LTR;ERVL	34.8793	-1.464	0.360267	-4.06365	4.83e-05	0.00056499
									chr3;172513758;172513834	SINE | MIR | MIRc	18.5348	2.58969	0.726515	3.56454	0.000365	0.035988										chr1;156624500;156624620	7.5313	1.63575	0.509087	3.2131	0.00131309	0.00682834		chr1;247746548;247746752	MIR;SINE;MIR	55.8243	-2.88921	0.35097	-8.23208	1.84e-16	2.73e-12
									chr3;172514137;172514188	SINE | MIR | MIRc	27.6496	2.29363	0.65885	3.48126	0.000499	0.040889										chr1;156661420;156661580	15.4046	2.01519	0.488454	4.12566	3.7e-05	0.00046083		chr1;247747359;247747659	AluY;SINE;Alu	19.4805	-2.14397	0.430704	-4.97782	6.43e-07	2.05e-05
									chr3;172514520;172514614	SINE | MIR | MIR3	27.5577	2.26578	0.648818	3.49216	0.000479	0.040233										chr1;156664580;156664740	11.4924	1.54134	0.456554	3.37603	0.00073539	0.00442752		chr1;247747673;247749245	MER31-int;LTR;ERV1	19.4805	-2.14397	0.430704	-4.97782	6.43e-07	2.05e-05
									chr3;172514627;172514804	SINE | MIR | MIR3	41.9929	2.79168	0.590852	4.72484	2.3e-06	0.007498										chr1;156664920;156665360	48.4952	1.89074	0.332352	5.68897	1.28e-08	1.06e-06		chr1;247747673;247749245	MER31-int;LTR;ERV1	40.2375	-2.58075	0.377835	-6.83037	8.47e-12	5.12e-09
									chr3;172515226;172515386	SINE | MIR | MIR3	64.3104	2.47055	0.582761	4.23939	2.24e-05	0.013747										chr1;156689480;156689740	32.6482	1.33766	0.269598	4.96169	6.99e-07	2.2e-05		chr10;3827334;3827457	MIRb;SINE;MIR	77.3542	-1.37254	0.267162	-5.13748	2.78e-07	1.07e-05
									chr3;172515980;172516279	SINE | Alu | AluY	29.0551	1.6032	0.444054	3.61038	0.000306	0.033582										chr1;156756400;156756720	29.0444	-1.21757	0.290485	-4.19149	2.77e-05	0.00036899		chr10;3881919;3882233	LTR16;LTR;ERVL	59.4636	-1.01408	0.256051	-3.96044	7.48e-05	0.00078657
									chr3;172517748;172517891	LINE | L1 | L1ME4a	87.8783	2.70365	0.578219	4.67581	2.93e-06	0.007675										chr1;156815420;156815660	13.5096	1.70681	0.468436	3.64363	0.00026882	0.00207557		chr10;3890829;3891458	MER41B;LTR;ERV1	54.1622	-1.77765	0.348729	-5.09751	3.44e-07	1.27e-05
									chr3;172518983;172519181	SINE | MIR | MIRb	60.1502	2.42974	0.550492	4.41376	1.02e-05	0.010904										chr1;156893420;156893560	7.36207	1.85578	0.552842	3.35681	0.00078848	0.00466799		chr10;3891626;3891804	MIRc;SINE;MIR	54.1622	-1.77765	0.348729	-5.09751	3.44e-07	1.27e-05
									chr3;172519960;172520116	SINE | MIR | MIR3	52.2946	2.23783	0.564193	3.96642	7.3e-05	0.019909										chr1;156894740;156894900	13.9883	1.57901	0.438554	3.6005	0.00031761	0.00234979		chr10;4637278;4638486	L2;LINE;L2	30.4382	-1.60392	0.350209	-4.57991	4.65e-06	9.33e-05
									chr3;172520810;172522223	LINE | L1 | L1PA8	206.224	2.72254	0.556782	4.88977	1.01e-06	0.005362										chr1;156894920;156895080	11.5252	2.069	0.465358	4.44604	8.75e-06	0.00015195		chr10;4732805;4733159	L1M5;LINE;L1	118.628	-1.13519	0.268642	-4.22567	2.38e-05	0.00032842
									chr3;179003928;179011524	LINE | L1 | L1MA2	18.8497	1.15127	0.298077	3.86234	0.000112	0.02318										chr1;156897160;156897280	7.28381	1.84449	0.560512	3.29072	0.00099932	0.00557036		chr10;4733183;4733496	MLT1H2;LTR;ERVL-MaLR	118.628	-1.13519	0.268642	-4.22567	2.38e-05	0.00032842
									chr3;183736432;183736508	SINE | MIR | MIR3	13.4255	1.1175	0.331468	3.37138	0.000748	0.047899										chr1;156897580;156897740	7.35249	1.81261	0.588223	3.0815	0.00205961	0.00957291		chr10;4733555;4733763	ERVL-E-int;LTR;ERVL	118.628	-1.13519	0.268642	-4.22567	2.38e-05	0.00032842
									chr3;183750258;183751391	LINE | L1 | L1MB3	25.7306	1.12242	0.314401	3.57003	0.000357	0.035739										chr1;156898320;156898560	18.2724	1.8162	0.488399	3.71869	0.00020026	0.00166076		chr10;5291580;5291975	MSTD;LTR;ERVL-MaLR	32.5299	1.27397	0.365369	3.48681	0.00048883	0.00326125
									chr3;183787251;183787686	LINE | L1 | L1MB7	6.30109	1.82186	0.519014	3.51023	0.000448	0.039149										chr1;157132580;157133020	87.9197	-1.58689	0.304444	-5.21243	1.86e-07	7.98e-06		chr10;5462757;5462941	MIR3;SINE;MIR	98.2968	-1.14304	0.267412	-4.27445	1.92e-05	0.0002773
									chr3;186176567;186176791	SINE | MIR | MIRb	10.0854	1.30869	0.387286	3.37914	0.000727	0.047217										chr1;157156020;157156140	9.67102	1.52635	0.486577	3.13692	0.00170733	0.00831292		chr10;5488016;5488325	AluSx1;SINE;Alu	194.11	-1.13538	0.192417	-5.90061	3.62e-09	4.08e-07
									chr3;186285309;186285408	SINE | MIR | MIR	7.2583	1.89884	0.529278	3.58761	0.000334	0.034834										chr1;157247100;157247580	59.7057	-1.82636	0.384175	-4.75398	1.99e-06	4.87e-05		chr10;5544427;5544587	MIRc;SINE;MIR	60.75	-1.39176	0.314891	-4.41981	9.88e-06	0.0001665
									chr3;188621198;188621572	LINE | L1 | L1PA16	17.0675	1.1122	0.327838	3.39253	0.000693	0.046275										chr1;157993600;157993700	6.70457	1.8145	0.560067	3.23979	0.00119619	0.00637669		chr10;5630101;5630219	L2c;LINE;L2	21.7192	1.5498	0.33757	4.59104	4.41e-06	8.96e-05
									chr3;188684974;188685199	SINE | MIR | MIR	11.6286	1.20731	0.357295	3.37904	0.000727	0.047217										chr1;158010700;158010800	6.05617	1.94826	0.590869	3.29728	0.00097627	0.00547417		chr10;5861894;5862202	AluY;SINE;Alu	20.3534	-1.57114	0.376568	-4.17227	3.02e-05	0.00039438
									chr3;188692486;188692738	LINE | L2 | L2c	22.7445	1.16045	0.33763	3.43703	0.000588	0.043539										chr1;158010920;158011120	16.2372	1.7169	0.453117	3.7891	0.0001512	0.00134478		chr10;5946238;5946429	MIRc;SINE;MIR	6.43474	1.97937	0.551847	3.58682	0.00033474	0.00244753
									chr3;188702413;188702598	LINE | L2 | L2c	7.18433	2.21211	0.595456	3.71499	0.000203	0.028552										chr1;158019540;158019780	27.0867	1.81619	0.387208	4.69049	2.73e-06	6.21e-05		chr10;7606098;7606752	L1PA15;LINE;L1	86.5163	-1.1234	0.248817	-4.51497	6.33e-06	0.00011876
									chr3;188702910;188703145	SINE | MIR | MIRb	10.0751	1.47984	0.426557	3.46926	0.000522	0.041516										chr1;158652800;158653080	22.5056	-2.16727	0.478434	-4.52992	5.9e-06	0.00011242		chr10;7607364;7607487	AluJo;SINE;Alu	162.335	-1.45429	0.216356	-6.72174	1.8e-11	9.16e-09
									chr3;190564108;190564231	SINE | MIR | MIR	8.30906	1.88709	0.559421	3.37329	0.000743	0.047759										chr1;158999780;158999960	14.1494	1.26576	0.380939	3.32274	0.00089137	0.00511552		chr10;7607532;7607832	AluSq2;SINE;Alu	162.335	-1.45429	0.216356	-6.72174	1.8e-11	9.16e-09
									chr3;27377400;27377692	SINE | Alu | AluSq2	10.9462	1.57384	0.467928	3.36343	0.00077	0.048527										chr1;159161120;159161240	14.1299	1.36786	0.441045	3.1014	0.00192606	0.0091076		chr10;7854917;7855801	HAL1;LINE;L1	42.3126	-1.37166	0.336445	-4.07693	4.56e-05	0.00054097
									chr3;27394021;27394316	SINE | Alu | AluJb	9.09925	2.00168	0.469516	4.26328	2.01e-05	0.013466										chr1;159598200;159598660	82.2361	-1.65185	0.350729	-4.70976	2.48e-06	5.79e-05		chr10;8177366;8177665	AluSq2;SINE;Alu	55.4171	-1.15978	0.270436	-4.28857	1.8e-05	0.00026388
									chr3;27404089;27404373	SINE | Alu | AluSz	8.83354	1.57693	0.423884	3.72018	0.000199	0.028384										chr1;159752100;159752560	84.9234	-2.34337	0.332813	-7.0411	1.91e-12	1.79e-09		chr10;8177752;8178010	AluJo;SINE;Alu	55.4171	-1.15978	0.270436	-4.28857	1.8e-05	0.00026388
									chr3;27416734;27417228	LINE | L1 | L1MC4a	10.3669	1.88378	0.509251	3.69911	0.000216	0.029269										chr1;159907040;159907300	33.6519	-1.32331	0.298549	-4.43248	9.32e-06	0.00015944		chr10;8211581;8211771	AluJo;SINE;Alu	62.7016	-1.49209	0.286264	-5.21228	1.87e-07	7.98e-06
									chr3;27417807;27418403	LINE | L1 | L1MC4a	11.1133	1.89002	0.561445	3.36634	0.000762	0.048364										chr1;159915920;159917000	205.171	-1.01614	0.204168	-4.97699	6.46e-07	2.06e-05		chr10;8211980;8212072	MLT1L;LTR;ERVL-MaLR	62.7016	-1.49209	0.286264	-5.21228	1.87e-07	7.98e-06
									chr3;27424753;27424871	SINE | MIR | MIRb	9.90883	1.68645	0.501744	3.36118	0.000776	0.048748										chr1;159959460;159959800	43.2026	-1.24678	0.31864	-3.91281	9.12e-05	0.00091747		chr10;8280850;8280940	MIR3;SINE;MIR	106.962	-1.86889	0.344391	-5.42665	5.74e-08	3.26e-06
									chr3;27427318;27427439	SINE | Alu | FLAM_C	14.0817	1.40324	0.37688	3.72329	0.000197	0.02833										chr1;160124480;160125280	153.081	-1.16929	0.221056	-5.28959	1.23e-07	5.88e-06		chr10;8296013;8296315	MLT1F;LTR;ERVL-MaLR	158.749	-1.86813	0.336064	-5.55886	2.72e-08	1.87e-06
									chr3;27428242;27428411	SINE | MIR | MIR	13.5338	1.916	0.448127	4.27557	1.91e-05	0.01319										chr1;160206040;160206320	29.6034	1.0469	0.275052	3.80618	0.00014113	0.00127638		chr10;8296342;8296739	MER39;LTR;ERV1	158.749	-1.86813	0.336064	-5.55886	2.72e-08	1.87e-06
									chr3;27430630;27430842	SINE | Alu | AluSx3	5.62716	1.84069	0.544967	3.37762	0.000731	0.047339										chr1;160500540;160501020	59.6085	-1.79089	0.394317	-4.54175	5.58e-06	0.00010763		chr10;8361463;8361518	CR1-13_AMi;LINE;CR1	82.8096	-1.21871	0.311861	-3.90787	9.31e-05	0.00093168
									chr3;27436145;27436335	LINE | L2 | L2c	28.621	1.21612	0.359319	3.3845	0.000713	0.046832										chr1;160504700;160504980	27.453	-2.0749	0.402755	-5.15177	2.58e-07	1.01e-05		chr10;8366591;8366966	L2c;LINE;L2	145.128	-1.25216	0.25824	-4.84884	1.24e-06	3.38e-05
									chr3;27451350;27451929	LINE | L1 | L1MD3	11.3172	1.90677	0.493358	3.86489	0.000111	0.023176										chr1;160652260;160652500	21.5513	1.56206	0.380475	4.10554	4.03e-05	0.00049232		chr10;8410390;8411044	MER39;LTR;ERV1	35.7258	-1.48687	0.373405	-3.98193	6.84e-05	0.00073477
									chr3;27460335;27460953	LINE | L1 | HAL1ME	32.3502	1.67358	0.449522	3.72302	0.000197	0.028337										chr1;161020180;161020320	13.8975	1.3593	0.379766	3.57932	0.00034449	0.00250425		chr10;8420206;8420292	L2a;LINE;L2	23.3288	-1.79416	0.402322	-4.45952	8.21e-06	0.00014461
									chr3;27461967;27462311	LINE | L1 | L1ME3Cz	6.79977	2.42195	0.660562	3.66649	0.000246	0.030687										chr1;161033740;161034040	35.3323	-1.10525	0.284151	-3.88964	0.00010039	0.00098598		chr10;8420447;8420768	L2a;LINE;L2	23.3288	-1.79416	0.402322	-4.45952	8.21e-06	0.00014461
									chr3;27468010;27468218	SINE | Alu | AluSz	6.95663	1.89141	0.48408	3.90723	9.34e-05	0.02192										chr1;161082960;161084020	322.048	-1.03596	0.237997	-4.35284	1.34e-05	0.0002104		chr10;8559618;8559932	AluSx3;SINE;Alu	19.9657	-1.72986	0.392636	-4.40577	1.05e-05	0.0001751
									chr3;27478705;27479027	SINE | Alu | AluSz	8.19718	2.06945	0.570412	3.628	0.000286	0.032667										chr1;161092200;161092780	81.6938	-1.05548	0.230965	-4.56985	4.88e-06	9.69e-05		chr10;8581797;8581850	MIR3;SINE;MIR	65.8376	-1.56998	0.263275	-5.96326	2.47e-09	3.07e-07
									chr3;27480249;27480529	SINE | Alu | AluJb	21.9742	1.29603	0.384487	3.3708	0.000749	0.047955										chr1;161128960;161129480	89.8204	-1.72716	0.250101	-6.90587	4.99e-12	3.58e-09		chr10;8581855;8582104	MIR;SINE;MIR	65.8376	-1.56998	0.263275	-5.96326	2.47e-09	3.07e-07
									chr3;27480895;27480994	LINE | L2 | L2c	14.1759	1.94652	0.556033	3.50073	0.000464	0.039777										chr1;161199060;161199160	6.76889	1.97109	0.579259	3.40277	0.00066706	0.00411475		chr10;8633493;8634139	L1MB8;LINE;L1	9.82281	-1.99145	0.509331	-3.90993	9.23e-05	0.00092589
									chr3;30647053;30647453	LTR | ERVL | LTR16	38.9177	1.11441	0.282526	3.94445	8e-05	0.020546										chr1;161201120;161201240	7.06679	1.55709	0.501644	3.10398	0.00190938	0.00905137		chr10;8634227;8634991	L1ME5;LINE;L1	9.82281	-1.99145	0.509331	-3.90993	9.23e-05	0.00092589
									chr3;31897030;31897727	LINE | L1 | L1MEh	22.5194	1.29024	0.34628	3.72601	0.000195	0.028227										chr1;161207060;161207420	33.4258	1.20732	0.393544	3.06782	0.00215624	0.00990301		chr10;9825469;9826030	MER61E;LTR;ERV1	38.5899	-1.33784	0.314266	-4.25703	2.07e-05	0.00029507
									chr3;47907169;47907410	LINE | L1 | L1ME4b	20.2565	1.27076	0.348143	3.65011	0.000262	0.031534										chr1;161379200;161379320	7.23662	2.05263	0.643317	3.19069	0.00141934	0.00723902		chr10;11639791;11639865	LTR88c;LTR;Gypsy?	75.218	-1.38827	0.287316	-4.83186	1.35e-06	3.63e-05
									chr3;56731962;56732175	SINE | MIR | MIRb	17.5108	1.43844	0.413276	3.48057	0.0005	0.040937										chr1;161389680;161390580	179.924	1.05959	0.226488	4.67832	2.89e-06	6.5e-05		chr10;11639909;11640262	MLT1A0;LTR;ERVL-MaLR	75.218	-1.38827	0.287316	-4.83186	1.35e-06	3.63e-05
									chr3;56797919;56798087	SINE | MIR | MIRc	12.0568	1.4409	0.405361	3.55461	0.000379	0.036478										chr1;162011380;162011760	30.7426	1.5919	0.36983	4.30441	1.67e-05	0.00024935		chr10;11708618;11708795	AluSx1;SINE;Alu	75.4786	-1.36413	0.322599	-4.22857	2.35e-05	0.00032524
									chr3;58082815;58083311	LINE | L1 | L1MC5a	17.0164	1.75037	0.465317	3.76167	0.000169	0.026911										chr1;162373900;162374180	67.2187	-1.06434	0.271042	-3.92683	8.61e-05	0.00087652		chr10;11708825;11708948	AluSx1;SINE;Alu	75.4786	-1.36413	0.322599	-4.22857	2.35e-05	0.00032524
									chr3;58084582;58085280	LINE | L1 | L1MB7	59.5238	1.41765	0.406912	3.48392	0.000494	0.040749										chr1;162381420;162381780	40.7941	-2.00107	0.456121	-4.38713	1.15e-05	0.00018695		chr10;11708949;11709228	L2a;LINE;L2	75.4786	-1.36413	0.322599	-4.22857	2.35e-05	0.00032524
									chr3;58085992;58086300	SINE | Alu | AluJb	17.9605	1.63899	0.402512	4.0719	4.66e-05	0.017095										chr1;162388720;162388840	5.8155	2.2368	0.693573	3.22503	0.00125957	0.00662791		chr10;12750768;12751046	AluSx;SINE;Alu	16.9907	-1.93617	0.405291	-4.77723	1.78e-06	4.46e-05
									chr3;58102629;58102754	SINE | MIR | MIRb	12.8837	1.48658	0.404388	3.67613	0.000237	0.030264										chr1;162538800;162539400	131.94	-1.56873	0.32766	-4.78768	1.69e-06	4.28e-05		chr10;13223262;13223558	L1MB4;LINE;L1	39.878	-1.35967	0.300137	-4.53018	5.89e-06	0.0001123
									chr3;58105414;58105499	LINE | L2 | L2a	22.5235	2.14787	0.383028	5.60762	2.05e-08	0.001527										chr1;164624400;164624800	26.5797	-2.07349	0.47072	-4.40493	1.06e-05	0.00017562		chr10;13223558;13223851	AluSz;SINE;Alu	39.878	-1.35967	0.300137	-4.53018	5.89e-06	0.0001123
									chr3;58107331;58107538	SINE | MIR | MIRb	15.5048	1.36308	0.384586	3.54426	0.000394	0.036973										chr1;164641040;164641280	33.9939	-1.18899	0.2904	-4.09434	4.23e-05	0.00051028		chr10;13769609;13770069	MLT2B1;LTR;ERVL	59.2837	-1.30286	0.265275	-4.91136	9.04e-07	2.68e-05
									chr3;58114435;58115031	LINE | L1 | L1MB3	52.3232	1.60078	0.415066	3.8567	0.000115	0.023288										chr1;164683320;164683700	56.9315	-1.68698	0.292393	-5.76956	7.95e-09	7.37e-07		chr10;13770433;13770734	AluJo;SINE;Alu	59.2837	-1.30286	0.265275	-4.91136	9.04e-07	2.68e-05
									chr3;58118414;58118668	SINE | MIR | MIR	34.659	1.64107	0.42358	3.87428	0.000107	0.022833										chr1;164701220;164701720	87.0904	-2.12308	0.349713	-6.07092	1.27e-09	1.93e-07		chr10;13839639;13839820	AmnSINE1;SINE;5S-Deu-L2	7.12215	2.23696	0.624262	3.58337	0.00033919	0.00247368
									chr3;58135195;58135701	LTR | ERVL-MaLR | MLT1J	7.49636	1.80227	0.532916	3.3819	0.00072	0.047038										chr1;165893580;165893780	21.1784	-1.99921	0.429627	-4.65335	3.27e-06	7.13e-05		chr10;13854029;13854221	L3b;LINE;CR1	23.3855	1.67979	0.405613	4.14135	3.45e-05	0.00043763
									chr3;58144462;58145028	LINE | L1 | L1ME4b	26.9393	1.70607	0.398112	4.28539	1.82e-05	0.013054										chr1;165895400;165895640	28.7783	-1.77117	0.377155	-4.69614	2.65e-06	6.08e-05		chr10;14701230;14701544	AluSx;SINE;Alu	22.0004	-2.32641	0.406484	-5.72324	1.05e-08	9.08e-07
									chr3;58158842;58159097	SINE | MIR | MIRb	19.3715	1.26456	0.37106	3.40798	0.000654	0.045266										chr1;165898780;165899260	99.987	-1.77994	0.319387	-5.573	2.5e-08	1.75e-06		chr10;14701597;14701704	MIR3;SINE;MIR	22.0004	-2.32641	0.406484	-5.72324	1.05e-08	9.08e-07
									chr3;65896351;65896512	LINE | L1 | L1M5	10.5473	1.32702	0.389757	3.40475	0.000662	0.045449										chr1;166903240;166903580	45.9729	-1.92052	0.375517	-5.11433	3.15e-07	1.18e-05		chr10;14702836;14703290	LTR29;LTR;ERV1	70.747	-1.77664	0.299169	-5.93858	2.88e-09	3.42e-07
									chr3;67798195;67802246	LINE | L1 | L1PB4	8.21056	1.75737	0.463385	3.79247	0.000149	0.025813										chr1;166905800;166906500	123.284	-1.74898	0.314969	-5.55287	2.81e-08	1.92e-06		chr10;14703318;14703634	AluSz6;SINE;Alu	70.747	-1.77664	0.299169	-5.93858	2.88e-09	3.42e-07
									chr3;75672775;75676005	LINE | L1 | L1M1	13.0179	1.6585	0.456213	3.63536	0.000278	0.032301										chr1;166906660;166907180	53.721	-1.72491	0.303613	-5.68129	1.34e-08	1.1e-06		chr10;15046465;15046705	AluSz;SINE;Alu	26.555	-1.4905	0.339925	-4.38477	1.16e-05	0.0001886
									chr4;10617978;10618531	LINE | L1 | L1MB8	48.4732	2.16671	0.623677	3.4741	0.000513	0.041273										chr1;166909000;166909260	25.2793	-1.37801	0.348781	-3.95094	7.78e-05	0.00081041		chr10;15180756;15180842	MamRep1527;LTR;LTR	15.9883	-1.95333	0.501214	-3.8972	9.73e-05	0.00096323
									chr4;10623401;10623623	SINE | MIR | MIRb	53.9123	2.37747	0.627198	3.79062	0.00015	0.025903										chr1;166925860;166926400	64.104	-2.00426	0.323902	-6.18788	6.1e-10	1.13e-07		chr10;15180870;15180956	L1M5;LINE;L1	15.9883	-1.95333	0.501214	-3.8972	9.73e-05	0.00096323
									chr4;107670532;107670836	SINE | Alu | AluJr	5.96932	1.61096	0.461877	3.48787	0.000487	0.040472										chr1;167145860;167146220	40.5051	-1.62751	0.388954	-4.18431	2.86e-05	0.00037778		chr10;15181040;15181135	LTR78B;LTR;ERV1	15.9883	-1.95333	0.501214	-3.8972	9.73e-05	0.00096323
									chr4;10848143;10854905	LINE | L1 | L1PA11	9.38401	1.95679	0.519915	3.76368	0.000167	0.026851										chr1;167161240;167161680	95.1991	-1.46824	0.33218	-4.42002	9.87e-06	0.00016639		chr10;15206439;15206818	MSTB;LTR;ERVL-MaLR	16.4374	-2.20029	0.46073	-4.77566	1.79e-06	4.48e-05
									chr4;10906499;10907389	LINE | L1 | L1ME2	8.52617	2.07537	0.510522	4.06519	4.8e-05	0.017261										chr1;167251460;167251840	38.8109	-1.76819	0.363086	-4.86989	1.12e-06	3.12e-05		chr10;16819111;16819364	MLT1B;LTR;ERVL-MaLR	56.8562	-1.31799	0.324228	-4.06502	4.8e-05	0.0005627
									chr4;10944634;10945397	LTR | ERV1 | MER4E1	5.35904	2.39726	0.606027	3.95571	7.63e-05	0.020189										chr1;167617680;167617880	11.7275	2.06878	0.536134	3.8587	0.00011399	0.00108429		chr10;16819366;16819627	HAL1ME;LINE;L1	56.8562	-1.31799	0.324228	-4.06502	4.8e-05	0.0005627
									chr4;11042967;11047781	LINE | L1 | L1P2	18.2812	1.9899	0.440528	4.51708	6.27e-06	0.009371										chr1;167662060;167662160	6.98893	2.27161	0.58893	3.85718	0.0001147	0.00108868		chr10;16819366;16819627	HAL1ME;LINE;L1	35.4304	-1.58739	0.339126	-4.68081	2.86e-06	6.44e-05
									chr4;11060915;11066938	LINE | L1 | L1PA2	21.3557	1.31201	0.348645	3.76316	0.000168	0.026869										chr1;168098320;168099060	170.605	-1.77594	0.250391	-7.09266	1.32e-12	1.33e-09		chr10;17673717;17673763	MIR;SINE;MIR	67.6728	-1.63551	0.303334	-5.39179	6.98e-08	3.77e-06
									chr4;11168170;11171814	LINE | L1 | L1PA2	23.6777	1.22481	0.322116	3.8024	0.000143	0.025306										chr1;168301760;168301980	24.7084	-1.64733	0.421321	-3.90992	9.23e-05	0.00092589		chr10;17673761;17673821	MIRb;SINE;MIR	67.6728	-1.63551	0.303334	-5.39179	6.98e-08	3.77e-06
									chr4;11179511;11180293	LTR | ERVL | MER54B	11.0528	1.47795	0.426659	3.46401	0.000532	0.041873										chr1;168483560;168484020	65.1076	-2.29977	0.386774	-5.94604	2.75e-09	3.31e-07		chr10;17762231;17762352	L3;LINE;CR1	23.3093	-1.70733	0.404889	-4.21677	2.48e-05	0.00033872
									chr4;11180972;11181281	LINE | L2 | L2a	5.36313	1.843	0.521893	3.53138	0.000413	0.037795										chr1;168636760;168637020	20.1422	-3.243	0.499017	-6.49877	8.1e-11	2.73e-08		chr10;18627418;18633448	L1PA3;LINE;L1	30.0819	1.23752	0.318257	3.88842	0.0001009	0.00098914
									chr4;11186507;11187086	LTR | ERVL | MLT2B3	5.21474	2.38204	0.700297	3.40147	0.00067	0.045708										chr1;169494960;169495760	64.8808	-1.36716	0.299643	-4.56263	5.05e-06	9.93e-05		chr10;19038394;19038760	MLT1K;LTR;ERVL-MaLR	25.1733	-1.36837	0.344487	-3.9722	7.12e-05	0.00075759
									chr4;11189064;11189426	LTR | ERVL | LTR16C	6.43517	2.08605	0.541082	3.85533	0.000116	0.023299										chr1;169529340;169529740	50.3464	-1.76772	0.399278	-4.4273	9.54e-06	0.00016214		chr10;21333776;21333995	AluSx;SINE;Alu	39.9905	-1.27654	0.293435	-4.35034	1.36e-05	0.00021225
									chr4;11200438;11201255	LINE | L1 | L1ME3B	8.04226	2.09177	0.461764	4.52996	5.9e-06	0.009313										chr1;169549520;169549960	44.6957	-1.39176	0.328348	-4.23865	2.25e-05	0.00031423		chr10;21334097;21334408	AluSz;SINE;Alu	39.9905	-1.27654	0.293435	-4.35034	1.36e-05	0.00021225
									chr4;11201854;11202907	LINE | L1 | L1MC1	8.99306	1.84352	0.414933	4.44294	8.87e-06	0.010342										chr1;169586420;169586580	19.9465	1.34411	0.432943	3.10459	0.00190541	0.00903707		chr10;21351141;21352162	MER11A;LTR;ERVK	64.4671	-1.75155	0.307903	-5.68862	1.28e-08	1.06e-06
									chr4;11225641;11227029	LTR | ERVL | ERV3-16A3_I-int	9.25135	1.78646	0.5141	3.47492	0.000511	0.041215										chr1;169781420;169781700	32.4325	-1.48103	0.347618	-4.26052	2.04e-05	0.00029166		chr10;21355997;21356234	L2;LINE;L2	16.5644	-2.12587	0.46723	-4.54995	5.37e-06	0.00010416
									chr4;11340872;11341533	LINE | L2 | L2a	11.3285	1.37155	0.392462	3.49473	0.000475	0.040145										chr1;169858520;169858820	47.814	-1.12246	0.281132	-3.99263	6.53e-05	0.00071022		chr10;21385913;21386519	LTR26D;LTR;ERV1	92.351	-2.08091	0.27711	-7.50935	5.94e-14	1.67e-10
									chr4;11342804;11342922	SINE | MIR | MIRc	5.75414	2.28524	0.624096	3.66168	0.000251	0.030991										chr1;170340040;170340600	59.1485	-1.28184	0.295556	-4.33706	1.44e-05	0.00022214		chr10;21386519;21386852	MER39;LTR;ERV1	92.351	-2.08091	0.27711	-7.50935	5.94e-14	1.67e-10
									chr4;113723849;113724206	LINE | L1 | L1MC	7.52107	1.90131	0.566481	3.35634	0.00079	0.049151										chr1;171418740;171419040	37.8974	-1.25332	0.316833	-3.95577	7.63e-05	0.00079807		chr10;21386852;21387066	MER4B;LTR;ERV1	92.351	-2.08091	0.27711	-7.50935	5.94e-14	1.67e-10
									chr4;123046504;123047702	LINE | L1 | L1MA4	8.48189	1.47162	0.396705	3.70961	0.000208	0.028766										chr1;171421500;171421900	53.1563	-1.3833	0.279748	-4.94481	7.62e-07	2.35e-05		chr10;21395084;21395524	LTR8B;LTR;ERV1	40.1883	-1.88573	0.342835	-5.5004	3.79e-08	2.4e-06
									chr4;128932452;128933180	LINE | L1 | L1M2	12.0113	1.77961	0.42709	4.16682	3.09e-05	0.014628										chr1;171424540;171424840	82.58	-1.00697	0.257235	-3.9146	9.06e-05	0.00091217		chr10;21431892;21432530	MER4D;LTR;ERV1	67.4012	-1.52412	0.292892	-5.20368	1.95e-07	8.24e-06
									chr4;141330813;141330986	SINE | MIR | MIRc	7.42122	2.8705	0.830674	3.45562	0.000549	0.042391										chr1;172144740;172145000	26.0548	1.49305	0.357213	4.17971	2.92e-05	0.00038408		chr10;21432536;21432676	MER39;LTR;ERV1	67.4012	-1.52412	0.292892	-5.20368	1.95e-07	8.24e-06
									chr4;141335175;141339097	LTR | ERV1 | LOR1-int	24.2155	1.97557	0.470678	4.19729	2.7e-05	0.014165										chr1;172417600;172417960	35.7158	-2.15837	0.418258	-5.16038	2.46e-07	9.77e-06		chr10;21965280;21965424	L1MC4a;LINE;L1	28.4508	-1.52534	0.342623	-4.45195	8.51e-06	0.0001485
									chr4;141716255;141717227	LTR | ERVL-MaLR | MSTD-int	14.7295	1.4704	0.429378	3.4245	0.000616	0.04426										chr1;172485600;172486060	47.4555	-1.91148	0.364514	-5.24393	1.57e-07	7.05e-06		chr10;21965424;21965940	MER41C;LTR;ERV1	28.4508	-1.52534	0.342623	-4.45195	8.51e-06	0.0001485
									chr4;142350808;142351107	LTR | ERVL | LTR50	5.42695	1.92678	0.521203	3.69679	0.000218	0.029351										chr1;172616700;172616960	16.3795	-2.3962	0.542951	-4.41328	1.02e-05	0.0001705		chr10;22658707;22658925	MIRb;SINE;MIR	52.2982	-1.73961	0.309531	-5.62013	1.91e-08	1.42e-06
									chr4;146314043;146314212	SINE | MIR | MIRb	4.86549	2.10811	0.561865	3.75199	0.000175	0.02721										chr1;172717720;172718020	21.6	-2.22423	0.397297	-5.59842	2.16e-08	1.56e-06		chr10;22659008;22659169	MIR3;SINE;MIR	52.2982	-1.73961	0.309531	-5.62013	1.91e-08	1.42e-06
									chr4;146361428;146364467	LINE | L1 | L1M1	35.1642	1.23487	0.344268	3.58695	0.000335	0.034872										chr1;172746400;172746620	15.884	1.4541	0.456615	3.18453	0.00144989	0.0073591		chr10;23051783;23051933	MER39;LTR;ERV1	68.8325	-1.58864	0.272421	-5.83156	5.49e-09	5.55e-07
									chr4;147833166;147833530	LTR | ERVL-MaLR | THE1D	12.8673	1.18235	0.348667	3.39106	0.000696	0.046377										chr1;172761820;172762040	12.0779	-2.18861	0.525631	-4.16378	3.13e-05	0.00040581		chr10;23051933;23052561	MER41B;LTR;ERV1	68.8325	-1.58864	0.272421	-5.83156	5.49e-09	5.55e-07
									chr4;147844603;147845421	LINE | L2 | L2b	11.1667	1.50626	0.391638	3.84606	0.00012	0.023641										chr1;172780400;172780560	9.95837	-2.47632	0.581631	-4.25755	2.07e-05	0.00029456		chr10;23384714;23384831	AluJb;SINE;Alu	56.1518	-2.10244	0.425055	-4.94627	7.56e-07	2.34e-05
									chr4;147953023;147954478	LINE | L1 | L1ME1	11.3927	1.47463	0.386753	3.81285	0.000137	0.024961										chr1;172928420;172928660	20.0379	-1.80815	0.415541	-4.3513	1.35e-05	0.00021161		chr10;24331799;24332094	AluSq2;SINE;Alu	18.3797	-1.78487	0.417277	-4.27741	1.89e-05	0.00027425
									chr4;147973389;147974306	LINE | L1 | L1MA3	35.8329	1.01144	0.270361	3.74105	0.000183	0.027613										chr1;172993560;172994000	81.3053	-1.94852	0.341803	-5.70071	1.19e-08	1e-06		chr10;24428633;24428723	L2a;LINE;L2	76.297	-1.56439	0.298033	-5.24905	1.53e-07	6.9e-06
									chr4;147984614;147986120	LINE | L1 | L1PA15-16	26.3565	1.21459	0.348636	3.48384	0.000494	0.040755										chr1;173056340;173056900	98.0377	-2.41215	0.403716	-5.97487	2.3e-09	2.91e-07		chr10;24428739;24428876	FRAM;SINE;Alu	76.297	-1.56439	0.298033	-5.24905	1.53e-07	6.9e-06
									chr4;159142740;159142816	SINE | MIR | MIR	5.19449	2.0218	0.586335	3.4482	0.000564	0.042912										chr1;173269500;173269700	26.566	-1.63509	0.409321	-3.99465	6.48e-05	0.00070619		chr10;27199757;27200008	AluY;SINE;Alu	52.3615	-1.14726	0.270821	-4.23623	2.27e-05	0.00031679
									chr4;165885122;165885286	SINE | MIR | MIRc	11.0534	1.47315	0.424187	3.47289	0.000515	0.041314										chr1;173405860;173406200	36.7683	-1.56077	0.350407	-4.45418	8.42e-06	0.00014718		chr10;28049951;28050259	AluY;SINE;Alu	22.3757	-2.52115	0.405676	-6.21469	5.14e-10	1e-07
									chr4;168465944;168466354	LINE | L1 | L1ME2z	18.5881	2.02573	0.507107	3.99468	6.48e-05	0.019277										chr1;173424720;173425240	83.4206	-1.88345	0.300563	-6.2664	3.69e-10	8.02e-08		chr10;28077882;28078114	MIRb;SINE;MIR	77.6876	-1.2271	0.286414	-4.28435	1.83e-05	0.00026759
									chr4;176768518;176768923	LTR | ERVL | MER74B	13.5919	1.11105	0.331093	3.35572	0.000792	0.049215										chr1;173429600;173429720	7.48277	1.70954	0.554867	3.081	0.0020631	0.00958287		chr10;28518849;28519162	AluY;SINE;Alu	95.2289	-1.66995	0.324821	-5.14115	2.73e-07	1.06e-05
									chr4;183835012;183835180	SINE | MIR | MIRb	5.00255	1.9462	0.56811	3.42575	0.000613	0.044237										chr1;173527060;173527440	77.2254	-1.21605	0.276381	-4.39991	1.08e-05	0.00017896		chr10;28519162;28519483	MLT1A1;LTR;ERVL-MaLR	95.2289	-1.66995	0.324821	-5.14115	2.73e-07	1.06e-05
									chr4;183900872;183901989	LINE | L1 | L1MB3	17.6071	1.20276	0.355568	3.38263	0.000718	0.046975										chr1;174191340;174191880	69.2211	-1.56843	0.255799	-6.13148	8.71e-10	1.45e-07		chr10;28519488;28519792	AluSp;SINE;Alu	95.2289	-1.66995	0.324821	-5.14115	2.73e-07	1.06e-05
									chr4;184804917;184805200	LINE | L1 | L1P1	8.53364	2.07306	0.555847	3.72955	0.000192	0.028141										chr1;174939760;174940180	39.8123	-1.85856	0.39839	-4.66517	3.08e-06	6.82e-05		chr10;28520820;28520914	MIRc;SINE;MIR	39.8428	-2.26143	0.365296	-6.19067	5.99e-10	1.12e-07
									chr4;28673995;28674355	LINE | L1 | L1MEd	7.84024	1.77126	0.492306	3.59787	0.000321	0.034329										chr1;174965660;174966440	125.493	-1.65984	0.301732	-5.50104	3.78e-08	2.39e-06		chr10;28521123;28521420	AluSp;SINE;Alu	39.8428	-2.26143	0.365296	-6.19067	5.99e-10	1.12e-07
									chr4;28729812;28730963	LINE | L1 | L1PA16	13.2149	1.3237	0.36914	3.5859	0.000336	0.034911										chr1;175178480;175178820	51.0438	-1.42549	0.335778	-4.24533	2.18e-05	0.00030712		chr10;29588627;29589094	MER4CL34;LTR;ERV1	33.5239	-1.2589	0.300961	-4.18295	2.88e-05	0.00037976
									chr4;28764317;28765749	LINE | L1 | L1PA16	15.8986	1.16908	0.334535	3.49463	0.000475	0.040147										chr1;175201160;175201320	9.25625	2.05737	0.518741	3.96607	7.31e-05	0.00077243		chr10;29865046;29865349	AluJb;SINE;Alu	18.9748	1.08141	0.34787	3.10865	0.00187945	0.00894616
									chr4;28846181;28849664	LINE | L1 | L1M2a	36.19	1.0604	0.287261	3.69141	0.000223	0.029475										chr1;175269180;175269600	67.0367	-1.95507	0.313791	-6.2305	4.65e-10	9.39e-08		chr10;29865353;29865480	MIRb;SINE;MIR	18.9748	1.08141	0.34787	3.10865	0.00187945	0.00894616
									chr4;39505427;39505539	LINE | L1 | L1ME3E	9.27658	2.38187	0.698194	3.41147	0.000646	0.045121										chr1;175359520;175359900	46.1387	-1.85944	0.345727	-5.37836	7.52e-08	4e-06		chr10;30447111;30447206	L2b;LINE;L2	47.3465	-1.23424	0.271993	-4.53776	5.69e-06	0.00010908
									chr4;39523823;39524090	LINE | L1 | L1ME4b	10.4198	2.01962	0.546594	3.69491	0.00022	0.029412										chr1;175359940;175360460	78.7168	-2.0457	0.383378	-5.33599	9.5e-08	4.8e-06		chr10;30490807;30491093	AluSx;SINE;Alu	26.9541	-1.35757	0.330992	-4.10152	4.1e-05	0.0004988
									chr4;53623715;53623908	SINE | MIR | MIR	15.5745	1.52441	0.454579	3.35345	0.000798	0.049346										chr1;175369660;175370120	93.2417	-1.8921	0.390149	-4.84967	1.24e-06	3.38e-05		chr10;30522136;30523200	MER11B;LTR;ERVK	140.963	-1.91244	0.316224	-6.04773	1.47e-09	2.11e-07
									chr4;53639749;53640061	SINE | Alu | AluSz	11.6612	1.28334	0.379856	3.3785	0.000729	0.047254										chr1;175823980;175824460	128.791	-1.45524	0.27328	-5.3251	1.01e-07	5.05e-06		chr10;30557701;30558006	AluSx1;SINE;Alu	33.4913	-1.7493	0.351771	-4.97284	6.6e-07	2.1e-05
									chr4;7779634;7779841	SINE | MIR | MIRb	12.5604	1.74805	0.460764	3.79382	0.000148	0.025727										chr1;175968840;175969120	28.4509	-1.54784	0.304663	-5.0805	3.76e-07	1.36e-05		chr10;30562476;30565218	HERVP71A-int;LTR;ERV1	34.5383	-1.62689	0.394679	-4.12206	3.75e-05	0.00046634
									chr4;7825424;7825870	LINE | L1 | L1M5	17.3198	1.66276	0.460299	3.61234	0.000303	0.03347										chr1;175969300;175969580	30.8713	-1.75745	0.363157	-4.83937	1.3e-06	3.51e-05		chr10;31656044;31657597	L1ME3Cz;LINE;L1	32.7778	-1.74674	0.364893	-4.78698	1.69e-06	4.29e-05
									chr4;7826807;7827289	LINE | L1 | L1M4a1	15.3204	1.71775	0.503762	3.40984	0.00065	0.045222										chr1;176450560;176450880	60.3246	-1.25146	0.260545	-4.80323	1.56e-06	4.04e-05		chr10;31698034;31698083	MIR3;SINE;MIR	48.9145	1.38798	0.328243	4.22852	2.35e-05	0.00032524
									chr4;7838030;7838346	LINE | L1 | L1MEg	11.2092	1.84021	0.469152	3.92241	8.77e-05	0.021331										chr1;176451760;176452240	77.5775	-2.06432	0.387163	-5.33191	9.72e-08	4.89e-06		chr10;32139839;32140152	AluJb;SINE;Alu	13.055	1.29272	0.392319	3.29507	0.00098398	0.0055061
									chr4;7854019;7854067	LINE | L2 | L2a	8.0446	1.86848	0.553744	3.37426	0.00074	0.047638										chr1;176462580;176463240	77.7074	-1.39184	0.268741	-5.17913	2.23e-07	9.04e-06		chr10;33967371;33967831	L1ME4a;LINE;L1	27.0088	-1.72604	0.417502	-4.1342	3.56e-05	0.00044829
									chr4;7862424;7862622	LINE | L1 | L1MB4	6.85603	1.64605	0.491447	3.3494	0.00081	0.049613										chr1;176466860;176467180	27.3596	-1.41273	0.327633	-4.31192	1.62e-05	0.00024264		chr10;33968059;33968357	AluSz6;SINE;Alu	27.0088	-1.72604	0.417502	-4.1342	3.56e-05	0.00044829
									chr4;7876260;7876802	LTR | ERVL-MaLR | MLT1O	20.0162	1.71619	0.40869	4.19926	2.68e-05	0.014154										chr1;176588820;176589020	10.4025	1.56249	0.489198	3.19398	0.00140325	0.00718089		chr10;34426792;34427856	MER11B;LTR;ERVK	117.293	-1.42751	0.263526	-5.41696	6.06e-08	3.39e-06
									chr4;79013849;79013996	SINE | 5S-Deu-L2 | AmnSINE1	5.07821	2.22349	0.632446	3.5157	0.000439	0.038773										chr1;177585500;177586080	107.419	-1.61145	0.31385	-5.13445	2.83e-07	1.09e-05		chr10;34991708;34991860	LTR86A1;LTR;ERVL	97.0445	-1.57081	0.344718	-4.5568	5.19e-06	0.00010154
									chr4;7911514;7911731	SINE | MIR | MIRc	16.4075	1.61037	0.394229	4.08486	4.41e-05	0.016726										chr1;177615320;177615620	28.4145	-1.2374	0.308966	-4.00497	6.2e-05	0.00068417		chr10;34992034;34992230	L1MEj;LINE;L1	97.0445	-1.57081	0.344718	-4.5568	5.19e-06	0.00010154
									chr4;83086830;83087450	LINE | L1 | L1MCa	184.859	2.15199	0.602548	3.57148	0.000355	0.035648										chr1;178092000;178092340	25.8619	-1.50028	0.359037	-4.17862	2.93e-05	0.00038538		chr10;34992301;34992436	L1MEj;LINE;L1	97.0445	-1.57081	0.344718	-4.5568	5.19e-06	0.00010154
									chr4;83105551;83105724	LINE | L2 | L2	10.7587	2.1323	0.628475	3.39281	0.000692	0.046249										chr1;178126660;178127200	68.5212	-1.51168	0.310133	-4.87429	1.09e-06	3.07e-05		chr10;34992443;34992540	AluSz;SINE;Alu	97.0445	-1.57081	0.344718	-4.5568	5.19e-06	0.00010154
									chr4;83164062;83170208	LINE | L1 | L1PA5	29.8835	1.48266	0.434912	3.40911	0.000652	0.045238										chr1;178172740;178173860	104.926	-1.54307	0.308061	-5.00898	5.47e-07	1.81e-05		chr10;35092615;35093350	LTR8B;LTR;ERV1	47.2832	-1.76829	0.387178	-4.56711	4.94e-06	9.76e-05
									chr4;83183560;83184563	LTR | ERV1 | MER34B-int	9.39057	2.41097	0.697847	3.45487	0.000551	0.042428										chr1;178267460;178268140	136.732	-1.59276	0.324682	-4.9056	9.31e-07	2.74e-05		chr10;35307068;35307254	MIR;SINE;MIR	119.513	-1.17291	0.286077	-4.09997	4.13e-05	0.00050155
									chr4;88398765;88399007	SINE | MIR | MIR	19.665	2.28156	0.621113	3.67334	0.000239	0.030388										chr1;178543080;178543240	13.2048	1.56173	0.41211	3.7896	0.00015089	0.00134261		chr10;35372704;35372997	AluSq2;SINE;Alu	31.4328	1.54955	0.433791	3.5721	0.00035413	0.0025607
									chr4;88408703;88409395	LTR | ERV1 | LTR8A	26.6036	1.99605	0.560002	3.56437	0.000365	0.035992										chr1;179293540;179293940	53.1865	1.03147	0.318909	3.23437	0.00121912	0.00646803		chr10;35391065;35391638	LTR10A;LTR;ERV1	23.4794	-1.74765	0.387343	-4.5119	6.42e-06	0.00012011
									chr4;88497184;88498576	LTR | ERVL-MaLR | MLT-int	19.213	1.70928	0.489236	3.49378	0.000476	0.040162										chr1;179550900;179551160	35.9158	-1.44057	0.330854	-4.35409	1.34e-05	0.00020952		chr10;37010920;37011327	LTR16;LTR;ERVL	52.2284	-1.94734	0.342072	-5.69279	1.25e-08	1.04e-06
									chr5;102570996;102573940	LINE | L1 | L1MA4	14.4698	1.10737	0.322749	3.43105	0.000601	0.043893										chr1;179809960;179810100	13.1649	1.31486	0.381236	3.44895	0.00056277	0.00362071		chr10;37736284;37736503	MLT1A;LTR;ERVL-MaLR	27.5613	-1.78954	0.450494	-3.9724	7.12e-05	0.00075719
									chr5;105221492;105221580	LTR | ERVL | LTR80B	7.05904	2.03719	0.599989	3.39537	0.000685	0.046151										chr1;179866360;179866980	90.8343	-1.65068	0.245605	-6.72087	1.81e-11	9.17e-09		chr10;38959006;38961414	L1MB7;LINE;L1	13.8508	1.5706	0.420472	3.73533	0.00018747	0.00157986
									chr5;105248408;105250563	LINE | L1 | L1M2	11.0508	1.87778	0.522798	3.59179	0.000328	0.034593										chr1;180096800;180097080	34.155	-1.78242	0.35555	-5.01313	5.36e-07	1.78e-05		chr10;42640727;42641177	LTR10B1;LTR;ERV1	80.0963	-1.01404	0.257091	-3.94429	8e-05	0.00082853
									chr5;120567511;120567892	LTR | ERVL-MaLR | MSTA	15.21	1.05445	0.306492	3.44039	0.000581	0.043383										chr1;180270320;180270480	10.564	1.59802	0.458985	3.48164	0.00049835	0.00330764		chr10;42641177;42641279	L1ME1;LINE;L1	80.0963	-1.01404	0.257091	-3.94429	8e-05	0.00082853
									chr5;14277494;14277547	SINE | MIR | MIRc	5.99355	1.57035	0.447753	3.50717	0.000453	0.039242										chr1;180521560;180521900	34.084	-1.4723	0.304986	-4.82743	1.38e-06	3.69e-05		chr10;42645584;42649060	HERV1_I-int;LTR;ERV1	32.4564	-1.34659	0.307653	-4.37697	1.2e-05	0.00019375
									chr5;14365812;14366035	LTR | ERVL-MaLR | MLT1J	10.2277	1.29757	0.35639	3.64086	0.000272	0.031955										chr1;180585420;180585860	64.3322	-1.57644	0.316247	-4.98482	6.2e-07	1.99e-05		chr10;45419601;45419742	AluJb;SINE;Alu	52.4444	1.39826	0.352966	3.96146	7.45e-05	0.00078407
									chr5;151449590;151449885	LINE | CR1 | L3	10.62	1.25488	0.351588	3.56918	0.000358	0.035783										chr1;180586800;180587160	69.649	-1.38078	0.243422	-5.67237	1.41e-08	1.14e-06		chr10;45490908;45491192	AluJr;SINE;Alu	25.7193	-1.59225	0.36155	-4.40395	1.06e-05	0.00017616
									chr5;151472057;151472501	LTR | ERVL | MLT2A2	14.4327	1.52869	0.373614	4.09163	4.28e-05	0.016493										chr1;180952260;180952640	53.1932	-1.34001	0.274637	-4.87921	1.07e-06	3.01e-05		chr10;45491289;45491559	AluSx;SINE;Alu	25.7193	-1.59225	0.36155	-4.40395	1.06e-05	0.00017616
									chr5;157499773;157500000	SINE | Alu | AluSx	12.0669	1.65546	0.471807	3.50877	0.00045	0.039176										chr1;181112420;181113020	148.942	-1.0196	0.208802	-4.88311	1.04e-06	2.97e-05		chr10;46305810;46305985	L2b;LINE;L2	70.848	-2.09053	0.337624	-6.19188	5.95e-10	1.11e-07
									chr5;157545844;157545970	SINE | MIR | MIRc	8.01308	2.4084	0.644792	3.73515	0.000188	0.027844										chr1;181141340;181141940	105.285	-1.06574	0.265271	-4.01755	5.88e-05	0.00065657		chr10;46306067;46306211	L2b;LINE;L2	70.848	-2.09053	0.337624	-6.19188	5.95e-10	1.11e-07
									chr5;157552706;157553337	LINE | L1 | L1MA1	26.5098	1.65032	0.483442	3.41369	0.000641	0.044888										chr1;181152960;181153220	28.8789	1.50488	0.395732	3.80279	0.00014308	0.00128997		chr10;46306216;46306428	L1MC5;LINE;L1	70.848	-2.09053	0.337624	-6.19188	5.95e-10	1.11e-07
									chr5;157564749;157564968	SINE | MIR | MIR	17.3366	1.7504	0.520075	3.36567	0.000764	0.048396										chr1;182086700;182086920	19.6022	-1.35534	0.341176	-3.97256	7.11e-05	0.00075692		chr10;46306461;46306659	L2b;LINE;L2	127.034	-1.35783	0.270324	-5.02296	5.09e-07	1.71e-05
									chr5;158808482;158808690	SINE | MIR | MIR	30.1787	1.1912	0.322259	3.69639	0.000219	0.029369										chr1;182087160;182088520	233.897	-1.00096	0.202266	-4.94875	7.47e-07	2.31e-05		chr10;46545757;46545916	MIRb;SINE;MIR	19.9668	1.35864	0.396441	3.42709	0.00061008	0.00384796
									chr5;158859623;158860008	LINE | L2 | L2c	14.7336	1.25298	0.359518	3.48518	0.000492	0.040655										chr1;182094560;182094980	52.3062	-1.80882	0.345633	-5.23335	1.66e-07	7.34e-06		chr10;49360163;49360329	MIRb;SINE;MIR	15.1625	1.64532	0.492442	3.34114	0.00083434	0.00487023
									chr5;159046601;159046693	LINE | L2 | L2c	31.345	1.06437	0.288273	3.69222	0.000222	0.029451										chr1;182098200;182098620	38.5497	-2.08061	0.315648	-6.59154	4.35e-11	1.76e-08		chr10;49418741;49418879	MIRb;SINE;MIR	165.832	-1.40767	0.260551	-5.40268	6.57e-08	3.6e-06
									chr5;16698088;16698401	SINE | Alu | AluJr	14.3049	1.40781	0.372831	3.77599	0.000159	0.026516										chr1;182101400;182101720	79.7885	-1.0912	0.25121	-4.34378	1.4e-05	0.00021703		chr10;49419077;49419235	MIRc;SINE;MIR	165.832	-1.40767	0.260551	-5.40268	6.57e-08	3.6e-06
									chr5;16722533;16723094	LINE | L1 | L1MC3	12.3646	1.51642	0.414513	3.65832	0.000254	0.031109										chr1;182128540;182128820	28.7701	-1.26373	0.318848	-3.96343	7.39e-05	0.00077958		chr10;49552020;49552446	LTR23;LTR;ERV1	60.1037	-1.55503	0.330914	-4.69919	2.61e-06	6.02e-05
									chr5;172350173;172350323	SINE | MIR | MIRb	7.05834	2.38222	0.569908	4.18	2.92e-05	0.01453										chr1;182144340;182144680	35.9395	1.19765	0.365937	3.27283	0.00106475	0.00583902		chr10;49554469;49554565	MLT2B5;LTR;ERVL	30.7447	-2.59673	0.473876	-5.47976	4.26e-08	2.61e-06
									chr5;172373205;172373317	LINE | L2 | L2b	14.422	1.64567	0.456471	3.6052	0.000312	0.033846										chr1;182338860;182339360	55.67	-1.62023	0.275735	-5.87604	4.2e-09	4.53e-07		chr10;49554699;49555200	MLT2B3;LTR;ERVL	30.7447	-2.59673	0.473876	-5.47976	4.26e-08	2.61e-06
									chr5;172376726;172376919	SINE | MIR | MIR	11.2121	2.38688	0.547666	4.35827	1.31e-05	0.011855										chr1;182340260;182340920	98.3258	-1.60035	0.277262	-5.772	7.83e-09	7.28e-07		chr10;49601277;49601588	AluSx3;SINE;Alu	20.0553	-1.5981	0.407093	-3.92564	8.65e-05	0.00088008
									chr5;172380386;172380524	LTR | LTR | LTR106_Mam	11.8788	1.77531	0.508392	3.49201	0.000479	0.04024										chr1;182968460;182968780	33.6953	-1.27405	0.30747	-4.14366	3.42e-05	0.00043382		chr10;50490537;50490671	MIRb;SINE;MIR	49.0833	-1.28435	0.289659	-4.43401	9.25e-06	0.00015851
									chr5;172383522;172383586	LINE | L2 | L2a	8.09949	1.89624	0.469605	4.03795	5.39e-05	0.017983										chr1;183149300;183149460	6.41939	1.93346	0.584543	3.30764	0.00094087	0.00533026		chr10;50490674;50490762	MIRb;SINE;MIR	49.0833	-1.28435	0.289659	-4.43401	9.25e-06	0.00015851
									chr5;172384336;172384775	LINE | L1 | L1MB3	36.4169	1.51009	0.439702	3.43435	0.000594	0.043705										chr1;183180920;183181060	9.38895	1.52472	0.482059	3.16292	0.00156194	0.00778274		chr10;50511868;50512018	L2c;LINE;L2	36.4843	-1.3718	0.306411	-4.477	7.57e-06	0.00013591
									chr5;172386618;172386913	SINE | Alu | AluJb	14.1989	1.70149	0.359601	4.73162	2.23e-06	0.007371										chr1;183276420;183276880	83.0029	-1.27698	0.260379	-4.90432	9.38e-07	2.75e-05		chr10;50537465;50537668	L1PA5;LINE;L1	14.8029	-1.56831	0.387944	-4.04262	5.29e-05	0.00060483
									chr5;172387145;172387766	LTR | ERVL | LTR82B	25.1395	1.55238	0.355749	4.36369	1.28e-05	0.011805										chr1;183281560;183282120	76.5573	1.16259	0.223128	5.21042	1.88e-07	8.05e-06		chr10;50600280;50600489	MIRc;SINE;MIR	41.0948	-1.13859	0.27205	-4.1852	2.85e-05	0.00037665
									chr5;172388188;172388335	LTR | ERVL | LTR82B	7.08162	1.67473	0.490183	3.41654	0.000634	0.044741										chr1;183318600;183318740	17.9623	1.09589	0.352472	3.10915	0.00187625	0.0089342		chr10;50627304;50627824	ERVL-E-int;LTR;ERVL	34.6376	-1.5685	0.33325	-4.70666	2.52e-06	5.85e-05
									chr5;172392814;172393646	LINE | L1 | L1M4	43.4319	1.31721	0.377114	3.49287	0.000478	0.040185										chr1;183454320;183454880	108.067	-1.6029	0.29232	-5.48336	4.17e-08	2.58e-06		chr10;52787023;52787141	MIRb;SINE;MIR	43.3361	-1.76913	0.419734	-4.2149	2.5e-05	0.00034047
									chr5;172396988;172397681	LTR | ERVK | MER11B	9.18398	1.54098	0.4209	3.66115	0.000251	0.031011										chr1;183461500;183461740	22.152	-1.58058	0.379618	-4.16361	3.13e-05	0.00040595		chr10;57785627;57785668	LTR29;LTR;ERV1	30.5968	-1.63891	0.372727	-4.39708	1.1e-05	0.00018056
									chr5;172397741;172398396	LTR | ERVK | HERVK11-int	15.7817	1.64867	0.437986	3.76422	0.000167	0.026845										chr1;183620380;183620700	20.3027	-1.69614	0.428926	-3.95438	7.67e-05	0.00080166		chr10;57785668;57785709	LTR60B;LTR;ERV1	30.5968	-1.63891	0.372727	-4.39708	1.1e-05	0.00018056
									chr5;172398462;172399441	LTR | ERVK | HERVK11-int	16.6476	1.58425	0.380116	4.1678	3.08e-05	0.014615										chr1;183632100;183632360	27.4056	-1.49228	0.35827	-4.16525	3.11e-05	0.0004036		chr10;57785709;57786341	MER41B;LTR;ERV1	30.5968	-1.63891	0.372727	-4.39708	1.1e-05	0.00018056
									chr5;172401604;172402672	LTR | ERVK | MER11B	27.4688	1.54078	0.391789	3.93268	8.4e-05	0.02095										chr1;184287120;184287340	17.1455	-2.06665	0.463111	-4.46254	8.1e-06	0.00014327		chr10;57785709;57786341	MER41B;LTR;ERV1	15.9027	-1.75417	0.423796	-4.13918	3.49e-05	0.00044088
									chr5;172405263;172405818	LTR | ERVL-MaLR | MLT1E2	12.6363	1.9691	0.505012	3.89912	9.65e-05	0.022078										chr1;184483100;184483360	35.5247	-1.25165	0.26355	-4.74919	2.04e-06	4.97e-05		chr10;58180481;58181383	L2a;LINE;L2	13.7675	-1.78451	0.458066	-3.89576	9.79e-05	0.00096762
									chr5;172411803;172412177	LINE | L1 | L1MB3	23.219	1.7797	0.518393	3.4331	0.000597	0.043765										chr1;184513540;184513820	18.8092	-1.57611	0.359855	-4.37983	1.19e-05	0.00019185		chr10;58255758;58256825	MER11B;LTR;ERVK	65.899	-1.6612	0.309306	-5.37074	7.84e-08	4.13e-06
									chr5;172420807;172421067	LTR | ERVL-MaLR | MLT1K	13.2367	1.87844	0.413953	4.5378	5.68e-06	0.009229										chr1;184567040;184567460	65.6458	-1.54492	0.259875	-5.94487	2.77e-09	3.32e-07		chr10;58953964;58954326	MER39;LTR;ERV1	113.637	-2.00644	0.301574	-6.65321	2.87e-11	1.34e-08
									chr5;172425211;172425831	LINE | L2 | L2b	13.7342	1.60362	0.449928	3.56415	0.000365	0.035992										chr1;184595600;184595920	71.7172	-1.57315	0.302554	-5.19957	2e-07	8.39e-06		chr10;58954331;58955040	MER50;LTR;ERV1	113.637	-2.00644	0.301574	-6.65321	2.87e-11	1.34e-08
									chr5;172430857;172431164	SINE | Alu | AluSx1	7.59976	1.8218	0.464596	3.92125	8.81e-05	0.021352										chr1;184623900;184624380	46.4729	-1.27045	0.273476	-4.64556	3.39e-06	7.33e-05		chr10;59172694;59173045	LTR81B;LTR;Gypsy	28.2035	-1.93356	0.440968	-4.38481	1.16e-05	0.0001886
									chr5;172434782;172435083	SINE | Alu | AluSx	9.15996	1.63321	0.447266	3.65155	0.000261	0.031478										chr1;184680620;184681220	90.5467	-2.77135	0.564917	-4.90576	9.31e-07	2.74e-05		chr10;59173294;59173921	MER39B;LTR;ERV1	51.7122	-1.99995	0.339343	-5.89358	3.78e-09	4.21e-07
									chr5;172437427;172437564	SINE | MIR | MIRb	9.92745	1.6398	0.463671	3.53655	0.000405	0.037457										chr1;185439740;185440380	120.127	-2.48661	0.363605	-6.83876	7.99e-12	4.93e-09		chr10;59173294;59173921	MER39B;LTR;ERV1	43.1865	-1.93724	0.306556	-6.31937	2.63e-10	6.27e-08
									chr5;172439299;172439514	SINE | MIR | MIRb	7.86372	2.05795	0.548605	3.75124	0.000176	0.027219										chr1;185565260;185565640	46.2577	-1.34899	0.273396	-4.93419	8.05e-07	2.44e-05		chr10;59173960;59173996	MER39B;LTR;ERV1	43.1865	-1.93724	0.306556	-6.31937	2.63e-10	6.27e-08
									chr5;172451586;172451650	SINE | MIR | MIR3	9.10259	2.02343	0.540723	3.74208	0.000182	0.027562										chr1;185644440;185644960	63.4086	-1.72561	0.2842	-6.07182	1.26e-09	1.93e-07		chr10;59174065;59174599	LTR81B;LTR;Gypsy	43.1865	-1.93724	0.306556	-6.31937	2.63e-10	6.27e-08
									chr5;172452139;172452240	SINE | MIR | MIRb	7.89258	1.71103	0.492174	3.47646	0.000508	0.041119										chr1;185645100;185645760	104.198	-1.64308	0.283015	-5.80562	6.41e-09	6.26e-07		chr10;59175778;59175877	L2a;LINE;L2	98.1411	-1.34834	0.282341	-4.77558	1.79e-06	4.48e-05
									chr5;172452439;172452585	SINE | MIR | MIRb	7.31664	1.94523	0.463286	4.19876	2.68e-05	0.014154										chr1;185649700;185649940	19.0013	-1.65021	0.358744	-4.59998	4.23e-06	8.67e-05		chr10;59180978;59181147	MIRb;SINE;MIR	25.4784	-2.05689	0.355154	-5.79154	6.97e-09	6.66e-07
									chr5;175245317;175246595	LINE | L2 | L2a	6.34942	3.1774	0.92717	3.42699	0.00061	0.044195										chr1;185701600;185702040	78.3229	-1.96052	0.345012	-5.68246	1.33e-08	1.09e-06		chr10;60127583;60127697	L3;LINE;CR1	18.3317	-1.69887	0.427508	-3.97388	7.07e-05	0.00075374
									chr5;179180426;179180871	LTR | ERVL | MER74A	11.1234	1.49808	0.419596	3.5703	0.000357	0.035708										chr1;186235020;186235300	25.5138	-1.84792	0.469092	-3.93936	8.17e-05	0.00084125		chr10;60127700;60127996	AluSc8;SINE;Alu	18.3317	-1.69887	0.427508	-3.97388	7.07e-05	0.00075374
									chr5;31911570;31911768	LTR | ERVL-MaLR | MLT1N2	8.66889	1.4346	0.418129	3.431	0.000601	0.043894										chr1;186348140;186348720	125.591	-1.65461	0.325898	-5.0771	3.83e-07	1.37e-05		chr10;60135138;60135679	LTR75;LTR;ERVL	96.2328	-2.05488	0.300325	-6.8422	7.8e-12	4.89e-09
									chr5;38443527;38443737	LINE | CR1 | L3	5.41127	2.02993	0.502492	4.03973	5.35e-05	0.017962										chr1;186363960;186364200	17.4508	-1.94572	0.380806	-5.1095	3.23e-07	1.21e-05		chr10;61035861;61038370	HERV17-int;LTR;ERV1	118.61	-1.7092	0.312823	-5.46379	4.66e-08	2.78e-06
									chr5;43625915;43626100	LINE | L1 | L1ME4a	5.09759	1.66093	0.494979	3.35557	0.000792	0.049231										chr1;186446100;186446320	19.9771	-1.50493	0.371183	-4.05443	5.03e-05	0.00058316		chr10;61064387;61064528	L2c;LINE;L2	35.1615	-1.16364	0.297795	-3.9075	9.33e-05	0.00093288
									chr5;4536146;4537190	LTR | ERVL | ERV3-16A3_I-int	5.34258	1.94778	0.545251	3.57226	0.000354	0.035648										chr1;186644840;186645340	93.6568	-1.83687	0.378272	-4.85594	1.2e-06	3.3e-05		chr10;61064762;61064979	L2c;LINE;L2	35.1615	-1.16364	0.297795	-3.9075	9.33e-05	0.00093288
									chr5;55947221;55947457	LINE | L1 | L1ME1	37.2062	1.38522	0.324197	4.27278	1.93e-05	0.013261										chr1;187842760;187843120	52.4141	-1.50004	0.330999	-4.53185	5.85e-06	0.00011156		chr10;61931321;61932048	L1ME1;LINE;L1	45.1312	-1.61468	0.32601	-4.95284	7.31e-07	2.28e-05
									chr5;55955738;55955864	SINE | Alu | FLAM_C	75.6676	1.0653	0.258296	4.12436	3.72e-05	0.015758										chr1;187862560;187862840	31.0094	-2.06282	0.451165	-4.5722	4.83e-06	9.61e-05		chr10;61932839;61933099	AluJr;SINE;Alu	17.7813	-1.52464	0.390441	-3.90491	9.43e-05	0.00094068
									chr5;78273826;78274637	LINE | L1 | L1MEg	12.7852	1.12237	0.333516	3.36528	0.000765	0.048412										chr1;187885620;187885880	25.1268	-2.16805	0.410524	-5.28118	1.28e-07	6.09e-06		chr10;62111943;62112231	AluY;SINE;Alu	107.997	-1.46593	0.313813	-4.67136	2.99e-06	6.67e-05
									chr5;79493415;79493542	LINE | L2 | L2a	18.0527	1.68503	0.483964	3.48172	0.000498	0.040871										chr1;187943120;187943340	16.2328	-2.6955	0.479785	-5.61814	1.93e-08	1.43e-06		chr10;62112249;62112701	MER31B;LTR;ERV1	107.997	-1.46593	0.313813	-4.67136	2.99e-06	6.67e-05
									chr5;80991160;80991439	SINE | Alu | AluJb	22.522	1.20334	0.35498	3.38989	0.000699	0.046427										chr1;187952500;187952840	30.6469	-1.6423	0.419715	-3.9129	9.12e-05	0.00091727		chr10;63102120;63102399	AluSq2;SINE;Alu	26.178	-2.07932	0.355096	-5.85564	4.75e-09	4.99e-07
									chr5;81049696;81049850	SINE | MIR | MIR	15.5259	1.68127	0.472024	3.56184	0.000368	0.036041										chr1;187957040;187957260	16.2856	-2.27204	0.475627	-4.77694	1.78e-06	4.46e-05		chr10;63504208;63504755	L2a;LINE;L2	64.2254	-1.3838	0.299174	-4.6254	3.74e-06	7.9e-05
									chr5;81051305;81052010	LINE | L1 | L1MB7	55.0002	1.29104	0.371355	3.47657	0.000508	0.041115										chr1;188372940;188373180	24.5472	-1.73965	0.406712	-4.27736	1.89e-05	0.00027427		chr10;68093786;68094269	MER41B;LTR;ERV1	18.4064	-2.36297	0.4777	-4.94656	7.55e-07	2.33e-05
									chr5;81053125;81057281	LINE | L1 | L1PA5	293.521	1.18886	0.302111	3.93519	8.31e-05	0.020878										chr1;192954840;192955180	40.588	-1.6664	0.38174	-4.36529	1.27e-05	0.00020159		chr10;68094269;68094561	AluSq2;SINE;Alu	18.4064	-2.36297	0.4777	-4.94656	7.55e-07	2.33e-05
									chr5;81063963;81064544	LTR | ERVL-MaLR | MLT1F2	15.4053	1.38075	0.367966	3.75238	0.000175	0.027185										chr1;196002340;196002640	37.4934	-1.47416	0.374148	-3.94003	8.15e-05	0.00083953		chr10;68631449;68631565	AluY;SINE;Alu	26.9358	-1.3261	0.315929	-4.19747	2.7e-05	0.00036159
									chr5;81065333;81065960	LINE | L1 | HAL1ME	52.9972	1.24442	0.352408	3.53118	0.000414	0.037808										chr1;197222320;197222680	53.2609	-1.25303	0.319537	-3.92141	8.8e-05	0.00089212		chr10;69048369;69048672	AluSz;SINE;Alu	16.9445	1.38388	0.421589	3.28254	0.00102875	0.00569265
									chr5;81066404;81066895	LTR | ERVL-MaLR | MLT1O	48.8251	1.1751	0.290423	4.04616	5.21e-05	0.017716										chr1;197939140;197939440	39.2618	-1.16704	0.288114	-4.05063	5.11e-05	0.00059066		chr10;69061049;69061340	AluSx1;SINE;Alu	93.2591	1.22848	0.267016	4.60076	4.21e-06	8.64e-05
									chr5;81066995;81067192	SINE | MIR | MIRb	21.3753	1.58652	0.400305	3.96329	7.39e-05	0.019985										chr1;197974800;197975100	19.3927	-2.28596	0.448437	-5.09761	3.44e-07	1.27e-05		chr10;69062505;69062754	MIR;SINE;MIR	3.85741	2.41356	0.784605	3.07615	0.00209692	0.00969864
									chr5;81078123;81078537	LINE | L1 | L1MA4	11.0392	1.3995	0.407756	3.4322	0.000599	0.043802										chr1;198107080;198107620	110.742	-1.96692	0.383176	-5.1332	2.85e-07	1.09e-05		chr10;69237762;69237914	MIRc;SINE;MIR	23.4754	1.29809	0.354346	3.66333	0.00024896	0.00195839
									chr5;81078811;81079236	LTR | ERVL | LTR67B	14.3514	1.49303	0.428432	3.48488	0.000492	0.040659										chr1;198108840;198109260	44.7035	-2.74718	0.353135	-7.77939	7.29e-15	4.46e-11		chr10;69426036;69426206	MIR;SINE;MIR	56.153	-1.50477	0.366275	-4.10831	3.99e-05	0.00048801
									chr5;81089639;81089855	SINE | MIR | MIR	16.3962	1.49727	0.395668	3.78415	0.000154	0.026198										chr1;198135420;198135700	18.6684	-1.54501	0.369666	-4.17949	2.92e-05	0.00038423		chr10;69426216;69426325	MIRb;SINE;MIR	56.153	-1.50477	0.366275	-4.10831	3.99e-05	0.00048801
									chr5;81099381;81099780	LINE | L1 | L1M5	15.7445	1.22063	0.32787	3.72292	0.000197	0.028337										chr1;198254160;198254520	26.2125	-1.94848	0.398538	-4.88908	1.01e-06	2.9e-05		chr10;69458703;69458794	MIR3;SINE;MIR	100.558	-1.52123	0.293138	-5.18947	2.11e-07	8.7e-06
									chr5;82944071;82949420	LINE | L1 | L1PA5	93.4149	2.194	0.613941	3.57362	0.000352	0.035602										chr1;198621280;198621400	4.91719	2.21876	0.687227	3.22857	0.0012441	0.00656441		chr10;70406002;70406272	AluJb;SINE;Alu	8.90801	1.84676	0.537149	3.43807	0.00058587	0.00373264
									chr5;82957471;82957800	LINE | L1 | L1ME3A	4.35604	3.1191	0.852663	3.65807	0.000254	0.031109										chr1;198776700;198776940	19.4311	1.42376	0.433148	3.28701	0.00101258	0.00562651		chr10;70430964;70431127	MIRb;SINE;MIR	23.6558	1.58512	0.33858	4.68167	2.85e-06	6.42e-05
									chr5;82958112;82959747	LINE | L1 | L1ME3A	21.308	2.84373	0.599593	4.74277	2.11e-06	0.007322										chr1;199272660;199273020	59.655	-1.45042	0.305515	-4.74745	2.06e-06	5e-05		chr10;70494811;70495069	L1ME4b;LINE;L1	21.722	1.53626	0.40757	3.76933	0.00016369	0.00142815
									chr5;82962211;82962396	SINE | MIR | MIR	6.05733	2.53165	0.737853	3.4311	0.000601	0.043893										chr1;200288140;200288580	57.5344	-1.19341	0.299696	-3.98207	6.83e-05	0.00073453		chr10;70742682;70742739	AmnSINE2;SINE;tRNA-Deu	22.4575	1.37702	0.354933	3.87965	0.00010461	0.00101681
									chr5;82967519;82968245	LINE | L1 | L1MA4	15.4126	2.37307	0.661272	3.58865	0.000332	0.034799										chr1;200376600;200376920	28.9612	-1.39119	0.343578	-4.04912	5.14e-05	0.00059323		chr10;70985089;70985778	MER41B;LTR;ERV1	33.7849	-1.5998	0.396085	-4.03905	5.37e-05	0.00061222
									chr5;82972686;82973092	LTR | ERV1 | HERVIP10FH-int	4.62399	3.72674	1.04283	3.57367	0.000352	0.035602										chr1;200674480;200675180	112.876	-2.18498	0.370065	-5.90431	3.54e-09	4.02e-07		chr10;72242692;72242870	L2c;LINE;L2	7.445	2.0129	0.572269	3.5174	0.0004358	0.00299238
									chr5;85400176;85403270	LINE | L1 | L1MC2	8.59762	2.78792	0.815519	3.41858	0.000629	0.04461										chr1;201017460;201017580	6.60805	1.9103	0.552662	3.45653	0.00054717	0.00354571		chr10;72297514;72297656	MIRb;SINE;MIR	148.795	1.18311	0.276341	4.28134	1.86e-05	0.00027031
									chr5;85421604;85422981	LINE | L1 | L1PA3	4.49571	3.01362	0.857357	3.51501	0.00044	0.038827										chr1;201114220;201114420	28.4354	1.74952	0.365802	4.7827	1.73e-06	4.37e-05		chr10;72320811;72320939	MIRc;SINE;MIR	36.4823	1.63384	0.374824	4.35894	1.31e-05	0.00020621
									chr5;85531503;85531893	LINE | L1 | L1MC3	6.05274	3.05793	0.896109	3.41246	0.000644	0.045001										chr1;201114480;201114580	7.85363	1.75567	0.569792	3.08124	0.00206139	0.00957732		chr10;72364015;72364281	AluSc8;SINE;Alu	57.0946	1.51876	0.247258	6.14243	8.13e-10	1.38e-07
									chr5;85564877;85565294	LTR | ERVL-MaLR | MSTA	10.7656	3.65268	0.788895	4.63012	3.65e-06	0.008484										chr1;201260060;201260580	53.8419	-1.26937	0.31025	-4.09143	4.29e-05	0.00051553		chr10;72553227;72553532	AluYh3;SINE;Alu	48.6084	-1.26318	0.279822	-4.51421	6.36e-06	0.00011907
									chr5;85638451;85644538	LINE | L1 | L1PA3	16.4038	2.32708	0.687189	3.38637	0.000708	0.046654										chr1;201285880;201286360	87.1451	-1.29093	0.294626	-4.38161	1.18e-05	0.0001907		chr10;72557293;72557423	MLT1J1;LTR;ERVL-MaLR	31.1971	-1.53993	0.344458	-4.47059	7.8e-06	0.00013916
									chr5;88910941;88911515	LINE | L1 | L1MEc	6.12211	2.05318	0.543152	3.78012	0.000157	0.026378										chr1;201310640;201310940	39.4003	-1.34831	0.300387	-4.48858	7.17e-06	0.00013067		chr10;72557578;72557681	MIRb;SINE;MIR	31.1971	-1.53993	0.344458	-4.47059	7.8e-06	0.00013916
									chr5;89990584;89994434	LTR | ERVL | ERV3-16A3_I-int	21.0508	1.03774	0.290338	3.57424	0.000351	0.035578										chr1;201384220;201384320	9.16336	1.80104	0.533698	3.37464	0.00073913	0.00444361		chr10;73812076;73812380	AluSx3;SINE;Alu	9.82459	1.45627	0.456485	3.19018	0.00142186	0.00724867
									chr5;90003626;90005979	LINE | L1 | L1PB1	9.65341	2.0538	0.445956	4.60539	4.12e-06	0.008546										chr1;201399300;201399760	44.6547	-1.16712	0.268407	-4.34831	1.37e-05	0.0002136		chr10;73872403;73872521	CR1-16_AMi;LINE;CR1	334.635	-1.34361	0.274291	-4.89848	9.66e-07	2.81e-05
									chr5;90031166;90037663	LINE | L1 | L1PA7	29.3161	1.10856	0.300556	3.68836	0.000226	0.029663										chr1;201436540;201436760	19.9528	1.58588	0.374632	4.23317	2.3e-05	0.00032031		chr10;74266276;74266584	AluSg7;SINE;Alu	13.8346	1.74579	0.48733	3.58235	0.00034052	0.00248128
									chr5;90085977;90090918	LINE | L1 | L1MA5A	28.9117	1.07086	0.307131	3.48665	0.000489	0.040561										chr1;201486260;201486460	24.169	1.50729	0.371287	4.05962	4.92e-05	0.00057282		chr10;75202957;75203281	MLT1F1-int;LTR;ERVL-MaLR	9.65657	1.68721	0.49365	3.41784	0.00063121	0.00394719
									chr5;9271588;9277970	LINE | L1 | L1PA7	75.0905	1.3362	0.378048	3.53448	0.000409	0.037593										chr1;201495940;201496260	44.9932	1.29969	0.321896	4.03761	5.4e-05	0.00061478		chr10;75245360;75245430	MLT1H2;LTR;ERVL-MaLR	115.886	-1.19425	0.245564	-4.8633	1.15e-06	3.2e-05
									chr5;9315123;9316438	LINE | L1 | L1MC4	36.1637	1.42684	0.33923	4.2061	2.6e-05	0.014154										chr1;201511940;201512340	26.4395	1.30928	0.390713	3.351	0.0008052	0.00474298		chr10;75251361;75251649	AluSg;SINE;Alu	138.388	-1.59526	0.247532	-6.44464	1.16e-10	3.54e-08
									chr5;9429346;9431055	LINE | L2 | L2a	13.6303	1.35396	0.403686	3.35399	0.000797	0.049299										chr1;201517520;201517980	52.9636	-1.08212	0.25937	-4.17212	3.02e-05	0.00039443		chr10;75251686;75252161	MLT1H1;LTR;ERVL-MaLR	138.388	-1.59526	0.247532	-6.44464	1.16e-10	3.54e-08
									chr6;102072911;102073469	LINE | L1 | HAL1	8.18122	1.90993	0.510893	3.73842	0.000185	0.027696										chr1;201535100;201535400	24.1427	1.41595	0.335867	4.21581	2.49e-05	0.0003396		chr10;77125220;77125799	L2a;LINE;L2	39.6316	-1.83774	0.39529	-4.64909	3.33e-06	7.25e-05
									chr6;111428452;111429186	LINE | L1 | L1MA4	12.3218	1.18617	0.347034	3.41803	0.000631	0.044646										chr1;201559740;201559900	16.8239	1.36815	0.388915	3.51785	0.00043505	0.00298761		chr10;77520284;77520533	MIRb;SINE;MIR	15.8461	1.27172	0.395726	3.21364	0.00131064	0.00681934
									chr6;112286575;112286799	SINE | MIR | MIR	29.0759	2.59533	0.642907	4.03687	5.42e-05	0.017983										chr1;201709600;201709760	17.0955	1.73112	0.408531	4.23743	2.26e-05	0.00031553		chr10;77911916;77912225	AluJr4;SINE;Alu	37.439	-1.30263	0.311244	-4.18525	2.85e-05	0.00037662
									chr6;112292432;112292813	LINE | L1 | L1MD3	13.8365	2.40752	0.669321	3.59695	0.000322	0.034363										chr1;201713480;201713800	48.5016	1.90631	0.367446	5.18799	2.13e-07	8.74e-06		chr10;77943667;77943882	L1ME3B;LINE;L1	25.6278	-1.49056	0.324212	-4.59748	4.28e-06	8.74e-05
									chr6;112297641;112298004	LTR | ERVL-MaLR | THE1D	10.3322	2.81931	0.72537	3.88673	0.000102	0.022476										chr1;201714680;201715040	41.5886	1.6876	0.33262	5.07366	3.9e-07	1.39e-05		chr10;77971355;77971810	MLT1J;LTR;ERVL-MaLR	28.126	1.1256	0.348019	3.23431	0.00121939	0.00646882
									chr6;119749036;119752478	LINE | L1 | L1PA17	17.9515	1.65218	0.41196	4.01053	6.06e-05	0.018656										chr1;201719880;201720160	29.1333	1.37705	0.443772	3.10306	0.00191532	0.00907085		chr10;78805303;78805432	MLT1N2;LTR;ERVL-MaLR	42.7835	1.28801	0.278141	4.63077	3.64e-06	7.74e-05
									chr6;119765311;119768974	LTR | ERV1 | HERVI-int	23.4708	1.37409	0.354622	3.87481	0.000107	0.022833										chr1;201737840;201738040	12.707	1.84101	0.462504	3.98054	6.88e-05	0.00073791		chr10;78805432;78805561	L1ME3G;LINE;L1	42.7835	1.28801	0.278141	4.63077	3.64e-06	7.74e-05
									chr6;119839170;119840816	LINE | L1 | L1MA9	8.56147	1.72585	0.466653	3.69836	0.000217	0.029293										chr1;201792980;201793280	30.3098	1.21382	0.282541	4.2961	1.74e-05	0.00025678		chr10;78805806;78806063	MIR;SINE;MIR	3.50158	2.96741	0.895178	3.31488	0.00091681	0.00522985
									chr6;119926721;119928952	LTR | ERVL | MER21-int	9.24213	1.50587	0.436832	3.44724	0.000566	0.042965										chr1;201895960;201896200	21.4343	1.32161	0.324022	4.07877	4.53e-05	0.00053791		chr10;78806100;78806511	L1ME3G;LINE;L1	3.50158	2.96741	0.895178	3.31488	0.00091681	0.00522985
									chr6;12960063;12960281	SINE | MIR | MIRb	4.64539	2.07929	0.577265	3.60197	0.000316	0.034014										chr1;201904760;201904920	14.9775	1.90911	0.504895	3.78121	0.00015607	0.00137867		chr10;79083989;79084223	L2b;LINE;L2	38.5411	1.64591	0.37206	4.42379	9.7e-06	0.00016421
									chr6;13403660;13403971	LINE | L1 | L1MB8	9.7126	1.77516	0.422659	4.19998	2.67e-05	0.014154										chr1;201912960;201913160	16.4305	1.72445	0.444215	3.88201	0.0001036	0.00100942		chr10;79084530;79084649	MIR3;SINE;MIR	38.5411	1.64591	0.37206	4.42379	9.7e-06	0.00016421
									chr6;13427377;13427659	SINE | Alu | AluJb	20.1272	1.44775	0.363804	3.97947	6.91e-05	0.019651										chr1;201916660;201916860	15.7697	1.53348	0.46134	3.32396	0.00088748	0.00509886		chr10;79149125;79149190	MIR1_Amn;SINE;MIR	20.2035	1.46697	0.366059	4.00746	6.14e-05	0.00067892
									chr6;13451661;13451706	LINE | L1 | L1PA15-16	9.17413	1.50868	0.433077	3.48364	0.000495	0.040767										chr1;201917580;201917960	28.7045	1.64329	0.441159	3.72494	0.00019536	0.00162887		chr10;79150488;79150671	MIR3;SINE;MIR	110.667	1.63644	0.31463	5.20117	1.98e-07	8.33e-06
									chr6;13458519;13458706	SINE | MIR | MIRb	36.5272	1.04641	0.30271	3.45679	0.000547	0.042322										chr1;201941700;201941860	9.54314	1.79733	0.494345	3.63579	0.00027713	0.0021227		chr10;79152024;79152158	MIR3;SINE;MIR	44.723	1.67967	0.363022	4.62691	3.71e-06	7.87e-05
									chr6;13467239;13467444	SINE | MIR | MIR3	21.2171	1.28069	0.326949	3.9171	8.96e-05	0.021569										chr1;201946360;201946880	73.0117	1.39215	0.349139	3.98738	6.68e-05	0.00072242		chr10;79224043;79224293	L1ME4a;LINE;L1	62.5907	1.82287	0.305997	5.95716	2.57e-09	3.15e-07
									chr6;137869100;137869213	SINE | MIR | MIR3	10.4903	3.06358	0.705046	4.34522	1.39e-05	0.012										chr1;202007860;202008760	145.964	-1.33341	0.285806	-4.66544	3.08e-06	6.82e-05		chr10;79246092;79246227	MIRc;SINE;MIR	11.7636	1.70037	0.467529	3.63693	0.00027591	0.00211644
									chr6;137869224;137869313	LINE | L2 | L2b	17.2726	2.60177	0.615824	4.22487	2.39e-05	0.013944										chr1;202135300;202135560	25.0264	1.19065	0.283366	4.20182	2.65e-05	0.00035603		chr10;79399514;79399644	MIR3;SINE;MIR	113.277	1.9322	0.30047	6.43058	1.27e-10	3.75e-08
									chr6;137870291;137870422	SINE | Alu | AluJb	56.7592	2.47634	0.569808	4.34592	1.39e-05	0.011982										chr1;202235900;202236660	120.289	1.05047	0.282852	3.71384	0.00020413	0.00168398		chr10;79467251;79467537	AluSx;SINE;Alu	17.1694	1.14885	0.349682	3.28542	0.00101829	0.00565068
									chr6;137874457;137874628	SINE | MIR | MIR3	42.0162	2.58227	0.582282	4.43474	9.22e-06	0.010485										chr1;202531920;202532560	118.791	-1.54439	0.286525	-5.39009	7.04e-08	3.79e-06		chr10;79479212;79479930	L1MA8;LINE;L1	11.1043	-2.20088	0.513678	-4.28455	1.83e-05	0.00026742
									chr6;137876605;137876862	SINE | MIR | MIRb	28.7935	2.52823	0.61069	4.13996	3.47e-05	0.015298										chr1;202552600;202552740	10.2118	1.82793	0.543738	3.36178	0.00077441	0.00460648		chr10;80177375;80178121	L3;LINE;CR1	145.277	-1.18111	0.213165	-5.54081	3.01e-08	2.03e-06
									chr6;139857795;139858007	SINE | MIR | MIRc	4.80734	3.90594	1.03358	3.77903	0.000157	0.026415										chr1;203038280;203038560	21.8702	1.35077	0.424991	3.17836	0.00148112	0.00747968		chr10;80412426;80412776	L2c;LINE;L2	17.5988	2.08663	0.432438	4.82527	1.4e-06	3.72e-05
									chr6;140818144;140818365	SINE | MIR | MIRb	8.74002	1.50145	0.421434	3.56271	0.000367	0.035999										chr1;203099200;203099320	6.95548	1.69037	0.527666	3.20349	0.00135773	0.00700271		chr10;80429316;80429544	MIRb;SINE;MIR	55.7637	-1.36698	0.338161	-4.04238	5.29e-05	0.00060537
									chr6;144424133;144424580	LTR | ERVL-MaLR | MLT1C	13.3778	1.16386	0.33519	3.47226	0.000516	0.041322										chr1;203100540;203100940	62.2671	-1.59161	0.286498	-5.55539	2.77e-08	1.9e-06		chr10;80498727;80498915	MIRb;SINE;MIR	80.5449	1.08139	0.264676	4.0857	4.39e-05	0.00052562
									chr6;148497464;148497558	SINE | MIR | MIR	19.5918	1.00972	0.29307	3.44532	0.00057	0.043082										chr1;203101880;203102260	37.3625	-1.47776	0.318408	-4.64108	3.47e-06	7.46e-05		chr10;84336240;84337646	L2a;LINE;L2	19.1876	-1.34055	0.344546	-3.89076	9.99e-05	0.00098272
									chr6;14872278;14872807	LTR | ERV1 | MER39	5.02787	2.95488	0.804854	3.67132	0.000241	0.030548										chr1;203104900;203105200	16.4189	-2.17018	0.475711	-4.56197	5.07e-06	9.95e-05		chr10;84401009;84401768	L1MD;LINE;L1	93.0442	-1.28224	0.303811	-4.22051	2.44e-05	0.00033451
									chr6;14899508;14900795	LINE | L1 | L1PA10	6.47439	2.46313	0.699264	3.52245	0.000428	0.038376										chr1;203267360;203267540	16.8189	1.40496	0.353538	3.974	7.07e-05	0.00075352		chr10;84401769;84402216	MER54B;LTR;ERVL	93.0442	-1.28224	0.303811	-4.22051	2.44e-05	0.00033451
									chr6;14915809;14917153	LTR | ERV1 | LTR12C	11.7977	2.54972	0.67827	3.75915	0.00017	0.026923										chr1;203273140;203273660	58.1612	1.06013	0.261714	4.05073	5.11e-05	0.00059062		chr10;84494212;84494563	MER41B;LTR;ERV1	72.2811	-1.42316	0.305278	-4.66186	3.13e-06	6.91e-05
									chr6;14938608;14939414	LINE | L1 | L1MC3	8.7872	2.68807	0.622556	4.3178	1.58e-05	0.012512										chr1;203278380;203279000	96.023	1.66683	0.345253	4.82787	1.38e-06	3.69e-05		chr10;84494564;84494795	MER41-int;LTR;ERV1	72.2811	-1.42316	0.305278	-4.66186	3.13e-06	6.91e-05
									chr6;160263214;160263654	LTR | ERV1 | MER39	5.93435	1.84101	0.543715	3.38598	0.000709	0.046699										chr1;203287180;203287760	57.9554	1.32538	0.351927	3.76606	0.00016585	0.00144095		chr10;84502942;84503238	AluY;SINE;Alu	15.9247	1.17222	0.339756	3.45017	0.00056024	0.00360839
									chr6;160413365;160413559	LINE | L1 | L1MC5	26.3436	1.41739	0.363831	3.89574	9.79e-05	0.022209										chr1;203289480;203289960	39.5514	1.30117	0.299708	4.34147	1.42e-05	0.00021871		chr10;84527034;84528360	HERV17-int;LTR;ERV1	78.3228	-2.24799	0.324495	-6.92767	4.28e-12	3.2e-09
									chr6;165517872;165518089	SINE | MIR | MIRb	6.02227	1.83261	0.528241	3.46927	0.000522	0.041516										chr1;203291360;203291860	37.6148	1.40624	0.362465	3.87964	0.00010461	0.00101681		chr10;86657261;86657422	MIRb;SINE;MIR	13.2063	2.07161	0.521294	3.97397	7.07e-05	0.00075352
									chr6;165565091;165566521	LINE | L1 | L1MC	16.8365	1.4296	0.364009	3.92736	8.59e-05	0.02118										chr1;203303380;203303820	110.651	-1.07332	0.247159	-4.34263	1.41e-05	0.0002179		chr10;87019312;87019416	MIRb;SINE;MIR	77.5653	-1.38972	0.310699	-4.47287	7.72e-06	0.00013809
									chr6;168920579;168921358	LINE | L1 | L1ME3D	6.33166	3.394	0.857299	3.95895	7.53e-05	0.020122										chr1;203322800;203323020	19.1577	1.7005	0.356484	4.77021	1.84e-06	4.58e-05		chr10;87162670;87163412	L1MC4a;LINE;L1	25.0603	-2.01624	0.41088	-4.90714	9.24e-07	2.72e-05
									chr6;168930834;168931070	LINE | L1 | L1ME3C	5.56291	3.3199	0.774703	4.28539	1.82e-05	0.013054										chr1;203448660;203448940	20.4828	1.67552	0.446229	3.75484	0.00017346	0.00149023		chr10;87249146;87249302	MIRb;SINE;MIR	17.5163	-1.73439	0.423957	-4.09096	4.3e-05	0.00051626
									chr6;168935493;168935679	LTR | ERV1 | MER90	5.48104	3.02557	0.792464	3.81793	0.000135	0.024768										chr1;203487420;203488040	103.139	1.41427	0.291429	4.85288	1.22e-06	3.34e-05		chr10;87498248;87498423	MLT1L;LTR;ERVL-MaLR	47.3545	-2.46442	0.374495	-6.58065	4.68e-11	1.86e-08
									chr6;168947857;168948438	LINE | L2 | L2a	6.43902	2.8953	0.846884	3.41877	0.000629	0.044597										chr1;203536680;203537300	97.2491	-1.69919	0.263449	-6.44976	1.12e-10	3.45e-08		chr10;87498626;87498775	MIRc;SINE;MIR	47.3545	-2.46442	0.374495	-6.58065	4.68e-11	1.86e-08
									chr6;168955291;168956206	LINE | L1 | L1MC3	7.88115	2.84949	0.843032	3.38005	0.000725	0.047181										chr1;203593880;203594100	17.4208	1.3901	0.349791	3.97408	7.07e-05	0.00075341		chr10;87846530;87846716	L1ME3Cz;LINE;L1	178.404	-1.61514	0.302202	-5.34455	9.06e-08	4.63e-06
									chr6;168956237;168956984	LINE | L1 | L1MC3	14.0058	2.45323	0.731133	3.35538	0.000793	0.049256										chr1;203627900;203628460	52.0143	1.31651	0.279427	4.71145	2.46e-06	5.75e-05		chr10;88803753;88803915	MIRb;SINE;MIR	32.8688	-2.02522	0.334966	-6.04604	1.48e-09	2.12e-07
									chr6;168961548;168962123	LINE | L1 | L1MB8	5.6645	3.34781	0.820718	4.07913	4.52e-05	0.017015										chr1;203645140;203645400	21.9772	1.06373	0.3306	3.21756	0.00129288	0.00675294		chr10;88832611;88832705	L2c;LINE;L2	16.095	-2.44113	0.533805	-4.57308	4.81e-06	9.59e-05
									chr6;168966647;168967315	LINE | L1 | L1MEg	5.55934	3.71431	0.959521	3.871	0.000108	0.02294										chr1;203672440;203672560	12.0463	1.39698	0.447017	3.12511	0.00177736	0.00856964		chr10;89275039;89275666	MLT2F;LTR;ERVL	57.3721	-1.02654	0.234833	-4.37137	1.23e-05	0.00019747
									chr6;168974977;168976150	LINE | L1 | L1HS	7.52231	3.43387	0.859977	3.99298	6.52e-05	0.01931										chr1;203692620;203692980	41.5216	1.06862	0.317186	3.36906	0.00075424	0.00451414		chr10;89275687;89275835	MIR3;SINE;MIR	57.3721	-1.02654	0.234833	-4.37137	1.23e-05	0.00019747
									chr6;169012292;169014446	LINE | L1 | L1PA15	9.12431	2.95913	0.736973	4.01525	5.94e-05	0.018597										chr1;203870400;203870640	20.9608	-1.68778	0.382239	-4.41552	1.01e-05	0.00016918		chr10;89331187;89331472	AluSz6;SINE;Alu	5.32773	2.12034	0.669137	3.16877	0.00153085	0.007669
									chr6;169014820;169019157	LINE | L1 | L1PA15	21.7095	3.22681	0.879111	3.67054	0.000242	0.030608										chr1;203926120;203926500	44.9501	-1.20892	0.262769	-4.6007	4.21e-06	8.64e-05		chr10;89519463;89519621	LTR88c;LTR;Gypsy?	12.8066	1.546	0.442853	3.49101	0.0004812	0.00322555
									chr6;169032397;169033372	LINE | L1 | L1PA2	4.73182	3.36339	0.941349	3.57295	0.000353	0.035619										chr1;204001260;204001800	63.2459	-1.56378	0.29553	-5.29144	1.21e-07	5.84e-06		chr10;89695409;89696314	MER4D1;LTR;ERV1	9.01007	-2.15597	0.554868	-3.88555	0.0001021	0.0009985
									chr6;169037379;169039667	LINE | L1 | L1PB4	13.1679	2.35084	0.642818	3.65709	0.000255	0.03115										chr1;204079940;204080040	6.12899	2.26097	0.593876	3.80715	0.00014058	0.00127274		chr10;91316934;91317073	AluSz6;SINE;Alu	28.0561	-1.54835	0.359887	-4.30232	1.69e-05	0.00025096
									chr6;169119142;169124344	LTR | ERV1 | MER52-int	6.26457	3.05437	0.782408	3.9038	9.47e-05	0.021922										chr1;204089200;204089380	14.1092	2.09736	0.592386	3.54053	0.00039932	0.00279743		chr10;91348557;91348952	MLT1F2;LTR;ERVL-MaLR	17.2767	-1.54133	0.385545	-3.99779	6.39e-05	0.00069884
									chr6;21873818;21878159	LINE | L1 | L1PB1	4.96787	4.60742	1.00028	4.60611	4.1e-06	0.008546										chr1;204108660;204108780	5.78054	2.13437	0.607337	3.51431	0.0004409	0.00301602		chr10;91774378;91774676	AluJr;SINE;Alu	63.794	-1.26684	0.298023	-4.25082	2.13e-05	0.0003014
									chr6;26445251;26445664	LTR | ERVL | LTR33	23.3588	1.32305	0.333143	3.97142	7.14e-05	0.019819										chr1;204126900;204127060	9.47237	1.58617	0.503794	3.14844	0.00164142	0.00807169		chr10;91774676;91775061	L1MEg1;LINE;L1	63.794	-1.26684	0.298023	-4.25082	2.13e-05	0.0003014
									chr6;29737422;29737619	LINE | L1 | L1ME3B	4.72842	2.32573	0.669758	3.4725	0.000516	0.041319										chr1;204127680;204127920	24.9465	1.02871	0.327812	3.13812	0.00170037	0.00828694		chr10;91775695;91775973	AluJb;SINE;Alu	205.874	-1.38057	0.266754	-5.17542	2.27e-07	9.2e-06
									chr6;29738694;29738871	LTR | ERVL | LTR84a	9.54892	2.09375	0.493718	4.24079	2.23e-05	0.013747										chr1;204171720;204172060	43.1392	-2.28961	0.385277	-5.94277	2.8e-09	3.36e-07		chr10;91775973;91776186	L1MA5A;LINE;L1	205.874	-1.38057	0.266754	-5.17542	2.27e-07	9.2e-06
									chr6;29739704;29740343	LINE | L1 | HAL1	14.593	1.77093	0.463897	3.81751	0.000135	0.024768										chr1;204304140;204304540	48.1937	-1.61321	0.318701	-5.06184	4.15e-07	1.46e-05		chr10;91776191;91776210	L1PB;LINE;L1	205.874	-1.38057	0.266754	-5.17542	2.27e-07	9.2e-06
									chr6;29746409;29746986	LINE | L1 | L1M4	10.6759	2.04356	0.561712	3.63809	0.000275	0.032169										chr1;204315020;204315620	85.1509	-1.3325	0.328007	-4.0624	4.86e-05	0.00056738		chr10;91776210;91776643	LTR32;LTR;ERVL	205.874	-1.38057	0.266754	-5.17542	2.27e-07	9.2e-06
									chr6;3018835;3019187	LINE | L1 | L1ME4a	10.1676	1.20079	0.358119	3.35305	0.000799	0.049357										chr1;204348840;204349080	22.2604	1.43413	0.345594	4.14977	3.33e-05	0.00042526		chr10;91776643;91776690	L1PB;LINE;L1	205.874	-1.38057	0.266754	-5.17542	2.27e-07	9.2e-06
									chr6;32210073;32210654	LINE | L2 | L2c	27.668	1.22788	0.318577	3.85425	0.000116	0.023345										chr1;204413020;204413300	23.1912	1.27506	0.355539	3.58628	0.00033543	0.00245138		chr10;92308240;92308569	MER41A;LTR;ERV1	56.8599	-1.39013	0.26166	-5.31274	1.08e-07	5.33e-06
									chr6;35595031;35595155	SINE | MIR | MIRb	7.15339	1.82135	0.501209	3.63392	0.000279	0.032319										chr1;204414100;204414440	21.1511	1.31804	0.385816	3.41623	0.00063494	0.00396505		chr10;92308696;92309004	AluYm1;SINE;Alu	56.8599	-1.39013	0.26166	-5.31274	1.08e-07	5.33e-06
									chr6;35612530;35612905	LTR | ERVL-MaLR | THE1C	5.72198	2.51539	0.696232	3.61286	0.000303	0.033418										chr1;204435280;204435840	74.1794	-1.48163	0.241183	-6.14317	8.09e-10	1.38e-07		chr10;92469768;92469971	MIR;SINE;MIR	85.5156	-1.63277	0.347527	-4.69826	2.62e-06	6.04e-05
									chr6;35682760;35682929	SINE | Alu | AluJo	14.7895	2.04186	0.502672	4.062	4.87e-05	0.017324										chr1;204437820;204438180	49.2992	-1.40635	0.313494	-4.48606	7.26e-06	0.0001317		chr10;92470389;92470965	L1MC4a;LINE;L1	85.5156	-1.63277	0.347527	-4.69826	2.62e-06	6.04e-05
									chr6;37010492;37010860	LTR | ERVL-MaLR | MLT1H1	8.40271	1.35061	0.393676	3.43075	0.000602	0.043908										chr1;204461380;204461560	11.7115	1.66326	0.495243	3.35847	0.00078374	0.00464973		chr10;92842989;92843054	L2a;LINE;L2	33.0087	1.53036	0.302766	5.0546	4.31e-07	1.5e-05
[truncated: 14,220 more rows]

## Sheet: Supplementary Table 6
DEGs from all Cell Types in the snRNA-seq									DAR from all Cell Types in the snATAC-seq						Differential RTE Subfamilies from snRNA-seq
[truncated: 94,901 more rows]
[truncated: 108 more columns]

## Sheet: Supplementary Table 7
Primer name	Primer type	Assay	Primer sequence
[truncated: 44 more rows]

[truncated: 2 more sheets: Supplementary Table 8, Supplementary Table 9]
