# Supplementary material for: Single-cell analysis reveals transcriptomic and epigenomic impacts on the maternal–fetal interface following SARS-CoV-2 infection
Source: Nat Cell Biol. 2023 Jul 3;25(7):1047–60. doi: 10.1038/s41556-023-01169-x (PMC10344786; doi:10.1038/s41556-023-01169-x)
Supplement: Supplementary file 4 — Source data for Supplementary Fig. 1c,d. [file 41556_2023_1169_MOESM4_ESM.xlsx]

## Sheet: Supplementary Figure 1c
Gene_name	Cov_1_bulk	Cov_2_bulk	Cov_3_bulk	Ctrl_1_bulk	Ctrl_2_bulk	Ctrl_3_bulk	Cov_4_bulk	Cov_5_bulk	Cov_6_bulk	Cov_7_bulk	Ctrl_4_bulk	Ctrl_5_bulk	Ctrl_7_bulk	Ctrl_9_bulk	Cov_1_sn	Cov_2_sn	Cov_3_sn	Cov_4_sn	Cov_5_sn	Cov_6_sn	Cov_7_sn	Ctrl_1_sn	Ctrl_2_sn	Ctrl_3_sn	Ctrl_4_sn	Ctrl_5_sn	Ctrl_7_sn	Ctrl_9_sn
TSPAN6	245	441	692	577	268	295	613	728	357	538	961	393	317	468	175	128	227	192	178	50	102	472	56	90	361	219	72	154
TNMD	16	37	26	108	10	21	35	40	24	41	44	22	11	21	17	17	9	32	13	2	16	72	2	7	18	34	3	10
DPM1	142	180	207	205	150	148	253	328	165	121	429	205	252	488	647	339	366	1087	767	241	384	809	625	416	1020	1031	725	1081
SCYL3	310.23	240.07	218.04	338.85	266.06	331.76	332.68	454.95	219.69	375.34	544.25	353.98	493.64	744.3	376	158	197	613	435	147	213	421	330	267	479	652	494	597
C1orf112	119.77	102.93	122.96	94.15	85.94	142.24	177.32	245.05	80.31	165.66	245.75	148.02	200.36	239.7	289	115	194	487	396	94	153	353	200	182	444	421	299	392
FGR	64	62	118	87	45	98	84	79	109	59	108	39	65	123	64	45	29	38	36	30	17	52	34	56	55	39	18	91
CFH	1831	729	1108	1550	623	941	2299	2402	1339	779	1536	1038	491	731	1946	375	561	1864	1230	260	342	1254	320	492	953	1006	209	286
FUCA2	616	1082	537	644	477	376	811	1365	654	515	1125	758	967	1831	422	307	244	479	484	99	157	573	244	177	488	682	381	612
GCLC	430	418	228	304.96	252	265	405	593	331	260	474	400	711	853	589	241	179	634	460	160	134	346	228	193	393	661	571	625
NFYA	553	418	454	497	416	449	491	839	362	538	787	445	687	880	371	228	222	584	436	139	235	387	328	268	472	466	381	464
STPG1	20	37	19	19	28	18	19	32	17	19	30	18	32	79	55	37	31	49	44	15	9	26	29	26	43	54	51	88
NIPAL3	198	247	73	133	183	133	145	128	169	121	214	197	389	678	381	142	98	286	175	108	78	176	230	154	226	296	324	427
LAS1L	404	242	442	360	261	464	369	442	271	400	530	284	409	696	259	138	150	302	248	68	94	296	185	201	265	311	212	208
ENPP4	98	91	88	155	94	57	142	200	194	142	247	154	133	205	62	30	19	81	43	26	34	120	32	17	75	91	37	76
SEMA3F	327	451	577	891	305	492	566	895	252	601	1162	480	829	1043	237	240	156	338	307	76	122	373	145	175	387	312	175	247
CFTR	10	37	8	6	16	21	36	16	4	9	118	10	15	39	62	73	50	115	43	17	49	35	81	99	399	75	32	60
ANKIB1	969	1115	876	932	805	840.99	1036	1992	891	898	1523	915	1362	2090	3294	1772	1864	3766	3543	1188	1599	2653	2009	1658	3340	3583	2495	3264
CYP51A1	244	306	381	387	254	195	478	779	416	399	741	333	570	775	235	138	172	353	319	72	99	263	108	74	374	295	208	273
KRIT1	805.44	579.08	748.26	680.58	660.16	764.8	1024.98	1362.65	566.23	842.99	1305.03	860.58	996.61	1681.02	1293	752	873	2089	1482	436	688	1234	1105	958	1516	1753	1238	1666
RAD52	320	258	235	163.42	166.28	290	176	332	228	371	248.14	128	202	309	430	252	267	543	522	174	278	344	332	304	426	545	390	518
BAD	230.9	270.04	169.01	261.08	223.95	172.73	180.98	228.47	152.98	179.75	295.36	134.69	348.7	513.27	219	207	93	337	347	53	54	218	252	101	208	398	386	322
LAP3	918	867	1068	1454	707	737	1200	4085	706	853	1688	626	674	1448	664	343	491	1051	2553	197	228	1440	215	361	807	988	396	670
CD99	592	1144	1407	926	828	540	817	1132	752	918	2288	411	612	1295	1256	1286	1231	1623	1391	508	829	1624	1002	775	2558	1019	840	1080
HS3ST1	123	128	143	93	89	89	90	125	176	210	254	90	66	75	54	38	28	110	93	17	12	80	18	40	139	180	51	69
AOC1	18883	31249	2389	5023	754	1694	3604	12523	12798	793	1299	3894	6112	33722	7406	7526	259	1347	2759	478	33	2865	253	319	443	2145	1767	6849
WNT16	20	8	4	0	2	14	1	10	13	0	0	4	6	8	12	7	0	1	6	1	1	2	0	6	0	6	4	4
HECW1	31	11	9	17	5	31	11	15	55	10	9	10	6	10	183	21	35	82	74	168	41	98	52	117	69	44	23	34
MAD1L1	278	252	229	260	209	444	176	257	243	374	375	128	232	411	956	620	527	1190	933	466	577	826	829	650	1280	828	681	877
LASP1	2471.92	2775.37	2878.04	3214.14	2162.03	2169.96	2127.31	2955	2560.31	3392	6253	1217	1877	3223.33	1700	1212	1013	1793	1150	668	932	1565	975	869	3816	1123	932	945
SNX11	130	124	222	199	142	132	187	264	126	188	348	125	230	307	101	54	77	173	160	29	61	166	78	75	224	166	137	140
TMEM176A	230	284	500	338	407	248	345	412	237	367	480	147	178	423	95	60	170	174	144	14	23	229	74	49	150	113	52	137
M6PR	405.08	421.76	625.74	653.21	483.33	413.09	787	1140.24	452.97	640.23	1057.09	661.22	807.17	1617.13	371	251	389	839	664	145	240	787	376	181	693	971	629	854
KLHL13	34	32	5	6	17	24	16	43	54	11	23	28	13	14	185	45	42	112	115	136	57	52	48	95	121	91	57	50
CYP26B1	545	258	153	353	114	343	147	187	398	151	165	149	176	356	264	48	23	80	96	42	25	129	33	73	39	93	45	104
ICA1	251	188	240	244	187	315	215	245	226	378	535	191	212	306	1087	698	1071	1259	833	487	741	1290	584	845	1916	1267	596	776
DBNDD1	9	6	5	11	15	15	9	13	9	13	18	25	22	28	1	0	4	7	3	1	1	5	1	1	3	12	8	5
ALS2	512	620	536	560	393	528	555	834	468	608	917	527	710	1048	675	358	367	928	650	277	432	608	389	420	863	726	533	683
CASP10	482	494	623	581	338	461	561	907	487	692	991	327	478	484	662	412	360	753	661	259	390	626	246	356	870	474	305	286
CFLAR	5791.33	4930.37	5750.4	5658.79	3834.75	5849.09	5386.9	7867.5	4843.47	7159.93	7552.01	4087.43	5577.28	8022.15	4432	2654	3103	5343	4479	1735	2420	4085	2497	2925	4091	4493	2859	3981
TFPI	3899	4165	5082	4274	5968	4846	7540	6825	4053	4396	5763	11297	15846	24984	5527	3414	2513	11166	5130	1521	2933	5611	5027	3429	5337	13799	10216	12644
NDUFAF7	157.51	143.32	171.6	125.56	108.4	172.63	236.42	266.33	131.59	173.49	253.35	130	212.33	277.99	361	180	272	405	273	134	222	340	209	264	434	360	229	318
RBM5	3293.44	2759.01	3113.67	2630.19	2750.16	3902.09	3026.49	3996.21	2795.43	4166.13	4270.51	2595.26	3756.11	5140.05	2204	1261	1528	2647	1956	1002	1451	1921	1917	1783	2451	2514	1846	2830
MTMR7	117.55	118.07	118.39	134.34	273.83	165.04	237.46	202.63	105.41	151.48	301.82	344.22	433.42	706.86	93	38	16	399	78	16	39	92	632	101	186	651	348	633
SLC7A2	480	656	199	1125	4406	1252	2244	1228	464	706	1198	7509	11394	15231	613	551	86	3602	951	158	297	992	4068	1056	589	6768	4619	5442
ARF5	346.11	297.53	479	429	317.47	295.74	387	453	331	397.83	903.71	288	469.72	753.18	85	125	63	304	294	40	53	152	88	58	184	236	145	162
SARM1	330.26	202.82	314.91	252.81	260.54	336.39	242.06	265.77	269.49	484.43	520.08	195.35	339.12	309.94	272	133	153	238	162	117	175	196	172	176	397	187	144	186
POLDIP2	211.97	272.87	290.92	343.92	236.43	247.33	306.74	472.97	234.24	290.49	545.47	250.16	427.73	721.73	177	130	123	289	265	54	69	281	117	103	302	342	236	276
PLXND1	4490	5052	6534	6235	3536	5206	5020	4985	4956	7731	9087	2608	3796	6323	1571	1231	1025	1451	1179	597	832	1466	797	946	1833	1054	703	917
AK2	860	746	858	927	787	815	957	1537	724	929	1671	833.73	1250	2117	485	279	328	698	616	167	232	583	412	264	630	684	484	722
CD38	41	73	25	58	15	33	20	77	73	33	36	25	21	116	128	71	47	91	178	40	39	153	29	71	115	130	26	358
FKBP4	582	629	883	1134	761	844.96	802	2534	682	1088	1252	754	1340	1579.98	172	162	75	320	732	51	95	317	129	108	268	434	254	264
KDM1A	640	739	690	738	461	488	710	1304	677	826	1310	540	691	1247	1121	657	707	1074	1060	418	574	1016	531	452	1082	876	598	713
RBM6	2666	2272	1737	1503	1581	2884	1775	2378.49	1986	2811	2510.46	1467	2164.71	3618.48	6676	3893	4130	8433	5851	3077	4272	5292	5293	4730	8255	7346	5511	7045
CAMKK1	84	75	83	55	100	99	52	61	94	90	122	39	34	50	142	75	67	110	91	69	83	91	100	104	171	73	45	88
RECQL	406.44	379.42	505.15	518.2	354.17	319.57	590.12	975.16	351.57	393.33	1043.13	356.02	536.78	799.81	428	209	299	546	503	115	170	539	184	198	560	500	266	457
VPS50	284	277	389	278	250	316	416	684	285	362	749	334	500	518	1491	812	1031	1732	1311	550	871	1252	929	953	1967	1394	1003	1282
HSPB6	337	276	105	96.88	213	303.48	221	301	623.58	141	359	107	89	351	773	156	53	86	218	165	40	84	53	194	226	54	17	165
ARHGAP33	88	44	118	53	33	91	48	35	50	97	95	29	29	31	24	19	29	23	14	23	28	27	22	23	47	19	9	23
NDUFAB1	78	83	56	109	80	79	131	191	63	75	164	107	147	267	282	252	189	588	672	67	118	606	174	155	517	671	406	597
PDK4	608	1296	6382	1357	1549	1462	2410	3162	1354	1834	4230	1698	2916	3587	1167	929	5801	2725	1825	763	1072	2515	1238	1009	4501	1872	1439	2347
SLC22A16	1	3	4	0	4	1	6	15	0	12	5	1	1	6	2	3	12	19	21	6	11	12	7	2	11	14	2	6
ZMYND10	19	6	6	15	9	21	4	12	4.18	17	4	6	5	8	11	5	2	5	6	5	12	15	8	9	9	12	7	3
ABCB5	1	1	3	3	1	1	4	2	1	0	1	1	0	1	7	4	2	5	2	9	0	1	1	4	8	3	2	14
ARX	7	29	1	1	0	1	4	3	8	1	1	4	1	12	19	31	0	9	3	4	0	8	2	0	0	5	1	7
SLC25A13	306	376	503	330	251	282	431	609	333	418	670	304	499	573	2135	1268	2293	2530	2029	871	1261	2094	1187	1336	3001	1843	1506	1737
ST7	327.1	267.68	219.46	265.19	295.58	292.87	384.06	528.05	182.33	307.75	654.53	397.13	576.16	878.96	1360	522	535	1752	1110	448	494	1075	888	604	2001	1388	1106	1438
CDC27	905	894	1055	1101	714	845	1232	2076	867	1045	2256	1011	1354	1869.06	2150	1141	1369	2481	2038	753	1140	2192	1115	1144	2811	2211	1516	1895
SLC4A1	138	458	623	260	179	38	495	286	131	251	866	42	92	238	14	83	35	77	55	16	9	48	30	9	172	13	19	47
CALCR	10	10	13	53	20	23	27	24	12	11	35	64	87	87	40	26	41	228	47	21	40	169	106	72	111	373	219	260
HCCS	70	97	127	133	90	80	156	279	96	101	243	144	153	298	57	41	37	83	101	15	26	104	37	37	98	144	69	117
DVL2	335	334	378	364	446	505	354	385	286	485	508	344	569	844	124	99	112	228	132	47	62	197	139	73	223	266	187	214
PRSS22	131	150	23	41	31	20	41	43	92	22	30	8	17	99	195	83	11	49	25	38	12	57	24	44	44	15	19	139
UPF1	1472	1408	1643	1842	1626	2147	1642	2125	1218	2175	2435	1568	2832	3476	412	292	259	1006	719	119	220	527	592	291	603	1099	826	792
SKAP2	157	289	323	251	230	158	222	475	168	164	502	205	237	521	824	506	727	1540	1596	397	340	1291	570	572	1357	1558	983	1749
SLC25A5	396	455	853	1009.99	729.99	588.96	1108	1515	435.99	760.98	1998.99	857	1114.99	2174.9	134	129	156	738	891	14	37	787	119	58	614	969	438	667
MCUB	88	68	133	95	98	88	174	246	70	111	263	139	137	233	526	217	481	1579	935	213	285	684	532	444	812	1179	571	986
HOXA11	146.71	124.73	212.5	255.39	103	115.55	156.2	213.76	210	195	203	124	105	211.14	70	64	50	112	123	10	18	112	21	32	59	109	42	50
POLR2J	60	81	80	85	101	71	99	98	81	96	142	61	66	271	142	107	100	268	384	35	68	277	83	76	298	274	183	269
DHX33	291	320	307	347	293	335	329	384	261	382	519	311	471	636	267	168	185	394	257	116	131	299	232	221	349	377	280	323
MEOX1	3	1	3	4	7	2	3	0	1	8	3	3	3	5	4	1	5	4	3	1	0	6	5	3	5	12	4	7
THSD7A	1371	2343.98	590	1356.73	3336.57	3254.95	3053	2538.8	2122.94	3068.93	2357	4934.77	7867.5	12470.8	5124	4287	1631	22079	8309	3119	4262	5639	14338	7237	6379	27266	22906	30377
LIG3	573.38	566.8	424.27	532.23	639.48	543.75	643.86	831.08	532.99	699.85	912.65	735.04	1206.96	1871.58	185	141	70	379	245	67	83	172	210	114	183	451	329	330
RPAP3	204	209	250	258	168	188	304	535	179	230	551	231	305	404	355	180	157	450	422	163	192	355	238	213	525	418	253	349
ACSM3	13	14.97	25.43	22	31.45	23	38.81	49.91	23	31	39.76	26	40.04	66.75	104	43	82	113	130	46	49	127	148	142	74	121	69	82
REXO5	27.46	15	22	32	17	20	10	36	20	26	38	20	25	34	57	22	36	81	58	12	33	81	50	30	63	65	43	49
CIAPIN1	221	186	290	288	218	266	261	392	185	347	470	224	401	597	220	113	153	387	296	68	137	319	164	137	299	421	284	346
SPPL2B	635	633	597	643	708	858	537	422	459	798	772	468	848	1084	384	350	181	640	252	144	144	337	549	348	469	607	474	685
FAM214B	264	246	235	265	247	331	242	245	201	272	262	224	456	794	112	88	66	149	77	35	39	143	106	60	138	205	195	244
COPZ2	67	71	60	51	55	56	68	42	70	34	117	41	48	125	182	95	109	163	131	51	52	138	61	85	152	94	44	113
PRKAR2B	424	573	1690	835	448	592	1062	1313	653	972	1739	675	773	944	1258	911	1680	2221	1526	402	856	1238	709	628	2093	1415	898	803
MSL3	389	362	434	402	390	367	487	688	351	442	754	413	592	768	194	160	155	364	324	110	93	297	209	186	312	364	248	291
CREBBP	1721	1759	2017	1997	2174	2190	1996	2531	1680	2394	2960	1846	2689	5392	3440	2042	2510	5151	3446	1440	2232	3238	3300	2502	4509	4280	3491	3980
TSPOAP1	153	80	88	64	73	122	43	48	91	151	146	35	49	57	55	44	31	76	41	29	30	49	49	49	94	42	25	33
MPO	5	17	3	38	5	4	53	28	1	4	15	5	80	13	2	3	0	1	1	0	0	3	0	2	4	2	10	5
PON1	3	0	3	4	3	2	1	2	4	1	3	1	5	3	3	0	10	7	3	2	2	8	1	3	11	3	1	2
GCFC2	272	233.74	294	332	285	277	342	477	172	296.86	470	346	404.84	504	904	423	483	1079	899	327	483	825	633	487	968	1291	763	959
WDR54	24	35	47	37	20	32	29	28	44	43	62	11	24	36	38	57	20	66	57	23	22	82	15	21	66	45	20	53
CROT	356	283	278	708	237	305	566	829	266	545	1112	458	904	592	878	398	260	1484	986	311	563	1555	417	534	1297	966	808	666
ABCB4	13	2	6	11	8	19	17	12	4	9	13	10	12	17	6	3	3	26	22	3	3	28	26	18	20	36	17	44
KMT2E	1652	1709	1945	1701	1947	1989.96	2199	2867	1585	2230	3277	1568	2424	3852	4330	3154	3123	5172	4092	1713	2671	3584	3613	3215	5443	4792	3755	4851
RHBDD2	169	257	224	200	249	213	277	262	190	315	382	293	586	933	217	146	92	332	187	71	136	178	204	122	220	193	237	321
SOX8	45	27	37	43	36	49	28	39	17	50	46	20	17	20	14	9	4	13	13	3	3	15	16	8	17	3	12	12
IBTK	847	740	834	833	644	648	922	1550	661	895	1700	704	1079	1288	1628	794	908	1574	1382	623	733	1394	677	745	1959	1262	904	1422
ZNF195	499	304	527	379	305	319	402	750	336	333	672	306	438	512	339	162	201	298	360	120	166	288	175	207	350	218	226	240
MYCBP2	2851.62	2484.22	2332.82	2529.9	2598.92	3250.86	3055.45	5454.4	2739.91	3587.81	4943.68	2984.61	4413.61	5855.31	4234	2349	2447	6041	5501	1718	2219	3779	3086	2760	5092	5796	4021	4914
FBXL3	848.73	864.49	963.23	775.62	833.43	737.72	1013.06	1522.07	690.33	802.33	1860.04	995.33	1638.79	1829.82	562	365	398	995	770	193	306	713	564	335	938	1114	831	966
ITGAL	150	157	202	267	180	162	170	315	245	229	297	107	104	451	185	162	81	246	283	127	109	308	148	149	282	248	88	486
PDK2	243.28	143.4	275.77	303.06	183.64	234.95	209.22	228.32	182.11	321.61	478.23	238.27	218.67	284.47	112	67	75	94	90	30	55	160	49	57	162	158	61	83
ITGA3	1697	1854	1578	1643	1296	2002	1681	1881	1355	1810	2254	1283	1929	4260	1036	712	402	915	659	275	477	639	595	677	864	922	623	810
ZFX	1490	980	1674	1809	1043	1463	2192	3531	914	1501	2469	2018	3008	3386	3195	1048	1798	4565	3680	913	1407	3266	1631	2023	2996	3827	3113	3325
LAMP2	1200	1495	1301	1309	1236	922	1434	2682	1277	1137	2443	1956	2575	4394	645	372	476	959	939	184	276	1006	429	257	966	1330	915	1129
ITGA2B	45	52	27	33	23	34	43	43	73	112	45	12	31	30	55	61	20	99	80	50	35	60	33	39	68	48	41	37
ASB4	51	19	67	68	24	57	82	145	64	73	247	52	52	131	68	14	61	93	80	29	56	126	23	60	187	71	45	110
GDE1	449	504	399.33	498.86	356	210	487.21	774.35	347.79	305	764.38	474.89	730.44	1064.37	232	157	114	299	307	37	72	290	112	72	285	385	259	303
REX1BD	229	202	191	217	126	206	163	178	173	222	304	77	122	246	310	190	120	268	291	66	79	353	93	156	313	188	136	257
CRLF1	305.45	214.34	128.85	82.6	75.54	230.66	51.5	112.64	191.93	50.37	117.66	93.92	70.82	178.35	414	160	69	60	143	22	15	110	50	171	83	147	37	118
OSBPL7	146	126	164	130	53	151	70	88	119	187	177	57	58	70	91	54	68	43	39	34	67	75	32	55	115	37	13	35
TMEM98	165	111	133	130	150	156	133	163	170	96	200	79	91	151	203	76	98	173	190	32	43	132	98	91	189	166	68	123
YBX2	2	0	10	3	4	7	6	6	1	6	3	2	8	10	3	2	0	2	3	0	1	1	0	2	0	1	1	1
MAP3K14	188.92	198.57	135.84	171.33	116.7	167.61	111.75	130.61	192.92	217.42	196.69	81.78	107.33	223.65	610	299	304	494	416	234	266	470	326	367	702	456	255	583
ABCC8	19	11	26	16	4	24	14	42	24	47	121	19	1	11	7	7	12	23	26	4	11	17	1	4	56	24	5	10
CACNG3	0	0	0	0	0	0	0	0	0	0	0	0	0	0	3	0	0	1	0	2	1	4	1	3	3	5	3	3
TMEM132A	599	551.85	474	852.9	918.97	676	446	558	546.92	682	610.25	891	1315.83	1951.31	228	191	43	269	173	25	47	202	207	96	195	716	376	411
AP2B1	1769	2360	3630	2561	1632	1925	2466	3638	1945	2625	4178	1699	2704	3848	1922	1210	2183	2400	1861	770	1191	1827	1341	1224	2800	2179	1650	1810
ZNF263	334.62	285.89	432.47	481.75	412.03	377.46	430.46	540.62	226.19	435.57	608.64	324.1	630.48	770.22	285	186	197	529	291	150	236	320	300	317	375	419	350	512
CX3CL1	51	74	137	203	57	81	103	55	67	98	153	39	63	115	25	30	33	41	23	14	7	69	10	36	35	16	11	27
SPATA20	385	359	397	257	249	401	288	253	294	363	496	156.19	220	350	149	97	79	115	64	26	36	107	63	114	190	78	54	102
CACNA1G	55	36	8.03	25	7	55	23	48	70	25	47	19	10	35	31	8	7	9	19	12	6	14	3	8	27	15	4	6
TNFRSF12A	205	184	178	224	392	209	136	184	103	178	239	378	703	1276	283	178	57	350	342	23	59	230	268	72	342	954	646	706
DLX6	61	99	26	87	71	51	99	140	63	71	79	78	152	279	85	35	10	118	118	18	27	58	59	29	45	117	94	120
MAP3K9	296	266	122	212	417	509	280	230	189	315	173	584	1111	1286	245	141	64	725	254	114	95	195	565	185	198	899	800	875
RALA	334	486	612	871	386	336	736	1106	472	620	1168	495	690	863	1627	925	1004	1843	1803	482	816	1815	882	954	2089	1651	1334	1520
BAIAP2L1	763.01	848.03	393.83	324.71	347.37	399.95	370.16	633.41	503.79	373.91	413.86	354.42	302.65	1115.19	1763	1063	722	1304	1160	661	457	528	830	465	801	1137	497	1472
KDM7A	1183	1674	1899	2254	1712	1650	2378	3283	1432	2193	3187	2387	3379	4719	1982	1481	1772	4151	2580	817	1513	2672	2003	1706	3106	3655	2770	3519
ETV1	80	90	198	120	85	86	179	120	52	72	305	75	108	70	240	145	244	421	205	65	135	285	139	122	593	217	159	108
AGK	293.27	231.63	324.84	337.42	216.24	288.82	306.02	399.99	262.53	381.2	537.7	228.44	342.66	417.95	645	319	381	670	566	228	326	612	297	358	846	526	356	544
ALDH3B1	290	359	293	278	199	186	211	301	258	230	436	118	166	313	135	89	80	112	136	33	28	106	70	87	123	78	64	122
TTC22	1	7	4	9	2	6	3	7	14	5	4	2	1	16	6	5	1	5	3	3	2	2	2	2	0	6	0	4
PHTF2	352	340	567	504	545	425	674	853	366	512	808	753	1130	991	1224	588	895	2205	1339	444	664	1691	1244	832	1854	2367	1944	2088
CCL26	0	0	0	0	0	0	2	0	2	1	0	1	0	0	10	0	2	5	1	2	2	3	1	4	5	0	2	4
FARP2	590.81	507.34	675.3	589.96	533.01	724.83	566.62	737.06	453.09	769.11	1021.49	544.85	821.11	1225.68	1284	621	977	1588	1097	403	773	1053	965	917	1598	1431	1127	1407
USH1C	0	1	0	0	0	0	0	0	0	0	0	0	0	0	2	0	0	1	0	0	0	0	1	0	0	1	0	0
GGCT	57	59	132	125	98	56	203	405	47	103	396	138	138	343	213	112	159	513	793	68	124	459	131	130	494	422	213	312
DBF4	75	39	52	77	42	43	70	160	44	47	171	52	73	101	158	65	91	201	252	64	80	164	84	73	233	148	129	174
TBXA2R	83	99	304	238	79	119	138	124	105	203	118	58	75	137	134	104	84	124	161	49	85	206	51	93	135	72	46	90
IFRD1	568	529	598	335	414	525	644	801	502	501	755	596	813	1121	1003	611	543	1123	873	428	341	695	486	407	949	1117	746	860
LGALS14	63	112	11	124	398	339	524	127	44	101	77	1499	1074	1147	53	150	6	1225	182	3	51	218	397	180	44	4776	1447	794
COX10	177	151	130	192	114	123	174	283	147	158	278	130	242	407	642	285	379	989	713	246	416	665	497	379	901	735	625	712
GTF2IRD1	211	176	253	168	183	243	120	143	191	217	221	104	122	239	900	567	799	904	741	475	514	580	836	708	1084	815	593	981
PAF1	204	190	198	308	257	264	304	358	210	243	430	246	365	1028	95	76	49	164	114	22	31	139	95	71	132	185	116	132
VPS41	781	780	690	835	784	711	930	1571	734	917	1649	933	1296	1753	1830	908	1242	2491	1828	747	1031	1623	1423	1059	2267	2108	1667	2080
ARHGAP44	670	497	697	765.78	339	791	618	719	433	670	1273	348	561	739	3227	1526	1267	2920	2508	1041	2101	2238	1116	1622	2962	1682	1587	1380
ELAC2	467	472	467	584	391	568	393	595	400	608	833	293	534	943	240	209	132	407	357	91	101	340	202	168	372	385	258	411
SCIN	829.65	843.54	526.3	734.92	1419.05	838.25	1287.63	1751.95	474.69	851.34	1592.03	1648.36	2426.56	3118.36	667	487	163	3517	1402	196	253	1458	2833	808	1093	31054	12467	8185
ARSD	488.02	586.28	609	671	406	563.67	877	639	485.57	517	1040	502.85	811	1834	364	236	169	594	247	115	149	405	201	325	414	420	323	499
PNPLA4	18	40	42	56	26	30	56	59	32	25	87	42	36	86	55	30	34	77	59	6	13	90	24	22	78	91	49	59
MYH13	55	14	38	8	19	21	4	14	13	48	43	6	22	42	36	22	15	41	13	8	9	35	22	17	44	46	22	50
ADIPOR2	555	756	979	818	529	527	859	1334	680	824	1448	836	1070	1595	1244	809	1303	1661	1434	391	667	1379	702	626	1825	1629	1065	1232
CDKL3	12	15	10	9	7	5	14	26	4	13	31	14	17	20	366	203	191	548	262	134	195	368	423	324	454	536	472	572
UPP2	0	0	0	0	0	0	0	0	0	0	0	0	0	0	242	110	54	505	288	71	73	208	266	205	179	705	296	837
PRSS21	0	0	2	0	2	2	0	1	3	0	0	0	0	0	0	0	2	1	1	0	0	1	0	1	0	0	0	3
MARK4	191	195	317	306	196	244	183	271	229	284	397	117	161	412	577	355	460	590	523	311	434	611	382	459	868	461	315	387
PROM1	352	588	1313	491	1181	600	818	910	386	822	1870	466	813	976	929	472	1680	1272	692	383	621	836	1177	853	1820	604	436	700
CCDC124	151	147	156	209	136	112	112	202	111	132	375	107	144	379	196	116	82	206	264	42	57	230	84	87	274	154	131	152
CEACAM21	10	23	37	41	40	32	21	7	32	36	70	14	16	39	80	50	109	127	51	46	66	166	45	94	201	143	75	91
PAFAH1B1	2158.97	2239	2583	2167	2371	2157	2983	3806	2084	2851	4582	3034	4260	5055	4197	2450	2778	6746	4174	1690	2365	3723	4178	2648	5316	6521	5310	6206
NOS2	85	28	7	1	4	6	18	43	69	1	6	9	9	29	76	15	0	8	24	37	0	1	4	6	3	2	8	5
DNAH9	8	24	24	20	8	23	7	10	4	7	25	12	23	7	28	30	98	47	37	8	18	65	20	44	77	106	51	33
KIAA0100	1844.92	1582.77	1903.51	2481.53	2501.52	2940.32	2467.28	2607.11	1701.46	2735.58	3289.38	2459.96	4912.32	6528.52	575	422	492	1239	720	284	381	742	971	623	883	1386	1159	1402
SLC13A2	0	0	0	0	0	0	0	0	0	0	0	0	0	0	0	0	0	0	0	0	0	0	0	0	1	1	0	0
GAS7	606	796	1088	984	1136	664	826	793	613	750	1762	669	1440	1740	3730	1975	2842	5386	3051	1488	1732	3405	3989	2717	6430	3609	4488	4068
TRAPPC6A	47	40	53	56	41	37	45	48	34	57	105	38	70	116	119	115	62	171	195	39	54	173	108	67	171	193	117	213
MATK	14	16	11	12	10	11	8	14	23	9	10	7	7	6	19	17	2	16	12	15	13	16	10	18	15	15	8	13
CEACAM7	0	0	0	0	0	0	0	0	0	0	0	0	0	0	0	0	0	1	0	0	0	0	0	1	0	0	1	0
CD79B	11	10	110	46	17	15	17	15	13	16	8	9	10	24	13	20	55	26	23	3	2	39	8	6	8	16	7	14
SCN4A	5	30	33	32	27	30	28	8	19	37	5	10	49	16	3	4	3	13	2	4	2	9	10	3	5	4	9	4
ST7L	269.37	188.09	209.82	233.02	180.85	257.33	286.37	363.23	227.12	261.61	409.22	242.45	304.72	388.61	1303	677	750	1568	1207	486	767	1074	849	739	1313	1475	1034	1297
TKTL1	0	0	2	3	0	3	0	3	0	2	2	1	2	2	2	0	2	1	2	0	1	2	2	0	3	2	4	1
PAX6	1	5	1	2	0	1	2	4	1	3	2	3	5	0	2	4	0	1	3	0	0	3	1	0	2	8	1	4
RPUSD1	92	86	113	115	75	69	65	107	63	123	167	47	77	146	62	38	19	49	50	8	9	54	15	23	47	43	33	42
RHBDF1	917	770	700	635	830	1387	666	597	658	1136	959	614	1067	1270	372	172	195	348	195	61	107	301	260	220	460	422	300	432
LUC7L	1480	1046	1001	758	1008	1486	1093	1309	1163	1787	1639	1017	1613	1585	1775	969	1071	2260	1553	955	1263	1287	1702	1506	1997	1774	1517	1781
CACNA2D2	73	76	79	108	58	134	77	87.39	56	78	154	57	84	94	39	27	19	38	48	14	29	50	29	51	78	45	28	48
BAIAP3	117	166.18	138.14	165.13	90.1	216.2	105.05	85.01	102.12	299.29	177.08	98.06	109.01	95	38	36	18	31	21	12	28	37	13	42	41	35	14	22
TSR3	131	167.82	150.86	211.87	132.9	151.8	162.95	199.99	165.88	242.71	288.92	97.94	191.99	362	134	135	94	301	328	33	40	291	79	63	221	343	173	215
PIGQ	335	316	342	379	314	398	232	242	306	478	478	195	319	408	155	112	73	200	99	74	83	142	149	104	196	114	95	145
CRAMP1	736.88	729	692	819	697	952	585	668	666	1081	1105	606	1032	1300	955	687	608	1310	821	518	554	799	864	584	1183	928	695	1058
TEAD3	1024	934	679	1184	1943	1665	1327	1079	567	1105	1392	1897	3183	4548	1014	585	416	2406	899	351	383	898	2293	755	1362	3074	2604	3335
SELE	21	30	20	46	18	35	24	43	69	100	128	53	69	74	8	11	10	17	6	5	9	20	1	10	13	29	13	14
DNAJC11	408.92	319.47	358.86	450.94	327.39	423.02	418.19	526.04	340.49	519	754.58	310.79	572.72	953.2	759	481	483	985	665	308	422	653	730	466	880	853	756	837
FMO3	1	4	5	11	5	4	11	3	3	15	5	8	6	3	1	1	1	18	6	1	0	7	4	4	4	18	6	7
MYLIP	1734	1505	1502	2587	2196	2075	2101	3192	1224	1999	2717	2735	4316	5264	2071	1051	919	3788	2609	395	812	2870	1866	1008	2269	5444	3704	3653
NOX1	1	1	0	0	0	2	3	2	1	1	2	4	1	5	1	4	0	19	1	0	0	10	1	8	0	24	14	21
E2F2	64	66	131	107	134	38	131	120	44	127	235	32	60	118	15	12	10	40	68	9	19	43	21	9	61	34	18	30
PSMB1	749	798	703	892	824	852	1132	1551	822	943	1777	1143	1641	2663	656	556	492	1714	1726	173	254	1612	676	297	1377	2492	1575	1946
SYN1	20	33	62	51	14	45	44	63	28	30	36	18	19	51	24	23	27	27	22	11	12	28	12	19	28	23	10	10
JARID2	727	729	490	575	377	455	604	832	644	556	1118	385	444	1153	4186	2178	2252	4170	3357	1696	1776	3079	1599	1820	4808	2753	2115	2745
CDKL5	362	306	847	715	395	361.83	773.95	1191	309	602	1098.87	685	919	1077.64	875	396	1008	2107	1516	367	573	1724	787	602	1530	1620	1073	1104
CAMK1G	4	18	22	6	5	26	28	8	14	40	51	16	11	20	1	9	6	17	6	4	11	4	3	6	35	21	4	11
CDK11A	261	228	175	152	165	418	227	225	205	293	266	65	171	545	494	505	306	855	618	179	187	445	718	702	586	465	878	665
NADK	631	561	725	718	572	821	605	847	510	782	840	521	977	1048	507	309	355	807	653	170	285	540	452	353	612	781	653	725
TFAP2B	1	1	19	21	4	12	29	10	3	6	44	13	59	19	15	13	8	59	19	8	7	44	7	19	83	30	82	13
TFAP2D	0	0	0	0	0	0	0	0	0	0	0	0	0	0	1	0	0	1	2	4	4	0	0	0	0	0	0	0
DLEC1	24.46	30.03	27.42	12.54	12.88	41.31	27.46	10.33	48.39	37.05	42.39	22.08	27.51	48.13	16	10	19	20	17	15	5	27	16	22	31	33	12	21
CYTH3	1105	939	1349	1887	1991	1626	1892	1628	782	1555	1979	2863	4759	6405	3729	1865	1945	8600	3823	1107	1934	4060	8191	2756	3913	13028	10688	10894
ADAM22	20	5	12	38	34	25	30	40	18	24	29	25	68	111	57	16	8	62	71	27	29	64	21	29	37	61	39	57
SYPL1	544	681	896	755	582	465	1033	1695	507	668	1385	947	1309	1440	509	321	448	852	955	132	284	1004	389	194	1000	1001	618	867
CYB561	229	298	273	336	375	281	364	420	271	314	343	395	689	1345	173	199	113	361	281	48	64	225	218	134	169	440	306	462
SPAG9	2967	2808	3304	3114	2505	2892	3201	4630	2675	4049	5031	3124	4797	6114	4034	2629	3154	6036	4383	1852	2640	3850	3971	2700	4796	5393	4672	4740
CELSR3	101	121	76	95	30	68	43	58	90	59	82	45	33	115	12	13	7	13	5	5	0	7	3	6	9	2	3	4
AASS	560	386	993	507	408	529	476	850	417	658	1230	407	480	560	691	341	1062	790	673	310	502	626	332	490	1124	484	345	471
PLEKHG6	643	615	157	354	609	814	396	396	308	388	160	490	1100	1667	349	253	35	648	254	145	61	162	807	269	81	825	879	919
SS18L2	44	59	50	61	39	35	63	133	49	59	138	52	47	105	53	32	39	143	178	24	41	107	64	46	107	148	98	153
MPND	35.5	45	50	76	60.56	40.98	54	47.66	56	83	104	27	39	95	54	48	31	70	72	26	37	97	39	33	90	105	63	82
MGST1	136	106	22	10	14	214	90	212	270	12	5	57	15	129	509	154	15	150	454	131	5	35	25	268	20	200	30	119
CRY1	294	333	266	286	352	258	328	504	260	380	512	360	646	651	954	413	704	1310	650	389	394	684	923	428	1586	1078	1227	1066
PGLYRP1	1	2	7	6	0	1	12	1	2	1	1	0	2	6	4	5	0	10	4	2	1	8	1	2	6	16	8	8
NFIX	400	469	658	798	588	546	456	571	416	627	889	265	426	745	638	450	322	454	519	254	432	496	445	472	665	315	242	334
ST3GAL1	758	929	949	1180	2243	1546	1599	1094	938	1198	1137	2781	6383	7651	1360	1204	1497	5565	1743	829	875	1847	4149	1507	1866	6397	5595	5301
MMP25	9.34	20.84	83.79	30.57	38.34	19.84	37.24	8	19.83	10.32	21.34	3.11	13.41	30	7	2	6	12	7	5	1	10	6	5	8	9	4	5
IL32	173	264	126	335	112	230	165	157	115	139	228	72	118	214	159	210	96	318	285	34	36	579	62	108	279	195	152	193
PKD1	2547.89	1875.66	1682.61	1783.84	1836.02	3153.2	1188.25	1297.56	1834.84	2853.25	2694.39	910.57	1681.6	1426.95	637	381	311	403	384	237	290	389	469	528	734	335	244	438
MAPK8IP2	128	115	44	57	83	78	60	69	60	31	40	107	123	157	25	24	6	42	11	12	1	10	21	14	7	60	26	35
MED24	518	541	514	521	443	608	458	561	422	709	738	326	568	939	380	278	294	549	405	171	285	467	352	222	603	422	331	499
RHOBTB2	455.5	384.78	647.33	689.21	426.97	520.41	425.44	554.45	385.19	660.32	897.11	259.84	443.85	739.03	187	116	124	235	234	79	114	237	144	137	248	180	189	207
HEATR5B	719	716	876	645	625	744	896	1223	645	943	1561	682	1114	1259	1335	688	1012	1539	1048	608	818	1226	795	868	1776	1362	1000	1218
SEC62	1083	1443	1441	1703	1515	1041	2092	2945	1139	1130	2845	2533	2978	5028	1723	1258	999	2794	2126	403	718	2548	1402	1310	2260	3600	2392	3359
RPS20	1057	1872	2504	2664	2713	940	3640	5343	1943	2048	7495	2453	3318	7491	831	738	806	2087	2965	154	321	2434	463	390	2136	1868	1671	1651
CSDE1	2558	3594	3759	4249	3708	2577	4939	7591	3157	3454	8183	5288	8028	13482	2083	1399	1357	3588	2911	589	889	3179	1557	1195	3184	4332	3269	3770
UBE3C	1069	1047	1082	1124	967	1026	1160	1805	945	1276	1997	1216	2244	2519	2851	1529	1909	3697	2877	985	1443	2407	2413	1463	3596	3418	3002	3268
REV3L	1948.78	1728.8	1819.39	1878.55	1617.58	1658.59	2185.83	2668.23	1978.74	2071.12	3559.04	1729.11	2069.14	3013.6	5118	2570	3412	5130	3211	2629	2491	4141	2488	2589	5527	5806	3467	4265
TENM1	15	7	14	3	2.04	7	5	6	14	1	7	6	4	2	13	14	15	30	16	8	8	6	17	10	26	31	7	11
PAX7	0	0	0	0	0	0	0	0	0	0	0	0	0	1	1	2	1	0	1	2	0	0	1	1	1	0	0	0
MASP2	28	31	35	30	34	26	39	64	44	52	76	54	113	132	1	1	3	6	6	0	2	21	4	2	4	22	24	7
IYD	0	0	0	0	0	2	0	1	0	0	0	3	3	10	2	1	0	4	0	2	0	0	0	1	3	1	2	2
FAM76A	161	151	189	151	114	135	197	270	157	190	393	130	207	213	310	181	219	406	360	132	175	356	150	183	559	345	276	314
TRAF3IP3	66.96	65.75	54.69	44.81	43.48	52.75	41.14	46.31	103.33	45.91	65.04	39.43	54.8	98.43	57	47	37	84	83	45	37	82	38	45	94	72	35	95
POMT2	341	278	268	296	325	415	368	325	247	434	499	339	509	709	263	167	124	402	239	124	143	246	281	212	300	348	318	397
VTA1	310	374	369	472	335	269	515	902	272	291	781	581	794	1074	872	343	504	1208	876	258	407	885	528	512	1041	1250	957	1182
MLXIPL	0	1	3	2	2	3	0	0	0	2	1	1	2	5	2	3	3	2	1	4	4	6	2	6	5	1	1	10
BAZ1B	1736	1590	1727	1995	1688	1848	2029	3120	1505	2149	3151	1790	2747	4766	2191	1294	1216	3096	2270	950	1347	1688	1858	1734	2147	2555	2166	2196
RANBP9	479.17	456.33	508.1	541.93	741.57	587.15	686.66	1137.01	382.37	542.83	1076.47	1080.52	1563.11	2536	2023	1067	1364	4510	2431	737	1217	2187	2952	1515	3260	5145	4260	4913
ETV7	47	16	25	69	34	32	40	168	20	29	76	27	34	68	37	13	6	52	226	14	11	76	38	20	86	51	34	55
SPRTN	214.21	244.56	291.61	355.99	208.14	249.74	280.81	318.96	224.62	287.35	440.74	277.92	411.33	508.59	179	130	157	365	213	71	135	342	118	130	326	460	320	360
EEF1AKNMT	279	238	274	365	223	289	274	382	235	287	447	218	288	501	87	55	80	122	139	34	47	121	58	55	142	141	89	119
DYRK4	78	90	83	102	60	69	56	107	81	105	132	61	54	129	135	87	118	148	224	61	74	252	52	85	170	156	82	170
ZNF207	3858	3244	3663	3137	3276	3776	4037	5581	2859	3862	5551	4153	6189	7515	3152	1575	2215	4389	3555	1135	1915	3263	2505	1881	3927	4560	3406	4315
UQCRC1	557	530	767	811	592	713	732	823	463	737	1018	615	1008	1559	417	306	283	638	529	79	133	590	282	168	577	796	498	595
STARD3NL	293	386	562	508	337	302	521	753	385	477	1166	310	437	529	413	267	421	678	579	178	258	567	230	256	801	445	298	367
CD9	675	828	435	319	377	243	519	955	542	306	697	297	356	911	878	509	292	351	603	132	96	536	179	146	641	442	209	824
HHATL	0	1	0	0	0	4	1	1	0	4	3	1	1	3	0	1	2	1	3	0	0	1	5	2	2	5	2	3
NCAPD2	504.27	424	606.03	935.17	480.5	533.23	750.42	1031.09	422.51	707.89	1087.37	545.38	747	1284.81	417	199	201	672	448	200	319	505	358	261	523	556	396	470
IFFO1	729	560	734	635	363	716	376	423	598	976	931	252	306	407	348	184	208	224	153	118	143	300	118	259	385	209	100	214
GIPR	30	14	2	3	2	2	7	12	10	5	1	3	2	17	34	19	1	7	7	20	3	2	0	7	2	6	5	29
PHF7	86	43	56	56	46	77	54	36	79	110	88	40	58	109	177	95	99	155	89	57	111	161	106	138	198	183	101	157
SEMA3G	823	1048	1971	2415	660	1216	1282	1601	1112	2025	1775	748	637	1402	308	260	324	503	406	132	241	653	89	167	400	421	104	235
NISCH	2462	2296	3156	2320	1573	2330	1490	2030	2072	3338	3211	1043	1803	2080	972	614	951	880	696	363	511	861	504	718	1196	634	466	712
STAB1	3696	4223.68	10216.6	6567	4956.29	5329.61	3480	4222	6045.76	9028.75	13015.8	2413.72	3183	3727.8	722	810	1546	975	629	433	548	1694	633	990	2597	793	375	671
FUZ	37.81	66.52	49.16	58.4	61.25	71.49	52.75	52.29	49.25	65.12	72.58	51.26	78.55	102.19	21	10	13	45	34	4	16	38	31	25	35	31	35	24
SLC6A13	3	0	1	1	5	4	2	3	0	4	1	4	4	4	6	3	4	22	10	3	2	3	6	1	2	11	19	13
IDS	933	883	792	831	1045	977	1175	1404	776	809	1337	1501	2465	3688	666	376	336	1161	623	217	258	568	683	450	658	1330	1274	1369
PRSS3	0	0	0	1	0	0	0	1	0	1	0	0	0	1	2	2	2	8	11	1	1	12	3	4	8	27	12	7
ZNF200	243	185	192	232	243	330	318	347	193	282	298	255	554	584	106	86	68	277	169	39	79	144	122	146	126	249	185	214
CD4	467	619	1215	1116	579	433	734	1024	739	775	1827	427	479	1268	260	195	261	353	260	111	146	521	145	186	531	301	160	386
LRRC23	42	24	49	43	17	32	37	48	40	51	81	20	21	101	211	282	61	174	147	79	74	143	123	164	145	168	116	179
BTK	85	80	138	95	85	64	76	217	129	130	250	74	95	138	68	53	86	87	116	46	57	124	34	46	140	91	59	116
HFE	105	103	170	140	183	139	199	170	109	127	272	241	253	484	64	48	80	120	95	32	34	154	76	62	133	336	139	171
SCMH1	267	197.66	256	234	256	280	254	283	201	284	291	219	299	487	3584	1677	2431	3889	2582	1276	2090	2585	2321	2366	3370	3090	2376	2726
FYN	638	699	1021	728	551	764	672	957	872	756	1560	358	491	795	3335	2116	3654	3711	3031	1697	2061	2554	1947	2254	5468	2063	1429	1738
HIVEP2	852	1010	876	1025	880	998	945	1376	922	1023	1806	1086	1618	2976	2450	1566	2419	3544	2538	936	1523	2257	1867	1221	3469	3244	2707	3189
FMO1	12	8	11	7	24	11	42	16	1	14	27	11	28	24	27	6	13	72	15	3	13	22	19	37	45	47	47	30
ELOA	562.02	684.29	842.47	765.65	580.17	578.58	702.09	1028.86	512.39	714.68	1150.82	632.32	1017.12	1693.38	327	227	219	495	425	95	183	345	259	232	412	514	357	382
LYPLA2	219	231	281	334	224	208	312	393	213	306	564	213	431	733	237	177	125	281	293	70	95	324	189	96	330	287	223	375
CLCN6	372	366.41	351	371	422	449	368	423	385	468.23	541	303.25	481	731.47	490	276	296	670	485	153	199	428	464	284	599	548	455	522
MRC2	840	388	493	484	630	617	368	426	598	534	557	259	257	738	510	132	135	242	197	123	145	239	228	171	249	188	108	334
SLC6A7	2	1	0	0	1.01	1	1	0	1	0	2	0	1	0	1	1	2	3	2	0	2	0	1	1	5	3	1	0
TSPAN9	1797	1942	2088	3142	1423	1802	1621	2132	1553	2379	3067	1154	1581	2758	3658	2710	2262	4072	3128	1873	2379	3200	2656	2558	4768	2862	2422	3045
BTBD7	1019	963	743	965	977	886	1265	1694	822	1025	1509	1633	2688	3280	2713	1403	1616	3683	2747	860	1223	2340	2085	1435	3077	4771	3833	4450
APBA3	179	201	152	150	316	248	148	189	148	221	178	198.66	249.95	347.73	76	54	37	128	72	36	53	75	167	60	89	112	91	107
MKS1	67	82	79	77	67	85	72	84	82	137	170	67	81	113	107	45	86	99	68	39	73	87	73	68	118	89	63	95
ABHD5	335	297	313	370	502	380	709	601	342	295	517	1113	1614	2390	489	284	271	1272	524	184	260	477	660	362	470	1911	1449	1851
ANOS1	93	51	36	12	29	51	15	50	139	45	82	31	24	67	142	44	60	25	58	70	58	43	28	66	126	64	24	175
AKAP8L	818.9	667.14	627.97	524.52	779.38	989.97	613.7	720.96	645.34	1108.84	981.55	484.39	743.49	1186.5	1536	910	786	1534	1136	660	895	1044	1302	1155	1608	1286	1106	1414
MBTD1	535	524	533	597	698	620	832	985	518	669	1053	789	1158	1608	1686	888	1039	2916	1705	687	1017	1691	2092	1133	2117	3026	2566	3393
UTP18	326	276	308	375	436	428	409	666	285	368	555	446	830	850	482	302	384	900	658	190	256	526	679	338	707	1042	944	895
RNF216	788	805	732	821	613	807	805	952	807	1071	1410	539	806	1089	2043	1394	1588	2593	1907	936	1377	2059	1435	1480	2701	2030	1546	1752
TTC19	837.79	762.77	854	792.52	499.78	639.52	720.45	944.36	698	876.28	1229.11	567	870.16	1171.61	1311	763	883	1679	1432	487	726	1348	686	725	1625	1683	1042	1234
PTBP1	2489	2183	2209	2490	2007	2737	2342	3333	1913	3129	3961	1854	2938	4809	1172	697	693	1488	1254	340	547	1100	962	625	1346	1376	1031	1166
DPF1	9	0	9	5	2	6	3	2	7	1	4	1	1	5	6	4	4	5	5	2	2	8	5	4	2	5	2	5
SYT7	477	483	571	1174	1162	1161	800	815	293	873	1293	993	1519	2476	181	206	100	1006	367	79	110	374	880	315	434	838	703	790
LARS2	274	307	322	330	216	293	291	496	267	413	438	211	338	537	711	413	469	851	766	315	411	708	485	391	957	797	560	684
PIK3C2A	2022	2004	2757	2328	1791	1931	2970	3972	1649	2644	4398	2566	3403	4665	3011	1475	1989	4316	3060	1150	1870	3031	2019	1807	3891	3575	2497	3489
PLAUR	110	151	160	223	84	77	80	143	162	76	185	41	64	138	224	165	157	180	201	87	84	407	99	99	235	198	88	317
ANLN	225	113	255	248	174	79	431	1226	112	287	702	214	265	505	256	58	96	426	600	44	125	259	114	54	351	203	113	189
WIZ	526	477	524	582	428	567	382	463	484	689	796	308	515	742	150	112	95	204	154	47	67	186	110	98	219	221	152	183
RABGAP1	1415.61	1241.82	1479.72	1204.44	1656.08	1709.23	1539.65	1810.75	1132.56	1721.35	2491.18	1742.68	2812.6	3764.51	3984	1953	2729	6494	3435	1590	2603	3531	3931	2873	6350	6315	5117	6201
DCN	13610	8618	9734	6120	9867	12556	14777	18314	19604	7946	16415	8005	9073	9901	13558	4116	4462	8476	9197	1902	1737	7526	2465	5218	8156	6465	2781	4941
QPCTL	52	41	62	52	45	38	33	34	39	45	84	23	63	89	62	44	33	59	37	25	42	58	43	37	85	89	42	67
PPP5C	336	330	312	382	308	357	280	401	347	459.49	553	261.93	377	710	437	249	307	497	353	193	270	435	315	314	517	350	287	436
CEP68	719.31	729.51	897.3	1023.66	1032.3	1068.05	1024.3	1093	760.78	1206	1451.09	1161.1	1810.81	2256.69	438	273	340	864	508	162	276	618	589	345	587	1147	823	935
MAP4K3	1138	1191	1095	1291	1083	1514	1504	1911	977	1555	1842	1614	2259	2615	5512	3184	3441	9366	5041	2083	3703	5675	4642	3663	6953	8673	6173	8097
ZBTB32	12	15	12	16	8	7	12	7	13	13	12	14	14	12	5	8	0	26	8	6	7	9	5	1	5	30	12	12
TYROBP	165	265	672	571	354	177	257	541	334	367	866	157	219	560	160	161	371	343	477	64	79	1005	119	148	616	278	249	476
TMEM159	47	39	40	61	62	27	54	49	42	41	71	29	65	79	69	25	37	67	64	27	30	69	67	42	97	91	44	95
GABRA3	25	28	57	62	62	35	88	74	30	60	131	93	58	234	134	65	75	318	131	45	77	237	129	118	302	581	183	285
BRCA1	160	101	240	253	151	157	257	549	123	227	365	143	230	326	312	125	156	515	500	141	199	389	164	151	373	466	297	326
ERCC1	284.68	276.14	332.85	375.45	293.31	390.78	280.33	297.36	278.25	397.73	555.15	203.34	291.95	557.44	472	250	243	682	302	174	157	511	501	251	474	585	546	694
CD22	138	207	11	32	5	22	38	101	112	22	13	26	20	137	152	84	7	40	39	61	14	25	8	27	12	15	15	75
SEMA3B	2048	1590	385	2167	9766	8065	3195	1361	1130	2137	915	9813	24036	32880	766	745	72	3891	795	86	216	666	3726	980	314	7462	8608	5300
MBTPS2	340.54	265.18	516.93	501.49	317.23	326.96	691.29	916.97	234.97	316.25	705	892.85	895	1058.28	540	158	361	826	606	93	197	543	391	310	442	1028	568	657
PRICKLE3	103.48	97.49	85.8	83.63	93.91	107	70.19	111.85	80.24	150.69	119.27	61.22	108.79	233.78	87	69	48	125	91	47	77	75	76	59	101	129	78	134
LTF	4	71	25	41	4	158	189	32	6	2	29	13	142	37	4	14	0	8	2	1	0	0	2	11	2	3	10	2
EXTL3	1328	1633	555	945	512	678	784	799.45	1007	605	1101	501.07	673	1952	1748	802	202	610	642	648	197	607	304	358	477	395	267	1180
NR1H4	0	3	0	0	1	1	0	0	0	0	0	0	1	0	0	3	1	1	0	1	4	1	5	2	1	10	1	5
ELOVL5	488	669	666	753	377	345	740	1450	597	552	1317	579	698	1175	953	773	708	1146	945	543	513	876	405	407	1302	836	572	669
ALOX5	259	184	537	294	422	330	239	495	254	346	581	298	305	727	341	252	856	585	722	151	125	574	588	503	785	1151	474	894
KDM5D	0	879.98	0	0	950	0	0	0	871	1401	1597	0	0	0	0	304	0	0	0	214	392	0	455	0	824	0	0	0
CALCOCO1	1879	1726	1964	1822	1821	2776	1607	1699	1624	2712	2375	1335	2083	3450	544	373	437	796	440	231	346	680	576	434	734	716	469	774
UBR7	186	178	245	217	168	181	316	424	178	221	444	264	400	506	186	119	135	325	226	74	113	306	195	126	295	370	218	293
MAP4K5	752	818	1011	861	572	709	928	1546	674	871	1773	625	823	1003	2960	1625	2302	2995	2636	1100	1707	2377	1293	1427	3860	1929	1533	1892
EHD3	325	269	387	498	296	446	499	483	331	606	1001	348	586	907	158	99	58	284	211	55	91	204	130	105	354	304	230	250
PSMC4	385	386	442	550	429	555	487	620	306	458	728	315	704	1079	227	181	145	462	476	52	90	503	203	129	465	673	458	497
MAN2B2	623	698	588	604	401	504	572	854	663	588	951	474	609	1232	187	126	134	221	235	45	59	221	106	98	229	279	165	221
SLC7A14	13	12	8	14	5	10	7	10	8	15	18	7	8	7	9	5	3	15	12	4	3	31	4	1	10	24	11	7
CLDN11	141	241	318	381	103	114	172	262	184	285	381	122	108	266	128	111	174	100	105	63	126	322	60	61	174	156	57	107
SLC25A39	383	421	761	471	422	311	385	457	333	428	736	195	297	522	223	135	128	250	120	68	68	219	121	113	257	142	105	173
MVP	977	959	911	1095	591	1039	616	1023	738	929	1134	482	748	1711	769	478	383	620	768	268	298	708	393	452	891	685	455	775
NUB1	578.81	590.8	694.4	685.89	622.7	572.57	831	1620.75	605.68	747.52	1172.97	690	1102.99	1833	651	495	431	1049	1075	235	332	723	614	519	730	1045	812	1019
PGM3	1029.29	1030.17	874.34	654.96	812.33	754.94	961.59	1486.31	783.09	998.39	1697.1	734.3	1347.81	1040.2	1108	502	765	1101	873	347	473	872	657	685	1242	880	766	845
RWDD2A	61	51	37	73	41	52	60	95	80	100	126	65	55	104	30	31	22	40	31	16	25	69	18	23	49	40	23	33
CLK1	2759	2246	2298	1959	2545	2958	3072	3970	1891	2558	2914	2807	3094	4938	1582	955	1012	2504	1468	683	1017	1348	1618	1434	1559	2007	1374	2291
POLR3B	280	256	163	202	344	276	500	472	237	305	486	506	757	1298	645	364	243	1137	577	209	255	537	802	559	621	1301	950	1306
ANGEL1	502.86	417.44	463.71	444.68	332.29	386.25	332.8	411.8	382	525	539.19	250.3	406.36	581.41	255	131	252	240	226	117	174	285	142	194	260	222	150	283
RNF14	597	622	736	643	556	612	788	1094	506	563	1157	790	1212	1407	480	253	368	694	502	157	284	551	341	273	698	855	553	726
DNASE1L1	162.48	242.39	255.85	213.2	153.09	166.37	198.01	250.78	164.86	153.44	234.79	131.68	192.06	439.83	108	80	54	138	95	28	35	123	63	71	132	138	89	146
DDX11	478	132	145	332	88	188	194	216	144	221	193	149	226	326	221	47	36	219	118	29	30	174	92	56	84	154	108	119
HEBP1	169	213	203	204	213.16	143	216	382	205	248	422	240.3	294	601.95	153	138	141	256	237	43	67	244	91	98	245	371	166	245
GPRC5A	1522	1901	260	337	445	179	294	629	592	159	452	145	320	1729	2422	1062	414	426	349	527	202	416	827	161	764	90	213	559
MAMLD1	102	88	64	82	50	91	73	70	114	118	91	43	37	98	389	241	360	336	209	226	244	211	202	237	284	179	138	157
CD6	11	18	16	19	11	18	8	21	33	22	21	7	9	27	23	33	5	38	62	19	20	34	19	22	28	39	13	50
TACC3	248	157	269	312	143	238	228	326	250	351	396	108	146	341	167	138	154	357	329	102	113	290	136	144	365	247	148	218
UFL1	570	536	646	674	646	574	823	1184	498	614	1299	916	1288	1697	927	482	574	1425	1118	270	429	1141	804	563	1235	1763	1232	1609
POLA2	206	179	192	226	137	212	156.3	238.55	145	263	265	108	207	283	211	147	141	329	322	101	151	241	200	125	295	267	251	296
ZC3H3	272	252	262	252	324	540	215	237	207	401	346	189	417	603	459	259	324	683	360	182	211	362	579	366	484	550	495	658
CAPN1	1211	1027	1107	1475	1194	1630	1113	1681	997.6	1470	2131	1108	2073	2861	811	454	286	1090	922	190	277	1065	555	477	1045	1438	1043	1350
ACPP	55	77	79	87	251	61	104	104	27	67	146	217	278	583	165	80	121	243	106	49	65	188	259	97	198	303	131	322
MDH1	336	315	372	368	398	352	572	909	323	474	949	503	867	918.54	393	223	273	728	664	102	162	669	207	186	615	791	463	567
SLC30A9	487	513	658	651	566	463	801	1094	447	589	1381	750	989	1390	1597	799	1021	2086	1462	623	783	1337	1094	928	1877	1911	1357	1709
MTMR11	327	186	181	129	310	407	256	272	181	334	271	231	390	642	116	31	32	144	82	28	40	83	109	67	118	138	93	201
COX15	303	248	397	436	321	285	364	491	284	396	686	359	543	696	322	169	228	509	378	130	191	398	333	212	562	504	377	506
CCDC88C	295	333	312	426	208	329	262	376	341	413	250	132	206	353	400	399	262	388	496	179	255	434	236	255	253	310	224	241
YAF2	315	244	410	320	250	255	354	558	244	314	583	349	536	540	1811	828	1237	2305	1673	723	1073	1571	1155	1079	2387	1790	1511	1940
ZMYND11	686	726	1012	850	837	733	1164	1659	735	1043	2001	1200	1482	2220	2057	1042	1722	2972	1996	664	1126	1906	1548	1300	2981	2607	1846	1989
WAS	67	69	160	108	114	73	87	101	81	106	203	37	37	185	73	50	100	79	61	35	43	120	50	70	153	67	46	80
DPEP1	3	1	5	3	2	3	0	2	2	0	3	0	0	1	2	4	13	1	2	2	1	4	0	4	5	3	1	1
BID	79	65	137	118	99	69	96	186	86	90	214	69	83	171	110	68	85	156	211	48	62	219	87	94	253	137	85	164
MATR3	2838.14	2833.68	3437.45	3330.27	3155	2990.92	4268	6589.67	2724	3559.46	6729.88	4097	5484.26	6905.68	7	5	3	5	10	3	3	9	3	3	13	3	3	10
NPC1L1	1	1	0	1	2	2	3	2	0	0	2	1	4	3	2	5	0	5	1	0	1	1	4	1	1	1	4	5
XYLT2	362	356	344	393	287	325	295	431	341	453	715	250	343	504	177	124	76	207	133	65	106	148	101	112	235	163	112	105
RGPD5	1	2	4	1	1	2	5	2	6	1	2	5	7	0	255	93	114	483	195	56	98	176	243	141	227	354	283	290
STMN4	0	0	3	0	0	0	1	0	0	1	2	0	0	0	1	2	1	1	0	1	0	0	0	2	3	1	2	1
NUDCD3	587	593	686	723	558	598	675	875	585	816	977	556	919	1457	1028	679	923	1664	1123	488	710	992	1001	659	1254	1286	1117	1282
ISL1	108	57	99	166	24	53	111	35	99	141	207	87	237	232	248	83	83	231	36	85	78	308	25	88	186	168	194	194
CHDH	29.87	23.68	25.54	43.85	15.8	40.6	41.87	52.82	24.28	61.27	46.04	21.88	45.44	35.65	21	8	11	24	37	3	11	39	7	10	22	30	12	13
IL20RA	9	9	3	7	14	11	14	13	6	15	4	34	28	54	15	21	3	57	24	18	7	10	64	47	17	127	56	97
CLCA1	0	4	0	3	0	1	1	3	0	0	0	0	1	3	0	0	0	0	0	1	0	1	0	0	0	1	0	1
CLCA4	1	0	0	0	0	0	0	0	0	0	0	0	0	1	1	0	0	1	0	0	0	0	1	0	1	0	0	2
GLT8D1	491	535	387	435	305	288	518	730	340	438	890	477	712	965.02	385	208	176	485	336	69	95	434	135	105	401	538	278	368
ATP2C1	1072.7	1262.91	1292.92	1140.13	773.65	939.93	1197	2257.18	980.3	1316.53	2316.83	1119.25	1726.66	2080.42	2437	1219	1585	2606	2381	884	1282	1959	1105	1188	2727	2165	1614	2151
IGF1	1080.52	1314.47	1314.06	1823.73	888.62	847.84	1721.31	2344.77	1644.16	1947.77	3968.61	1520.84	1787.61	1927.13	1927	867	681	1635	1424	595	865	2288	442	612	2606	2070	1102	1089
SLC38A5	10	15	9	4	7	3	17	10	17	8	22	4	2	21	6	1	0	0	1	3	1	0	0	0	1	3	0	7
RALBP1	1584	2045	908	1162	728	910	1159	1897	1211	957	1345	1198	1368	3012	1692	1397	435	1837	1755	495	452	1136	699	742	967	2341	1375	1944
RUFY3	1070	941	1213	1018	697	993	929	1447	1037	1183	1973	681	944	1121	2372	1283	1864	2586	2435	992	1460	2227	1178	1468	3315	1876	1327	1702
CNTN1	2	7	9	0	4	23	9	12	13	0	4	14	1	18	17	22	4	34	8	7	3	14	16	24	17	41	11	51
SLC11A1	128	160	548	133	208	90	175	170	241	169	187	56	89	236	143	143	261	182	173	64	32	109	110	63	120	120	81	157
WWTR1	1442.17	2482	3050.3	3070	1473.76	1335.76	2197.13	3277	1787	2177.47	4196.46	1825	2498.92	3256.23	4932	4765	4157	6835	4506	2152	3162	5638	3345	3072	8556	5191	4267	4894
AGPS	512	668	738.2	860.29	463	431	732.1	1292	540	582	1381	649	747	1129.85	1253	656	968	1508	1247	475	633	1378	716	668	1787	1313	876	1172
CXorf56	112	111	186	258	273	145	291	345	118	147	306	378	575	1009	198	129	113	471	225	56	90	236	287	97	241	596	385	399
ATP1A2	191	86	148	31	136	156	184	234	201	311	857	177	101	149	93	27	27	103	76	37	69	13	35	41	261	101	35	23
TTC27	218	227	238	218	175	210	225	434	217	305	414	163	292	385	1054	559	694	1213	1109	398	681	1019	577	666	1454	930	661	869
ZNF582	44.98	58.41	62.24	59.89	42.49	55.57	55.07	77.64	29.19	54.42	104	61.17	114.99	113.47	64	27	38	98	64	32	39	50	42	34	77	104	66	57
VSIG2	25	17	21	31	60	49	20	34	21	46	36	24	38	94	88	65	39	129	57	25	43	42	117	114	87	80	71	139
PHLDB1	3240.9	2987.66	5957.04	3210.31	2006.53	3719.07	2215.76	2399	2816.32	4672.39	4486.14	1509.57	2131.09	2288.57	995	781	1292	1024	762	481	662	936	729	954	1013	717	525	625
MARCO	15	18	70	17	14	4	51	30	39	34	14	18	5	50	27	12	74	72	24	7	17	23	15	4	12	33	13	40
CYP24A1	46	26	40	69	79	37	62	55	23	64	209	65	11	78	75	24	21	43	45	22	78	55	28	15	79	47	2	24
PRDM11	318	320	555	558	339	493	413	381	311	580	690	326	419	502	300	171	234	381	298	95	205	280	218	194	422	263	204	172
SNAI2	192	140	393	267	162	139	356	509	238	284	437	207	132	317	116	46	144	144	183	20	59	194	35	40	129	130	45	106
CD74	967.67	2322.89	1928	3751.49	1319.75	1006.24	1014.51	2778.69	2238.42	1495.6	2626	962.73	1164.45	7818.53	447	760	529	494	616	199	166	2518	193	292	839	718	491	2308
HGF	4917	4390	9689	7571	6599	5890	15457	12506	4930	6726	28289	5468	7148	8941	4887	1844	3209	7857	3861	1310	2453	4775	2252	2182	10147	3218	2517	2590
ZRANB1	649.51	547.55	560.86	552.37	643.09	690.53	890.3	1035.46	529.52	836.83	1018.9	782.89	1550.26	1883.89	1043	662	721	1799	1068	439	696	932	1072	726	1407	1531	1469	1407
NCDN	192	149	296	213	163	198	166	200	190	317	282.25	118	194	261	66	28	33	45	48	19	15	72	21	13	78	56	33	43
ADGRA2	3287.04	2953.19	5080.01	5060.22	2359.07	3796.56	3287.69	3491.37	2812.78	5295.18	5409.99	1825.59	2464.46	3672.62	1646	1014	739	1429	1250	513	1148	1405	829	1003	1814	906	682	740
ZFP64	129	88	95	136	85	91	121	197	109	139	197	87	127	168	441	221	252	386	407	169	281	389	206	297	450	296	261	249
MNAT1	212	167	166	198	176	238	219	347	192	260	353	218	310	441	2965	1596	1655	4868	2919	1108	1747	3090	2558	1678	3879	4060	3105	3244
SAMD4A	739	616	998	826	667	691	535	988	588	779	1606	435	652	1227	3692	1904	7106	3766	3871	1431	1948	2975	2550	1717	10140	2595	2487	2298
RUNX3	25	25	20	28	11	21	19	36	50	18	14	25	10	47	82	71	18	73	97	62	40	95	38	79	76	133	21	103
MRE11	734	620	655	596	477	618	774	966	409	666	1335	595	721	1061	951	559	512	1258	738	315	407	973	615	622	1197	1040	660	857
PLEKHB1	13	11	13	20	16	20	22	16	5	15	24	13	23	45	6	3	4	15	8	1	1	13	2	4	9	20	14	10
SERPINB1	305	356	462	407	347	255	510	834	296	378	825	333	518	752	246	200	173	498	507	69	81	423	205	168	456	574	281	425
CYP3A43	0	1	0	0	1	4	0	0	0	1	1	0	0	0	8	0	3	4	5	2	2	3	5	8	6	7	4	3
SLC7A9	4	5	3	2	4	8	5	4	7	6	4	2	0	2	28	14	9	35	28	9	17	17	15	15	34	33	18	17
SPAST	323	391	360	342	300	239	449	679	266	299	671	415	723	891	897	512	506	1368	923	386	516	872	728	506	1158	1211	1084	1303
NRXN3	71	53	93	101	32	65	100	92	78	41	175	42	101	136	1496	406	867	3152	1164	662	471	2052	696	735	2051	791	909	937
OSBPL5	374	338	367	352	238	365	232	312	398	456	547	159	178	299	515	360	376	402	412	251	377	404	317	349	639	276	211	335
AQR	1035	916	1030	1265	805	1075	1298	2392	1003	1401	2001	1156	1843	2243	1421	781	1082	2046	1694	593	930	1753	1000	1029	1776	1985	1669	1458
CPS1	56	23	85	100	79	114	166	240	91	118	304	131	223	234	138	35	83	238	356	106	152	139	63	110	352	155	110	92
FHL1	987	799	1151	446	2682	1206	1103	937	742	1351	1973	1646	2505	3430	1262	403	1378	1617	742	245	354	652	1793	773	2575	1237	977	1083
RTF2	303.71	368	518	527	473.67	333	613	823	393	491	956	449.71	775	1335.5	497	354	390	948	769	168	233	673	491	288	909	1039	689	807
GABRA1	0	0	0	0	0	0	3	0	1	0	0	1	0	0	2	0	0	2	3	0	1	0	0	0	0	2	1	2
NLRP2	797	749	209	186	311	398	309	590	572	461	495	470	819	2283	430	253	60	275	270	249	84	115	264	156	208	447	389	766
SLC45A4	287	338	473	529	544	781	579	531	371	726	963	853	1186	1371	580	462	476	2080	904	452	491	939	925	886	1374	1443	824	1165
RNF10	1019	1153	1234	1148	1085	1105	1363	1585	869	1296	2194	987	1829	2958	1309	800	865	1874	1323	522	735	1313	1141	905	1862	1811	1645	1793
ZNF839	236.94	219.36	157.69	171.51	212.88	212.6	228.84	166.92	150.37	264.85	241.13	174.58	304.33	347.83	242	131	119	435	201	87	126	230	260	187	245	328	220	297
ZDHHC6	358	346	354	370	291	344	386	762	305	410	648	327	496	791.39	313	195	252	452	343	140	197	368	276	213	481	432	314	375
GRAMD1B	431	640	319	471	565	583	670	552	453	559	470	1020	1023	1714	2537	1769	960	6549	2898	1469	1290	2201	3089	1374	2381	5203	2894	3839
RNH1	1108	1082	1170	987	1054	1367	858	1085	1094	1233	1554	758	1385	1927	592	392	271	815	719	95	118	893	372	304	794	1362	712	1037
NDUFS1	974.62	1030.49	1285.56	1383.57	1203.12	1083.73	1423.48	1875.55	984.72	1347.24	2303.88	1664.13	2250.6	3220	1197	726	751	1941	1338	438	684	1274	1139	783	1591	2488	1545	1780
RB1CC1	1176	1247	1130	1183	1091	1362	1465	2186	970	1213	2165	1608	2218	2797	2784	1679	2024	3773	2486	1111	1662	2333	2151	2006	3135	3568	2725	3233
ERP44	742	763	873	895	954	843	1376	2344	661	817	1999	1824	2233	3572	1813	870	1055	3377	2339	560	790	2062	1696	1197	2263	3443	2258	3675
ALAS1	365	334	421	572	481	456	473	676	329	529	672	454	716	1483	276	179	159	560	425	68	138	413	267	180	398	597	371	508
BIRC3	84	189	224	179	103	137	214	325	151	113	293	140	165	265	96	72	63	94	119	62	20	139	42	77	84	82	59	203
AKAP11	1453	1639	1765	1710	1295	1456	1680	2325	1469	1751	3062	1843	2203	3072	946	529	756	1287	950	357	653	1072	666	582	1250	1380	813	1225
GLRX2	206.42	185.37	330.19	288.76	178.02	179.25	356.91	475.95	180.33	226.21	503.27	287.34	402.01	384.12	100	61	59	142	160	29	32	165	41	46	152	142	92	106
SNAPC1	81	90	115	107	55	87	97	148	83	67	122	62	45	105	301	201	221	343	301	129	187	329	135	192	373	269	117	233
DERA	155	150	224	215	129	107	193	306	139	116	351	169	251	350	1318	785	1348	1563	1121	697	761	1316	853	656	1477	1245	1001	1199
STRAP	321	422	586	609	509	345	797	1266	475	484	1455	758	1242	1535	440	331	431	947	830	140	196	793	378	239	936	1082	666	818
ABCC2	57	43	42	55	82	62	81	61	27	36	96	69	133	124	40	27	31	108	69	26	32	58	97	74	75	119	112	131
DEF6	239	191	234	263	189	218	171	272	195	307	349	145	166	306	195	99	118	313	210	85	80	256	162	206	294	302	168	286
PLEKHO1	317	284	504	441	346	297	274	529	359	433	796	177	272	575	290	212	264	376	428	105	150	482	219	177	598	313	205	440
GCLM	170	249	292	334	284	185	430	533	136	233	687	474	528	633	397	230	332	836	587	116	262	678	436	225	743	1062	629	777
UBR2	1511	1594	1570	1390	1292	1664	1629	2818	1355	1953	2551	1429	2190	2653	3525	2034	2219	4486	3572	1410	2003	2901	2303	1892	3990	3940	2919	3671
EHD2	1480	1462	2665	2327	1193	1651	1571	1619	1459	2442	2870	710	1054	1785	630	453	434	581	490	200	314	730	274	283	931	363	257	295
DEPDC1	73	28	118	135.92	61	48	205.95	515.9	39.87	108	388	79	90	194.92	62	13	14	115	230	7	44	75	15	12	124	64	34	47
CCDC28A	91	144	149	186	144	98	218	317	99	144	339	197	274	423	244	182	201	479	386	78	155	349	256	142	350	579	328	490
RRAGD	48	131	157	129	139	67	130	211	94	108	224	127	339	359	43	47	61	109	86	17	19	102	107	41	63	157	130	132
HSF2	132	130	119	138	85	108	155	221	128	145	237	145	187	218	276	164	153	363	287	149	214	309	158	154	379	332	223	305
PHF20	577	546	871	783	466	558	696	1197	558	695	1267	455	775	1096	2238	1205	2310	2847	2388	1055	1412	2596	1516	1497	3200	2124	1840	1991
HSD17B6	32	43	12	9	53	45	35	39	19	27	74	13	27	29	86	56	25	47	55	19	55	25	83	88	115	21	50	64
NR1H3	480	393	514	673	301	513	336	536	410	682	753	250	295	550	493	253	245	365	389	171	333	593	260	308	444	410	247	475
TYMP	1148.18	807.32	679.2	842.4	529.34	809.22	463.57	1751.03	809.53	793.67	998.69	269.81	335.67	924.98	744	465	295	549	1093	211	150	632	239	314	508	380	169	742
NCAPH2	466.67	363.68	366.3	383.02	463.26	686.44	385.03	469.22	319.72	575.36	536.26	269.05	554.37	718.98	139	98	86	249	179	44	61	202	175	115	164	222	229	188
TOMM34	177	122	175	284	146	120	230	448	106	169	499	142	232	549	199	72	87	227	338	61	102	302	117	86	345	224	169	283
SEC63	967.85	1044.39	904.12	1083.39	1150.11	933.34	1369.62	1993.95	978.68	836.52	1916.92	1782.79	2392.79	4111.13	2552	1256	1303	3678	2241	933	1303	2079	2471	1825	2553	3577	2743	3532
KPNA6	1173.54	1314.75	1652.04	1770.08	1923.24	1359.23	1942.74	2704.64	1278	1849.12	2925.08	2329	3855.32	5727.27	1468	861	851	2682	1637	648	936	1538	1810	1077	1919	2803	2549	2747
VIM	10491.5	10670.4	13970.4	16108.8	8261.18	12466.4	13264.4	14199.3	14889.3	15694.1	26484.8	8065.78	9650.75	16046.2	6349	5523	4588	11875	10601	1395	1746	18578	1793	2926	14164	12346	4115	8027
FAS	183.78	217.55	303.63	320.39	111.92	210.08	263.4	550.13	223.32	340.69	556.81	110.11	262.22	208.31	223	127	206	225	221	107	121	304	85	124	277	116	122	97
RNASET2	546	916	487	483	386	287	422	732	486	434	867	291	284	708	390	708	362	528	587	142	120	715	230	188	801	630	218	466
CD44	1409	1561	1780	2264	872	1213	1804	3072	2124	1671	3131	1632	1528	3835	2044	1405	1438	1836	1938	1377	774	2713	666	759	1866	2250	954	2097
KCNG1	71.84	76.53	98	194.07	123.81	129.92	147.04	271.72	36.29	128.38	342	104.42	198.34	344.24	43	27	32	139	240	16	14	120	73	40	227	130	121	127
AGPAT4	588	700	539	381	459	446	432	657	579	749	1014	270	466	481	1156	746	947	960	892	536	630	762	664	633	1805	521	588	578
SLAMF7	16	18	4	60	5	10	15	28	29	15	12	16	6	302	16	20	3	10	18	7	13	42	7	8	11	20	8	186
BTN3A1	536	364	286	399	236	338	376	932	408	455	627	263	314	647	388	150	98	278	346	123	184	277	118	293	288	217	96	260
MIPEP	73	67	100	65	67	73	91	100	66	70	134	69	98	138	508	250	274	665	435	197	266	339	350	304	616	483	358	489
PRKCH	823.05	1140.34	1124.36	1432.52	860.47	996.99	1290.45	1835	855.44	1570.15	1931	1016	1676.55	2389	4902	4660	4499	7867	5923	2310	3735	5978	3854	3427	6717	6056	4693	5441
INSRR	1	1	4	1	3	4	3	2	4	0	1	2	0	4	9	2	2	6	3	7	0	2	1	5	0	11	5	9
IFNGR1	710	913	1216	948	950	670	1175	1682	673	761	1790	1507	2511	2956	710	427	831	1719	1028	258	324	1177	801	448	1158	2003	1509	1599
B4GALT7	201	234	185	184	188	180	172	208	198	228	285	125	237	392	137	157	56	204	142	35	37	158	94	57	150	155	115	171
SH2D2A	6	6	8	13	4	11	5	6	22	12	7	4	7	14	4	10	7	13	17	9	5	11	2	9	12	8	3	18
VRK2	171.39	113.52	138.7	159.82	157.03	134.36	234.3	413.7	150.95	181.44	393.1	192.85	265.82	351.2	1435	687	973	1798	1600	578	660	1338	835	789	1705	1645	1101	1527
TNFRSF1B	513	798	1801	1583	689	688	957	1169	826	1213	2065	457	686	1199	591	839	984	1083	807	390	514	1204	531	529	1143	737	497	800
VEZT	1367	1130	1395	1128	1034	1501	1703	1983	1090	1517	2626	1893	2078	3674	2853	1229	1559	3938	2443	878	1420	2471	1998	1595	3697	4672	2959	3943
POU2F2	91	100	243	217	147	127	124	159	100	175	280	86	100	258	304	332	307	603	428	181	237	689	438	392	745	519	383	651
BRD9	547	492	465	477	383	626	352	438	419	698	697.66	278	543.93	711	393	395	213	875	605	186	230	400	550	346	543	631	456	475
SNX1	1058	1222	1622	1731	1268	1391	1683	2063	1245	1839	2546	1342	1882	3069	1159	666	864	1754	1341	467	710	1458	952	694	1879	1622	1104	1443
TBPL1	110.94	109.19	112.2	120.7	95.18	82.42	183.92	261.57	94.56	101.32	266.59	182.58	183.46	287.23	340	168	277	595	509	96	173	449	253	187	426	589	444	468
ARNTL2	237	218	62	115	280	189	306	245	97	137	116	449	756	1015	425	244	76	1251	380	113	119	215	865	453	199	1332	1151	1412
BCLAF1	1839	1652	2090	1999	1935	1662	2660	3839	1588	2063	4385	2542	3559	4912	2287	1452	1473	3184	2520	942	1393	2224	2063	2088	3009	2931	2292	3009
SLC39A9	703	818	771	891	867	546	1025	1661	691	846	1713	1382	2033	2795	857	425	441	1155	849	319	471	887	673	496	1068	1175	950	1169
ANK1	66.12	87.11	117	86.59	73	26	126.9	160.57	62	141.67	207	28	61	94	69	87	39	99	127	73	33	82	44	19	156	40	33	45
IBSP	2	1	1	3	3	16	4	8	1	3	0	19	3	18	2	1	0	10	2	0	0	9	1	13	1	28	3	8
TFB1M	96.69	60	80.17	80.54	42.59	75.41	71.61	108.53	71.38	92.27	123.61	51.92	66.42	95.53	528	267	270	533	543	218	297	556	232	246	683	494	329	444
RABEP1	1137.81	1108.41	1129.77	1221.91	1051.19	1147.5	1384.64	2449.74	1107.83	1398.15	2132.07	1323.25	1904.49	2951.64	2109	1369	1692	3382	2656	1045	1542	2423	2226	1704	3085	3364	2697	3387
HMGB3	1245	2201	364	893	1152	455	1323	2456	1055	425	804	2396	3484	7390	1099	1000	117	1381	1238	329	163	691	759	304	368	2270	1733	1897
NUP160	912	763	875	881	1136	1117	1309	1578	686	1173	1599	1163	2225	2528	1243	779	950	2765	1576	500	761	1547	1819	1021	2078	2523	2122	2578
BAK1	68	84	128	133	102	75	119	163	76	89	166	75	62	159	31	29	37	35	43	12	9	57	14	19	68	31	18	32
MUSK	23	11	50	19	30	36	39	31	28	39	57	21	41	41	66	28	110	285	97	41	64	106	49	106	267	169	129	128
IKZF2	344	289	276	396	561	268	545	723	253	314	539	716	1062	1563	925	349	410	2526	1378	333	338	1370	1273	535	1305	2302	1910	2386
GRN	2439	3152	2844	2852	3092	2338	2769	3981	2468	2779	4041	3529	6653	12897	869	861	621	1282	1243	105	213	1870	763	256	1326	2950	2436	2505
FAM13B	903	798.44	926.9	841.81	737	1035.87	1295.72	1650.92	635.7	1059.83	1738.99	1029.61	1498.27	1738.77	2807	1448	1886	4047	2871	1161	1797	2772	2079	1886	4394	3435	2543	3296
ARHGAP31	1683	2203	1569	1994	892	1165	1429	2327	1723	1978	2352	916	1001	2630	3817	2018	1897	2671	2676	1185	1382	2667	979	1516	2820	2150	1314	2094
CENPQ	31	20	46	40	35	22	59	143	21	29	94	40	45	69	157	70	81	195	251	56	70	184	51	98	219	135	120	175
SARS	944	1079	792	887	899	833	884	1485	738	881	1205	753	1286	2575	844	595	313	1081	837	221	300	643	648	408	690	945	644	788
RANBP3	447	405	394	427	448	541	372	530	417	542	587	338	550	1097	504	316	332	879	557	238	294	476	579	326	617	756	648	705
ARID4A	732	645	722	604	654	869	846	1019	601	763	1115	635	853	1383	1517	999	1219	2207	1507	634	990	1592	1147	1235	1991	1928	1298	1762
EIPR1	164	121	195	153	92	149	105	164	120	189	283	97	122	194	474	323	375	777	571	197	266	547	335	278	778	519	404	454
PNPLA6	703	656	727	1012	611	805	598	778	666	1004	1123	428	914	1239	257	214	133	302	204	135	140	221	238	199	325	270	224	276
IFT88	157	137	173	145	131	183	217	200	157	253	316	157	216	212	840	487	630	986	634	386	651	727	576	659	1031	789	601	638
ALG1	108.56	106.4	134.27	137.95	88.54	97.58	132.64	214.6	125.45	142.85	213.13	63.91	126.48	196.78	140	81	75	142	145	54	63	157	71	73	150	116	80	105
ZCCHC8	380	371	415	422	344	432	501	634	330	487	676	365	543	823	621	371	442	883	669	282	466	635	554	413	875	784	627	777
ABCF2	278	219	277	273	218	257	302	510	255	403	550	230	416	596	135	105	88	192	221	37	58	173	80	58	207	202	148	180
CHPF2	768	796	585	609	505	592	633	626	656	786	942	514	915	1170	226	190	87	194	147	34	38	222	85	90	208	261	162	202
LRRC7	17	7	10	11	85	49	3	14	9	12	62	4	15	26	110	47	28	96	170	26	67	123	605	361	391	151	108	105
FUT8	517.42	782.07	451.66	809.37	708.81	542.36	936.33	1252.9	410.59	629.58	926.36	1877.33	2343.25	2559.73	3431	1763	1364	8010	3429	1186	1482	4285	5158	2114	3085	12467	8545	8350
UBA6	1160	943	1014	947	1035	1119	1512	2411	827	1270	2050	1581	2313	2414	1697	864	1141	3019	1986	660	964	1618	1731	1172	2331	3004	2245	2809
GAB2	839	907	836	1016	1189	1135	1246	1068	981	1339	1522	1395	1948	3521	4648	2578	2996	9589	4459	1914	2758	4138	4272	2891	5655	8256	7231	7500
ATP6V0A1	1222	1193	1034	1063	1390	1463	1527	1449	1077	1405	1737	1507	2388	2799	1245	832	893	2937	1471	666	787	1585	1630	1019	2142	2568	1952	2237
PIAS1	763.9	724.92	914.78	769.6	710.84	686.16	1025.88	1889.84	700.98	834.06	1601.22	983.82	1273.73	1866.48	4289	2112	3299	5365	4289	1730	2498	4039	2900	2388	5213	5162	3801	4970
SLC4A7	1689	1953	607	481	274	428	589	1249	1300	463	645	310	425	1456	2927	1629	807	1339	1358	1490	417	985	498	652	1197	1016	597	2198
APBA2	59	33	15	28	8	40	28	30	159	15	33	11	8	60	169	65	49	131	158	155	37	97	68	88	157	88	31	69
MAP2K3	276	345	369	357	259	239	335	342	227	316	484	244	467	687	472	401	240	667	445	221	198	422	412	206	400	580	636	542
EFCAB1	3	6	9	7	5	5	2	0	5	9	13	9	2	6	14	2	10	12	2	4	8	9	2	3	21	13	1	4
TMSB10	844	1067	891	1122	678	545	841	1515	933	655	1123	417	441	2970	4103	3871	3175	4631	8688	565	858	9135	1165	825	5698	2545	1727	3839
ASTE1	107.3	114.09	80.08	94.87	118.35	93.07	106	271.82	67.7	111.47	130.17	114.75	244.34	241.58	80	54	46	119	184	21	30	104	73	48	78	204	171	179
RNF19A	889.69	996.78	1330	1058	653	849.61	1063	1730.84	849	946	1813.54	807	1042	1355.44	1832	1299	1624	2264	1951	714	981	2117	955	1246	2445	2081	1275	1935
PEX3	220	196	136	157	257	266	259	288	161	230	349	343	444	678	593	367	407	1438	690	230	381	668	1204	494	849	1806	1314	1886
GABARAPL2	446	562	609	557	539	481	769	874	445	572	1058	623	1025	1085	279	308	270	674	676	77	131	695	219	139	578	716	437	585
MYOC	3	5	3	1	1	3	11	10	1	3	4	2	5	6	2	0	0	9	3	1	0	1	1	3	3	3	10	5
SH3YL1	617.45	657.56	612.79	588.3	499.49	647.35	834	1152.64	562.29	875.83	1038.34	803.81	982	2222.33	1217	688	735	2322	1492	415	696	1279	856	741	1396	1834	1225	2699
FAM136A	174	182	212	241	169	172	261	449	172	241	499	247	278	528	149	91	83	279	335	25	53	268	93	77	214	254	194	283
VCL	4502.74	4122.19	5421.57	3707.37	3273.96	3479.73	4284.46	4878.22	4233.83	6072.68	8862.66	2294.31	3788.89	4599.79	5049	2477	3587	6086	3069	1585	2504	3759	2417	2153	11004	3127	2756	2070
DEPDC1B	942	659	70	491	1250	2051	1674	1527	398	1231	222	2054	5103	5127	826	1006	69	12277	3280	113	535	1792	6787	2947	259	12458	15848	14939
DAPK2	17	42	43	55	28	30	36	13	50	43	42	12	26	24	113	102	125	157	48	100	71	190	59	110	173	97	82	97
NSMAF	359	316	294	360	302	345	455	698	340	427	704	415	614	979	984	479	583	1125	812	287	405	871	465	562	1002	1038	775	1145
ADSS	390	522	478	441	370	307	501	876	369	401	970	494	646	972	800	423	522	915	908	304	390	731	604	395	951	853	615	837
STAP1	2	1	2	6	4	4	6	27	5	1	0	5	4	10	19	14	6	21	31	12	9	18	8	13	8	42	27	30
TIMP2	9036.68	18418.9	3892.96	5797	9792.71	4957.38	7118.92	9365.39	9444.83	3426.89	4016.27	15804.4	24963	45553.6	5116	5188	1141	7723	4202	1209	971	3634	6134	2082	2064	16317	13507	12478
RFC1	476	486	581	591	472	507	775	1137	503	611	1180	624	829	1357	1157	793	671	1556	1204	422	571	1084	746	783	1357	1464	847	1115
TBC1D23	653	622	742	606	678	558	882	1451	594	669	1386	845	1350	1415	1407	756	899	1856	1351	448	663	1166	1077	742	1731	1864	1521	1794
CUL3	1065.21	945.05	1194	1330	1140.52	1038.33	1452.88	2171.82	813.97	1210	2162.99	1698.01	2529.21	3238.93	3235	1628	2256	5045	3442	1192	1932	3222	2694	1962	4156	4956	3912	4500
MYOM2	10	21	37	17	26	16	13	3	21	33	56	24	23	15	25	18	46	37	7	37	41	27	50	34	44	34	27	9
OTC	0	0	1	0	0	0	0	1	1	0	0	0	0	0	2	0	1	2	4	0	2	4	1	3	7	7	3	2
CYP46A1	18	17	12	9	6	25	12	10	10	4	22	10	6	15	58	102	24	34	26	15	11	33	17	50	73	18	20	29
AC118549.1	784	812	887	734	635	716	937	1532	633	981	1512	729	1117	1352	2635	1387	1818	3524	2769	910	1483	2342	1681	1349	3444	2997	2209	2646
SLC18A1	1	0	0	1	0	0	2	0	0	2	0	1	0	1	0	1	0	0	0	0	0	1	0	0	0	3	1	1
USP2	10	12	40	11	14	13	28	18	12.58	22	26	8	15	18	8	9	23	16	8	9	5	6	8	7	18	15	9	10
CASR	0	0	0	0	2	0	1	0	0	0	0	0	2	2	2	0	0	1	3	3	0	2	0	1	1	1	0	1
TUBG2	239	182	155	159	173	239	168	139	184	279	200	131	184	284	189	106	111	242	123	60	80	125	113	108	153	163	149	175
RPL26L1	37	35	33	53	39	33	54	108	44	41	101	58	64	160	73	57	47	158	236	26	32	234	45	37	137	204	132	183
FLT4	346	818	701	860	2849	4690	1427	391	839	1810	787	2372	6859	4817	87	186	89	973	113	52	96	189	985	683	105	1226	1515	920
NSUN2	451	429	639	585	637	734	560	1038	528	788	1079	597	883	1218	499	284	484	756	700	225	329	727	671	463	935	831	506	887
FBXO42	515	447	478	372	571	490	619	722	469	684	837	622	1172	1340	1837	1096	1271	3582	2138	865	1261	1790	2348	1435	2216	3669	3218	3519
MFAP3	288	378	543	474	341	284	557	809	279	407	845	516	810	784	430	209	331	761	496	144	262	562	318	279	712	679	550	722
MRI1	801	473	475	545	351	590	339	590	430	704.87	639.74	283	519	382	706	342	287	545	491	186	292	495	320	301	632	602	408	375
METTL1	65	51	46	57	35	29	53	68	50	29	63	24	53	76	40	18	17	44	44	12	6	51	24	14	46	30	12	26
HOXC8	53	27	44	34	33	50	61	60	28	53	86	34	30	48	133	58	57	75	68	51	78	56	48	113	151	49	24	15
AGA	196	166	84	113	72	87	96	194	164	75	148	94	103	301	147	71	47	101	123	30	36	123	46	29	99	97	55	164
PI4K2B	210	209	290	320	185	139	329	644	153	222	744	236	367	330	496	220	413	734	755	231	293	609	285	334	854	589	408	563
BOD1L1	2181	2027	2078	2361	2143	2653	2617	2852	1771	2408	3343	2526	3290	5813	2099	1733	1145	3192	1959	721	997	2179	1640	1942	2438	3246	2210	2622
MAT2B	399	447	683	586	466	385	714	1086	392	514	1109	547	836	1012	252	171	249	412	463	81	155	445	161	150	456	468	239	386
TLL1	427	658	617	916	224	535	554	1203	474	741	772	494	500	689	3598	2224	1964	2971	3504	1288	2193	3759	582	1657	2206	2248	1246	1709
EDC4	662	591	670	649	597	821	477	594	544	929	906	370	767	796	157	114	138	267	183	68	75	183	166	87	219	221	189	257
TRIO	5068.74	4244.15	3119.71	2835.53	2341.52	3605.35	2609.86	4197.77	3582.6	4425.73	4836	1914.95	3538.84	4910.52	10877	5481	6524	9398	8621	3778	4178	6348	5034	3992	11542	6392	5928	7487
VCAN	8682	7743.81	9530	9568	6842	8132	10129	17327	8216	6931	26880	8300	5668	14127	6133	2287	3637	4962	5270	1650	2056	6240	1601	2692	9399	4006	1541	3208
CLEC16A	938	835	1040	710	700	978	765	820	729	1073	1014	734	1083	1731	1927	1099	2452	2752	1567	853	1169	1507	1897	1138	2148	2388	1887	2517
MSR1	265	393	621	872	410	241	383	1500	516	416	1039	384	537	756	1904	811	1369	1485	2468	820	1620	2059	547	654	2086	1414	1096	1111
CDH1	2560	4019	1008	2845	1320	871	2417	5968	937	1892	4160	2527	2844	6974	1846	1128	301	1855	2144	413	506	1681	813	431	2089	1818	1249	1696
MTREX	881.02	864.84	897.96	959.59	921.25	855.56	1104.43	1802.9	731.33	1137.23	1816.06	1033.25	1523.21	1697.99	1310	727	997	1937	1450	475	812	1361	1060	753	1879	1736	1240	1478
DNAH5	12	6	1	0	1	15	3	14	9	1	1	3	1	8	19	7	3	7	11	9	1	1	7	21	2	14	6	11
ZFYVE16	1832.72	1561.53	1922.75	1709.61	1338.89	1657.58	2132.01	3454.99	1421	1924.06	3402.12	1996.8	2709.36	2612.31	2158	1088	1452	3280	2518	732	1064	2004	1357	1482	2550	2809	1885	2295
RIPOR1	1079	1228	1417	1559	711	1174	833	1114	1120	1706	1778	463	657.99	1065	501	359	326	427	389	200	256	649	208	305	566	307	178	328
C6	8	16	51	27	31	7	18	12	13	19	34	22	21	37	14	9	57	58	24	12	11	54	18	32	57	34	25	41
RAI14	2354.78	2227.75	1106	1822.72	3879	3945.24	2133	3473	1878	2609	2770	5689.31	8304	8958.57	5798	3889	1566	9958	7094	1998	2666	4221	12667	6655	5156	18880	15282	13383
SOX30	12	15	1	1	7	1	4	9	13	3	6	4	2	8	15	4	0	12	5	3	0	7	5	2	4	11	14	20
PNKP	366.37	304.31	324.03	307.65	367.66	638.95	295.2	230.03	330.35	427.02	418.85	205.56	342.38	479.06	267	210	139	511	342	128	122	367	364	206	416	559	409	512
BEST2	0	1	9	2	0	2	0	0	0	1	0	1	3	5	0	0	2	2	1	0	0	1	1	0	0	1	2	2
PHLPP2	232	149.35	297	275.21	209	240.42	283.34	518	207.75	314.38	485.34	224.54	367	437	434	196	347	532	464	192	338	396	301	311	673	406	372	463
SPDL1	145	123	171	188	113	122	197	375	120	138	375	140	131	263	120	58	63	152	159	36	46	161	48	56	146	107	81	101
STAU2	396	369	530	426	299	344	495	767	330	468	834	424	477	733	2535	1201	1707	2922	2040	846	1598	2679	1383	1712	3359	2873	1652	2493
SLC66A1	106	103	103	117	127	151	87	98	89	152	156	116	208	276	82	52	43	129	70	24	25	81	69	55	101	140	123	98
CTNS	137	145	179	199	167	160	154	246	163	224	338	141	239	305	105	94	88	225	191	49	82	215	125	102	210	275	142	191
RTN4R	20	44	17	16	4	10	10	28	17	17	14	6	6	26	35	24	7	15	21	5	3	22	10	4	8	8	4	19
PHF23	159	174	200	236	251	172	205	252	142	205	297	208	320	755	80	66	57	185	211	29	47	148	99	59	107	299	189	165
CDH10	3	2	0	3	0	0	0	0	0	0	0	0	0	2	19	3	0	0	5	2	0	0	2	0	0	2	0	5
INPP4A	726	689	722	704	445	645	594	991	760	894	1330	429	647	766	1343	847	1171	1756	1521	654	815	1531	749	833	2278	1225	1001	1231
RAB27B	113	164	26.76	81	44	34	77	265	102	76	112	110	105	200	175	106	14	141	166	79	30	79	68	51	62	198	119	160
PSMA4	446	540	571	730	531	432	850	2005	505	596	1709	882	1164	1823	450	294	340	889	1208	102	196	1217	281	254	876	1098	697	972
MYO16	25	20	3	5	11	30	11	15	23	5	25	9	17	42	91	45	21	151	95	40	34	70	78	98	125	97	114	149
LSG1	401	355	585	641	500	446	517	871	503	776	871	522	702	973	346	288	307	626	556	185	296	622	478	331	530	756	454	495
PARP3	90	92	93	97	54	87	76	94	89	122	108	46	53	121	45	23	25	41	33	8	20	36	10	22	28	23	20	28
TNC	432	302	241	188	172	124	56	138	361	118	155	155	341	423	271	78	118	34	48	50	21	132	44	25	47	164	106	99
THAP3	65.08	77.53	104.14	96.06	76.61	78.98	87.81	115.96	95.51	91	116.42	54.21	112.28	124.8	92	60	54	161	156	48	52	99	120	61	82	125	111	110
RIPOR3	90	104	139	70	57	204	103	130	156	199	175	55	89	69	154	189	56	174	215	91	107	71	111	144	153	123	138	139
TDP1	116	125	127	143	158	152	194	269	114	192	270	134	250	403	243	143	148	423	310	101	137	267	184	141	265	312	218	393
AIFM2	70	64	78	73	91	97	90	152	78	88	111	79	129	176	80	39	63	135	139	36	43	80	83	59	90	123	121	121
C2orf83	9	5	37	13	14	28	29	6	21	29	16	23	24	35	356	220	1442	1621	415	382	578	841	193	534	559	1253	449	861
SPATA7	77.31	62	49.58	54	30	54	69.06	80	45	72.48	125.21	35	58.11	79.23	267	200	220	359	254	137	178	366	141	253	446	272	165	245
MED17	586	504	556	475	364	459	561	793	363	543	795	509	660	855	474	275	367	683	618	142	236	520	310	259	718	715	477	590
RETSAT	197	271	180	139	180	193	249	343.97	252	278	418	185	219	474.97	140	87	62	140	131	32	61	107	60	60	140	110	85	134
CAPG	518	624	117	129	89	127	137	422	248	99	129	46	152	608	301	306	23	94	191	19	7	101	8	29	35	73	48	266
AP2S1	125	159	262	313	148	150	206	205	136	159	393	128	202	475	312	266	261	662	729	82	165	658	258	199	592	552	374	540
USH2A	16	14	9	23	19	23	33	24	11	18	23	24	62	61	25	14	6	61	33	13	9	28	46	30	35	64	95	108
ZPBP	0	0	0	0	0	0	0	0	0	0	0	0	0	0	5	0	4	2	4	1	2	8	1	3	3	3	2	4
TG	61	39	26	77	9	52	23	39	50	47	33	20	32	42	140	81	104	165	159	44	45	199	25	67	91	172	50	133
ADAM28	272	296	91	102	69	132	91	255	172	80	242	66	80	274	634	270	152	287	327	232	57	233	142	233	549	215	90	510
BARX2	29	28	37	41	35	30	19	45	16	30	65	22	42	74	264	43	102	211	262	86	118	182	129	183	338	147	215	180
DCUN1D1	478	551	577	491	412	370	709	1210	454	495	1050	729	819	1095	751	457	554	1083	836	304	464	807	628	425	1114	1149	748	1047
JADE2	571	418	503	523	458	537	542	792	466	641	746	321	536	876	363	230	175	440	483	110	155	275	257	208	308	312	208	290
ZIC2	0	0	0	0	0	0	0	0	0	0	1	1	0	3	0	0	0	0	1	0	0	2	0	0	0	0	0	0
LCP2	373	402	613	682	391	380	519	933	545	574	939	331	316	706	585	450	598	990	936	420	402	1276	341	558	1420	975	441	906
TRIT1	232	222	195	184	188	175	198	259	188	232	327	166	273	467	763	312	367	761	519	335	329	515	547	345	695	684	538	639
ADRB1	925	1280	2617	3002	934	1471	1932	2355	1151	2226	3610	1290	1444	2260	394	323	785	996	855	130	334	1294	244	239	1073	777	454	540
GUCA2B	0	3	0	0	1	2	0	0	1	0	0	0	0	1	0	2	0	1	0	0	0	1	0	0	0	2	0	1
CUL7	523.77	651.96	519.89	616	613.96	530	521.8	488.83	466.84	592.98	737	467.59	802.95	686.91	147	122	76	231	143	78	64	148	154	84	232	277	188	189
CTNNA1	3440	3651	3626	4009	3417	3267	3982	6181	3512.78	4893	6570	3852	5781	7975.86	5220	3085	3781	7538	5317	2027	3074	5270	4611	2636	6960	7906	5651	6454
PHKA2	825.9	947.39	896.19	721.12	843.02	998.6	856.41	1069.51	877.69	1301.55	805.02	746.58	951.54	1509.97	671	513	589	958	729	342	416	638	650	435	624	876	513	883
CNTLN	263	215	354	249	189	255	210	465	238	292	554	182	229	275	1760	894	1249	1644	1680	626	1038	1596	768	1078	2164	1208	793	1018
EPHA3	1293	819	1287	1356	1331	1036	1489	2225	909	1428	3728	885	1307	1371	5478	1589	1746	4192	3543	1234	2611	3769	2190	2362	6654	2851	2291	2001
HSPA5	4250	5268	4412	5309	5326	3493	5823	15076	3793	3820	8886	7674	10757	17342	1310	1097	800	2351	4100	200	307	2522	838	506	2121	4164	2552	2843
DSG2	1269.94	1870	463.95	954	889.96	427.87	1068.98	2748.96	739	669	1105	2024.96	2519.97	4307.82	508	418	63	684	791	88	146	538	461	117	371	1339	849	934
GEMIN8	78	75	63	53	55	58	59	82	54	59	101	50	58	77	236	141	143	237	232	73	124	188	132	148	237	181	143	192
OFD1	474	321	310	334	386	562	556	657	363	429	549	520	559	781	865	603	469	1508	1095	367	497	892	824	985	976	1551	979	1146
GPM6B	77	45	70	72	48	60	76	176	54	67	145	129	93	153	44	29	60	111	176	12	24	156	21	39	161	204	79	139
PREX2	2052	1461	3019	2109	1591	2265	2264	3590	1456	2338	5806	1503	2297	1965	5210	2213	3647	5171	5417	1320	3034	3650	2386	2658	8938	3045	2775	1919
WDR37	355	293	297	344	401	401	397	341	263	376	575	391	734	1064	1258	754	969	2104	1057	506	704	1320	1374	934	1789	1722	1458	1920
YTHDC2	932	741	937	670	638	734	839	1158	655	934	1508	679	935	1025	1496	709	1210	2121	1522	552	862	1541	816	942	2147	1670	1052	1322
CTPS2	234	256	246	234	138	230	244	418	201	286	476	127	197	266	761	419	422	690	612	296	379	539	260	413	766	382	302	367
ATP6V1H	307	295	362	307	323	284	434	670	310	370	704	412	562	746	1308	693	836	1854	1475	469	669	1260	1051	855	1572	1749	1157	1632
POLR2B	1042.16	950.41	1069.1	1011.53	976.59	1019.55	1380.82	2007.84	845.36	1173.42	1999.71	1339.31	2161.39	2574.32	1098	708	722	1627	1144	412	584	1125	873	828	1350	1797	1286	1384
FAM214A	696	637	861	574	519	650	788	804	554.6	826	1146	717	877	1058.72	1486	793	1161	2570	1533	629	929	1405	885	913	1870	2038	1345	1674
ARAP2	595	609	593	562	503	565	549	1061	659	715	1005	617	1344	891	970	744	1104	1494	1489	587	643	1451	745	825	1669	1731	1302	1269
TPR	3794.93	3065.97	3363.92	3499.96	3169.91	4157.94	4174.99	5747.99	2957.99	4408.98	6651.99	3952.97	4733.99	8467.95	2595	1858	1417	4375	3303	783	1295	2456	2280	2235	3145	4405	2981	3325
CP	52.49	117.69	87.82	254.5	8.12	60.97	45.85	206.99	150.34	33.27	55.91	70.91	16.3	69.84	71	68	54	76	147	218	12	294	7	144	52	125	27	62
KIAA0556	399.67	420.11	416.42	419	378.35	455.37	370.79	385.73	349.38	513.8	575.17	257.51	468.18	805.44	631	427	428	904	650	346	388	604	568	452	815	758	640	832
DTNBP1	117	119	166	147	116	118	163	237	135	129	266	146	149	296	1227	621	1009	1798	1424	430	657	1422	794	678	1878	1537	1035	1622
XK	35	27	76	35	41	11	74	83	18	41	126	13	28	70	10	12	3	13	14	2	6	7	9	2	13	6	10	17
ANO2	221	400	264	153	419	532	361	293	288	529	260	481	748	1101	2161	2259	2449	4139	2258	1101	1565	1991	2523	1373	1761	3208	2856	3648
C12orf4	267	236	298	355	202	263	374	654	241	315	660	296	408	538	533	254	466	713	604	248	367	695	299	361	721	583	414	603
SCML1	305	288	415	293	309	268	345	380	318	419	514	346	337	403	627	418	595	799	509	356	553	626	509	377	951	780	428	643
WWC3	1498	1851	1225	1624	1293	1378	1540	2028	1156	1515	1875	1338	2249	3836	2092	1359	1032	2720	1812	779	860	1815	1881	962	1840	2570	2019	2335
ARHGAP6	219	314	647	333	170	290	275	322	328	515	434	125	214	220	2573	1292	2553	3297	3037	1009	1978	2072	1244	1703	4324	1708	1434	1227
FAM184B	0	0	0	0	0	0	0	0	1.32	0	1.37	0	7.06	0	29	15	25	53	52	7	15	47	8	18	81	136	110	66
MAP4	3263	3364	3907	3486	2269	2753	3354	4518	3161	4068	5645	2030	2699	5446	7390	3728	4471	6084	5716	2822	3843	5071	3192	3553	7528	4289	3621	4017
GOPC	845	683	843.95	825.93	615	697	931	1639	608	783	1499	868.98	1110.98	1512.95	1450	677	820	1729	1523	473	743	1198	935	823	1644	1627	1173	1483
ROS1	226	24	3	0	0	104	2	44	27	0	0	20	0	36	291	14	0	7	31	10	0	6	1	60	2	37	0	32
USP28	165	188	156	201	129	134	219	430	148	189	398	107	169	272	307	127	174	282	369	99	168	301	143	172	416	248	142	178
HDAC9	242	206	393	231	335	227	436	385	178	298	600	651	517	1314	2302	1474	2439	4985	2969	1021	1226	3720	1333	1445	5952	3596	1711	3675
TSPAN17	263	295	298	307	253	236	254	355	247	350	454	137	249	349	125	81	77	127	87	49	57	129	74	84	143	66	65	81
NOP16	83	56.48	83.06	96.74	63.94	82.77	81.75	96.83	74.54	86.17	155.67	50	94.32	152.48	50	29	36	62	82	4	19	67	40	31	79	57	36	67
CC2D2A	294	327	329	375	240	302	329	382	268	441	637	248	252	471	527	311	332	805	804	275	468	655	274	346	785	799	341	431
RRM2B	383	412	486	491	374	267	651	1456	336	401	1004	643	1060	996	308	169	222	475	563	74	175	357	262	121	424	494	482	453
ZNF800	698	617	691	701	471	596	706	975	495	595	999	743	1008	1287	1473	817	1071	2066	1496	432	749	1450	903	859	1511	1782	1356	1676
TNFRSF17	5	0	1	5	5	3	9	5	2	5	2	15	5	25	0	0	0	4	4	0	1	1	1	0	1	22	1	9
SNX29	921	912	1072	905	808	1247	868	792	979	1392	1279	695	1160	1704	4122	2836	4930	5753	3576	2346	2652	3842	3512	3014	6265	4643	4147	4791
LMO3	9	5	7	0	13	11	2	8	16	0	9	7	10	31	25	17	29	14	14	11	6	1	5	13	20	27	13	42
MRPS10	200	200	233	287	222	193	368	508	166	205	533	307	421	536	247	142	125	399	414	53	92	342	147	126	317	380	287	276
RSF1	1200	1210	1269	1234	1201	1142	1446	2187	989	1254	2179	1573	1952	3438	3632	2210	2184	5025	3306	1285	1942	3018	2650	2378	3906	4481	3516	4275
VPS13D	3872	3394	3669	2790	3117	4454	3426	3770	3314	4331	4748	3228	5271	7275	3384	1930	2825	4216	2791	1528	2144	2762	2373	2174	3720	3623	2765	3757
CELF2	404	355	685	360	504	358	475	788	518	337	833	374	413	456	2598	1294	3258	2761	2559	1044	1074	2471	1770	1591	3934	2021	1422	1956
FAM120A	2265.7	2533.48	2787.41	2987.39	2460.07	2275.03	3256.33	4809.09	2148.12	3060.75	4675.8	2532.9	4140.38	6743.84	3103	2088	2322	5070	4012	1209	1833	3497	2836	1788	4132	4115	4129	4585
R3HDM1	208	167	236	192	147	175	286	427	203	246	478	194	186	399	1997	874	1218	2121	2100	771	1147	2011	797	1082	2601	1834	1078	1527
COL9A2	28	16	30	25	16	14	16	41	15	25	32	9	11	23	15	15	9	23	12	2	3	18	3	7	9	19	6	7
KITLG	478	364	685	685	359	473	656	1266	377	495	1430	493	594	660	1186	309	594	965	948	210	400	902	354	460	1699	626	505	364
ERCC8	116	99	132	132	72	105	108	169	89	123	208	76	105	176	720	333	453	666	642	208	371	646	284	481	891	518	364	467
ADAMTS6	1421	1360	446	987	1464	2115	3383	1623	842	2072	1115	2387	2884	3748	5059	2601	1280	18323	4838	1294	2618	5280	7369	3945	3881	19867	11809	15188
H6PD	1742	1985	1779	2269	1612	1626	2169	1485	1933	2104	2623	1473	1685	3249	525	320	337	846	411	206	208	608	388	256	641	738	381	694
VAMP3	677	813	1032	924	858	530	1190	1812	790	875	2130	1108	1700	2392	320	199	212	587	614	73	120	516	245	174	451	549	383	456
PER3	166.71	157.77	193.91	238.72	172.28	198.01	189.11	217.91	166.24	190.52	292.79	181.3	197.95	284.02	297	191	177	477	304	129	128	524	230	341	432	486	291	423
UTS2	0	2	0	2	2.45	1	5.89	0	2.67	0	4.09	5.62	1	12.6	6	5	2	7	5	1	2	8	14	3	20	16	1	14
TNFRSF9	2	7	3	13	2	5	4	3	8	9	2	2	2	22	4	6	2	6	3	3	5	9	1	6	3	4	5	57
EPN3	37	34	39	96	52	47	94	136	34	97	85	57.81	95	196	24	20	5	53	71	1	10	84	18	18	45	50	72	70
LTBP1	6524	11764	2530.97	3806.99	2379.93	2143.95	3362	7424.99	5408.95	3009	3987	2357	4161	10134.9	9220	6065	2680	6443	5398	3233	2730	4410	3566	3021	4024	4831	5156	6612
RCN1	1071	1133	1279	1648	983	889	2031	3758	1345	1367	3442	1797	2309	4384	868	564	614	1362	1730	196	358	1513	405	343	1328	1405	902	1091
ELN	1046.99	640	939	873	980.99	878.95	574	896	406	1122	2050	464	616	933.99	1218	587	582	768	764	311	599	844	583	814	1367	625	396	609
RFC2	118	118	197	292	147	138	220	330	92	188	331	155	227	391	215	111	123	265	272	86	105	245	172	129	268	241	197	205
ARID1B	2896.94	2744.62	3367.88	2721.47	2684.23	2909.37	3218.9	4051.2	2575.82	3716.89	5301.56	3296.34	5097.31	5946.35	9508	5291	7775	14798	10474	3822	6277	8981	7561	5190	14166	11856	10163	10514
CLPTM1L	429	502	536	543	424	420	510	762	442	650	868	525	921	1088	376	270	227	494	414	114	145	445	292	236	425	616	404	529
NEDD4L	550	393.13	683.21	631	619	581	586	1305	307	597	1008	821	1090	1786	1542	932	1495	3076	3259	612	1033	2089	1949	1165	2587	2554	2357	2652
FOXP3	6	3	3	6	6	3	2	1	7	3	9	5	4	12	1	1	1	5	1	1	3	5	3	3	4	5	1	3
PPP1R3F	58.95	40.75	27.96	45	59.45	42.78	49.15	35.96	29.74	69.63	68.36	41.66	35.93	30.72	57	40	38	121	74	20	54	68	73	42	87	124	34	25
HEXB	8392	15033	1791.37	3884.48	1573.64	1301.94	3758.12	12006.4	4406.18	1176.14	3007.19	3724.47	4375.87	16647.8	4953	4265	616	2696	3538	452	258	3445	884	571	1384	3040	1663	6150
PTCD2	159	139	173	227	151	183	222	369	126	257	343	164	237	282	193	91	93	222	244	73	109	230	84	90	231	194	130	172
NEXMIF	12	5	24	18	32	18	16	11	23	32	68	47	14	19	94	96	103	147	73	95	83	89	65	153	275	258	78	65
JKAMP	324	306	394	354	262	210	381	701	244	280	721	389	438	609	359	165	301	471	402	130	212	433	200	167	567	436	256	346
DKK3	340.47	447.86	1073.05	600.43	336.59	387.02	615.29	609.58	305.89	463.24	445.79	264.07	352.67	641.98	189	177	300	367	238	23	106	345	109	106	258	257	131	197
ARHGEF5	645	813	260	455	337	833	388	707	478	546	552	435	805	1606	119	167	30	222	285	86	43	113	145	136	120	269	197	227
NFE2L3	651	738	1079	1847	1050	752	1890	4457	315	1115	4408	1265	2423	3714	512	317	345	1492	1918	89	247	1205	361	235	1818	848	809	1087
MCUR1	184	208	209	280	294	168	322	518	184	297	518	384	733	818	295	191	194	643	478	84	140	393	313	188	449	743	636	576
LIMA1	3129	3309	1418	1437	1400	1395	1778	3275	2438	1851	3022	1432	1694	3746	5445	2787	1443	3988	3159	1847	1665	2434	2157	1958	3539	3303	2384	3281
LETMD1	413	312	376	387	390	328	445	525	357	459	607	429	582	785	586	252	393	680	413	256	287	601	456	342	748	544	440	661
SLC4A8	137.19	99	57.18	34	37	34	37	34	134.41	52	49	28	41	89	375	162	120	209	151	173	76	191	74	79	207	160	109	203
LAMC3	4389	3690	8997	6468	2081	4914	4770	5094	3872	7323	7772	2520	2261	4406	3545	2305	2434	4127	3089	1759	3359	3687	1694	2391	4412	2396	1284	1764
PTGER3	143	249	41	20	9	16	48	139	155	12	8	18	28	117	186	138	20	57	75	61	3	21	22	19	6	32	31	102
TNIP3	0	0	0	2	0	1	0	0	0	1	0	1	1	2	14	4	1	3	9	4	1	19	2	3	3	15	1	29
MAPK9	442	505	464	498	454	371	617	935	396	449	795	699	1056	1377	786	438	413	1322	843	276	408	698	723	457	742	1274	945	1095
COL23A1	7	7	4	6	6	5	3	1	7	6	6	3	7	11	79	51	39	61	66	38	30	43	67	47	34	72	47	53
BCAR1	1306	1287	1308	1656	1161	1788	1057	1267	1121	2035	2535	952	1897	2300	966	715	506	1258	945	411	563	962	861	686	1741	1232	914	1094
FAM160A2	437	390	400	436	345	539	383	363	363	525	563	212	400	576	382	195	257	387	243	138	200	353	266	268	438	350	224	401
HERPUD1	1080	1584	1125	1032	1130	908	1258	1943	1077	800	1701	1199	1375	3003	1049	849	927	1573	1469	255	314	1698	995	446	1257	1895	974	1954
HOMER3	237.69	201	177.07	195.52	113.12	182.55	125	206	206.68	231.79	263	84.83	156.69	211	152	135	88	117	146	71	63	184	61	80	167	127	91	139
RAD51	38	18	59	57	35	28	80	163	15	70	146	21	65	120	80	17	40	133	167	31	35	89	41	28	117	66	56	62
POLQ	163	72	162	201	90	78	190	509	86	167	340	83	124	233	210	55	107	308	395	37	105	248	129	117	385	155	124	158
PIK3CB	1156	1351	463	654	700	505	1133	2308	657	591	1127	992	1620	2891	4676	2118	1002	4372	3769	1620	988	2511	2501	1272	2634	3358	2909	4944
CYBA	248	291	688	692	351	316	360	542	332	462	853	217	213	621	376	386	439	734	797	107	137	1509	220	262	799	535	306	591
THOC3	133	114	162	194	118	123	143	363	156	236	403	118	217	252	148	54	92	185	207	41	82	144	92	58	190	147	95	112
HEBP2	607	538	455	520	597	435	613	927	453	471	736	717	1150	1845	403	325	166	699	721	82	116	466	374	184	393	1021	738	731
MPHOSPH9	424	294	370	408	269	314	441	718	297	452	708	314	369	559	716	354	398	980	721	267	376	753	424	367	1004	780	395	720
PLEKHA5	924	788	531	532	780	914	1039	1525	702	920	1244	884	1207	1907	7010	3101	2185	7780	6029	2385	2997	4035	4641	3307	5838	6400	5001	6550
PRSS8	678.7	1061.37	190	363.67	701.72	278	394.87	700.01	604.23	290.48	154.07	514.28	989	2210.28	518	670	41	522	368	108	63	309	427	88	99	633	541	709
SIKE1	421	420	467	538	362	238	596	1025	336	447	1022	473	547	756	274	114	132	335	367	65	101	305	136	85	350	295	213	275
RRP12	220	200	216.45	170	150	181.27	178	249	202	215	261	103.04	177	277.62	164	128	88	254	190	119	89	217	137	124	175	242	156	256
FNIP2	1408	1371	2353	1640	650	1369	1538	2554	1198	1688	3059	1542	1804	2356	2777	1631	2495	3049	2802	837	1608	2597	910	1566	4353	2830	1974	2080
MSMO1	171	218	185	211	116	93	301	513	107	170	459	231	423	409	164	98	98	215	267	42	94	260	77	44	316	200	152	227
TTC17	1676	1459	1431	1149	1275	1448	1781	2452	1425	1720	2627	1573	2413	3102	5308	2569	2931	6075	4295	1879	2707	4127	3063	3362	5741	5455	4044	5250
ALX4	13	10	8	6	11	8	4	11	5	17	9	9	19	22	0	1	1	3	4	0	1	4	1	2	4	3	3	8
FSTL4	2	4	7	23	8	4	16	14	7	12	13	2	8	15	30	13	6	82	41	14	30	48	22	29	93	30	52	38
FOXN3	1069.24	1236.46	1648.52	1667.77	1182	991.87	1458.52	2404.07	1188.59	1508.13	2583.08	1059.91	1579.52	2781	10567	6040	7106	11919	10114	4135	5370	9552	4438	5527	12680	7563	5072	7278
METTL24	4	4	1	5	1	1	1	0	7	2	4	1	3	2	39	15	15	35	21	25	40	33	30	38	50	39	25	26
AKR7A2	151	144	159	203	126	129	160	248	146	224	268	104	232	271	104	81	76	281	343	25	53	299	73	55	245	383	206	254
MRTO4	77	101	175	184	110	99	159	213	97	156	330	99	150	259	135	82	75	205	227	38	58	209	102	67	235	179	100	129
NNAT	385	687	681	1324	307	420.79	578	1478	454	796	456	270	291	1249	525	646	473	416	1582	126	396	2518	132	201	351	384	199	658
USE1	75	61	89	86	81	72	87	90	69	82	109	60	104	184	138	106	75	208	192	29	56	192	83	86	178	194	145	171
MCF2L2	18.59	5	12.54	5	4	13.39	9	4.27	14	14	11	15	15	41	67	30	49	217	168	34	21	129	49	47	143	306	153	223
NRIP2	90	80	108	85	74	99	101.6	114	97	158.45	181	95	138	149	27	13	14	59	44	9	15	43	8	14	39	83	33	23
LAMA3	3594	6823	523	1164	534	760	897	3212	2288	310	110	721	553	3448	2122	1710	279	1097	661	447	95	492	668	397	68	1071	483	1139
AP5M1	469	472	567	543	423	443	697	1264	456	622	1109	644	893	1054	454	210	301	650	488	133	247	471	272	211	559	608	403	541
ANAPC4	695	479	738	643	311	630	662	986	533	757	1015	444	622	919	822	403	617	1318	1058	487	597	929	462	675	1224	849	646	886
KCNQ1	89	141	263	271	152	115	112	139	110	259	386	62	80	167	445	485	704	852	701	297	407	923	351	514	1110	620	321	483
TRAPPC3	318	275	321	327	312	285	365	510	262	339	497	352	570	880	316	222	156	561	385	88	119	337	272	177	342	702	438	569
THRAP3	1805	1683	1867	2180	1850	1939	2273	2886	1608	2026	3127	1888	2884	5566	2323	1527	1481	3954	2684	970	1378	2342	2269	1933	2915	3885	2906	3466
PHPT1	201	228	176	162	202	215	186	258	183	229	314	123	208	393	243	208	124	456	638	40	50	440	154	105	311	401	294	319
ENTPD2	2	4	4	5	2	8	2	2	5	2	1	2	3	5	8	5	1	0	4	1	0	1	1	1	2	0	0	2
LY75	79	60	147	98	39	101	142	124	61	57	337	101	73	212	66	31	61	104	65	30	18	67	27	67	124	136	42	122
ARID4B	1333	1335.01	1310	1127	1281.03	1695	1560	1867	1057.71	1474.98	1946.87	1332.43	1957.84	2815.85	4935	3022	3279	6904	4952	1905	3020	4298	3913	3209	6179	6185	5333	6159
OPN3	299.27	629.86	172.27	221.56	188.18	97.98	411.91	735.52	217.4	229.68	445.11	438.33	536.69	1022.03	634	378	182	931	745	153	197	471	345	225	429	899	724	945
SDCCAG8	435.25	435.47	436.56	350.35	355.61	476.11	396.59	529.97	350.99	531.19	674.93	291.16	397.85	742.33	3122	1955	2455	4398	3401	1441	2010	3109	2160	1953	4603	3781	2235	3489
PTPRN	11	9	1	0	1	4	4	3	25	1	0	0	5	11	3	11	0	2	2	2	0	0	0	0	0	1	0	8
HHAT	79	49	66	72	58	48	89	122	40	55	101	70	112	157	538	235	198	507	458	164	168	314	328	212	414	363	339	426
KIF1B	1375	1322	1681	1542	1135	1218	1451	2049	1321	1746	2698	1265	2188	2351	2294	1522	2041	2714	2200	1071	1485	2170	1347	1401	3156	2465	1901	1931
FOXC1	92	99	159	166	96	93	185	275	51	133	486	104	118	206	93	67	29	151	154	16	40	127	38	45	213	82	49	76
TBC1D22A	566	588	548	557	425	673	504	480	481	643	781	361	631	1029	5716	3873	4485	8317	5205	2985	3727	5295	5064	3824	7358	6100	5343	6741
SYNE2	14143	14326	10108	11179	17880	17854	18572	25090	10299	17681	21054	18606	26911	45817	10450	7832	4404	21460	13368	3467	5285	7671	13803	11257	10588	18265	14767	19308
PLEKHH1	281	519	216.18	391.57	1126.44	1825.58	1425.37	421.08	363.73	943.99	451.87	1111	1405.28	2910.05	80	113	50	1500	197	30	53	187	762	323	143	1211	687	1080
ATP9A	277	308	545	386	272	417	461	463	287	443	574	304	360	574	414	324	507	641	424	190	323	438	249	296	709	325	266	311
CHRDL2	2	5	2	3	3	1	2	9	8	20	27	0	0	9	6	4	1	6	5	1	2	10	3	3	25	5	0	8
FAM168A	643	710	954	1172	691	761	773	971	747	1068	1413	745	1061	1505	2461	1491	1437	2971	2236	1131	1517	2296	1432	1309	2997	2414	1644	2175
RELT	194.56	235.02	253.4	213	187	176	151.9	158.93	242.88	239	355.58	105.95	175.36	264.69	105	120	81	137	120	68	41	151	58	44	158	116	55	111
GALC	307	442	435	425	291	212	532	764	330	323	888	495	641	913	282	172	243	357	320	104	159	436	161	129	437	390	251	398
NOP58	390.55	344.64	314.8	296.59	343.78	427.61	502	670.93	298.45	418	615	391.85	526.41	815.82	1026	575	687	1339	1088	403	589	1008	931	849	1430	1184	935	1256
SZRD1	763	816	920	1072.88	857	753	990	1205	717	875	1615	892.88	1470.91	2548.83	538	278	312	1011	685	182	304	694	629	416	683	1030	887	1064
KCNH2	65	41	36	71	114	84	38	37	27	103	209	18	37	49	53	10	10	23	26	15	26	25	46	33	92	8	7	23
CUL1	672	663	599	675	593	629	817	1571	604	740	1286	738	1095	1957	2084	1098	1559	3375	2616	775	1125	2286	1995	1157	2737	3132	2267	3067
FAM114A2	180	242	252	236	161	206	238	398	189	271	448	204	271	361	230	115	191	322	251	94	154	320	125	168	390	271	190	245
CYFIP2	325	228	297.16	330	299	200	356	657	249	377	638	288	416	586	323	175	136	388	397	114	149	265	184	139	416	333	207	275
TAB2	920	883	977	947	1027	800	1400	2208	811	1013	1931	1302	1779	2536	2087	916	1246	2857	2139	647	1042	2029	1322	1241	2592	2822	1901	2610
GINM1	437	536	775	727	570	428	835	1165	479	524	1538	939	1320	1445	537	360	416	969	805	157	286	821	411	264	931	1073	731	777
EIF2AK2	2672	1558	1653	2527	1419	1594	3115	13094	1402	1572	3442	2171	2364	4014	3852	1104	1085	2683	7156	752	1000	1995	999	1355	2061	2026	1228	1754
USP36	925	1083	1489	875	1110	1399	888	1069	1073	1301	2095	778	1290	1952	664	862	1162	1284	827	573	512	1100	1129	690	1925	1378	916	1156
KMT2C	7530	7899	5092	5695	15173	12454	12053	11590	6324	10678	9637	14862	30553	38020	10743	6780	5831	26180	11555	4387	5792	8896	19472	8643	11075	25543	27318	25999
MCOLN3	102	80	204	205	66	82	154	321	54	155	750	131	175	216	101	58	82	214	228	29	50	339	67	86	705	108	86	158
CCDC85A	467.8	500.2	871.93	620.57	241.82	676.77	566.58	632.92	535.5	847.45	1383.56	320.12	332.86	426.26	3614	2536	3787	5222	3967	1488	3275	3701	1281	3086	7794	2512	1551	1576
PUM2	2387	2234	2588	2629	2749	2535	3510	5179	2102	3072	4609	3549	5887	6608	5323	2874	3862	9442	6138	2109	3352	5544	5244	3385	6905	9082	7068	8235
MRPL43	148.1	143.39	170.5	196.37	135	169.1	224.1	218.26	157.29	205.21	278.63	124	173.33	361.51	187	124	92	229	267	21	30	373	65	71	284	253	149	217
ITIH4	135	107	31	49	51	158	65	56	99	165	61	24	48	69	87	54	24	94	60	22	47	61	52	74	76	40	27	52
ITIH1	0	0	0	0	0	1	0	0	0	1	1	0	1	0	0	0	0	1	0	0	1	0	0	0	0	0	0	2
HPF1	102	127	140	122	89	60	169	309	102	88	319	136	148	239	268	151	127	388	449	79	128	310	111	118	414	414	185	283
ZFR	1274	1258	1493	1443	1320	1187	1883	2772	1206	1582	2590	1745	2358	3832	2983	1580	2015	4721	2987	1142	1922	2830	2820	1997	3866	4845	3503	4536
ZNF280C	105	79	112	95	73	88	140	166	97	104	200	82	127	182	360	152	173	411	279	134	163	269	187	227	393	306	227	296
NPFFR2	15	28	6	23	46	9	35	128	12	17	33	166	198	336	269	137	62	744	536	88	172	309	657	46	207	1510	377	1142
PHF21B	2	0	1	0	0	3	1	0	0	1	3	1	2	1	9	4	4	4	6	9	3	10	3	4	9	4	3	6
TRAF1	181	134	116	98	107	149	74	94	132	152	174	61	90	106	68	58	28	59	62	29	34	53	45	46	70	55	22	119
RC3H2	1291	1400	1677	1383	1219	1245	1744	2575	1169	1566	2666	1965	2898	3314	1428	737	961	2092	1385	607	986	1403	1065	887	1835	1875	1453	1782
IL17RB	29	13	22	42	20	33	20	66	28	42	45	24	37	43	8	1	6	11	15	3	1	6	2	2	12	7	0	15
TRAF3IP2	247	285	211	315	264	240.38	327	388	248	354	403	353	468	1014	247	139	112	485	359	88	116	304	213	171	276	685	487	596
GYG2	9	15	35	16	28	34	56	29	9	16	77	24	18	26	62	27	63	108	41	10	35	47	34	89	127	30	32	27
DCBLD2	627.63	460	552	650	368	465.62	651	1036	513	633	841	661	628	781.86	1210	448	453	910	872	371	689	945	345	654	1045	855	447	462
SOAT1	943	1077	687	557	339	536	755	1552	837	389	1012	528	526	913	1184	544	547	748	806	383	259	612	276	432	766	566	343	581
PKP2	1539	1582	372	666	1029	686	817	1746	856	814	831	1095	1355	3478	1971	1004	245	1597	1479	580	387	915	1591	722	789	2169	1265	3426
MSH4	3	2	7	6	9	28	10	12	5	12	7	13	26	16	102	58	69	191	226	41	55	85	159	144	108	217	219	216
F7	2	0	2	3	6	6	4	1	0	0	6	0	4	1	0	2	0	7	2	0	0	1	1	2	0	0	0	0
GDI2	1469	1877	2136	2196	1485	1213	2133	4030	1434	1595	4155	1755	2276	4126	1800	946	1318	2151	2105	592	855	1920	933	1000	2467	1953	1374	1870
PRDM1	422	279	140	132	55	253	188	302	804	77	197	138	90	285	1162	315	125	299	408	659	38	227	52	312	203	464	115	336
ATG5	328	333	320	308	317	287	384	863	307	435	707	493	730	736	1445	815	983	2242	1716	538	761	1440	1243	779	1931	2518	1751	2017
TMCC3	437	1059	1257	1444	486	641	852	1629	644	1182	1407	594	777	1033	1058	1181	1103	1620	1400	529	933	2270	570	870	1456	1108	752	1077
PITHD1	250	236	337	323	284	240	394	555	213	271	606	339	573	815	180	112	164	472	420	73	98	344	241	103	349	550	362	445
MTA3	618	543	415	531	608	536	773	776	414	623	827	698	909	1823	2189	1157	1020	3480	1845	858	1197	1900	1974	1216	2211	3348	2567	3373
USP13	158	169	347	214	208	173	239	358	180	344	515	231	320	429	491	317	607	731	508	173	372	580	395	295	1001	607	460	487
ATP11B	539.22	516.68	957.18	605.53	514.36	521.92	828.5	1185.58	524.19	618.39	1589.3	526.47	723.1	1027.03	1038	545	912	1312	1039	388	606	1019	566	600	1714	864	668	934
LAMC2	406	499	214	261	168	113	256	505	225	118	550	136	266	638	198	130	44	156	126	69	15	146	78	71	207	69	56	134
CDK14	306	232	404	232	259	300	332	698	259	410	866	347	441	454	2818	1122	1518	2585	3093	933	1676	1727	1350	1660	3711	2564	2058	2170
SEC61A1	2653.32	2767.67	2691.74	3082.3	2571.15	2229.56	3335.19	4272.17	2525.8	2863.91	4914.93	2598.95	4183	6325.04	1179	728	560	1441	1038	301	410	1081	867	640	1250	1320	1083	1333
PPP1R12A	2349.89	1970.75	2737.15	2256.7	1998.39	2402.87	2980.06	4454.1	2156.81	2882.19	6147.84	2409.45	3072.75	4178.84	6825	3543	4702	9220	6448	2523	4074	6284	3709	4027	12416	6978	5122	5166
RASGRF1	98.84	102	31	43	114.51	77	32.23	76	95.42	82	22	26	71	109	61	27	6	42	48	32	6	33	115	28	8	84	66	68
CAMK2B	2	1	2	2	11	1	0	4	0	1	2	0	7	1	4	1	1	13	5	2	0	3	6	4	2	8	6	5
CROCC	811	473	607	475	386	826	270	315	608	915	707	239	242	406	468	337	210	419	338	247	310	313	335	316	486	357	178	259
POLR3E	437.91	396.17	410.87	417	394.51	622.13	417.02	491.94	408.61	586.23	653.81	426.35	605.88	880.08	286	167	203	427	286	95	146	366	285	182	408	511	298	428
ATP2B4	4628	3614	3858	4293	2875	4185	4331	6237	5433	4564	6591	3966	4242	6821	3290	1550	1589	3040	2601	1238	1597	2836	1652	1862	3331	2747	2053	2118
ZC3H11A	2694.87	2863.97	1765	2161.94	2510.58	3519.08	2790.04	4189.58	1643.43	2152.46	3524.4	3833.08	6525.26	5269.01	39	28	10	66	42	17	20	25	46	47	32	51	49	23
RIOK2	166	171	258	227	199.87	174.45	267	347.13	144.9	149	343.47	184	280.34	417.32	185	96	196	301	279	53	111	272	113	109	292	328	227	261
YIPF1	108	93	166	177	146	113	191	450	135	138	348	202	332	503	234	150	173	385	327	96	144	332	220	160	345	402	277	390
NDC1	194	209	310	320	185	170	435	722	127	303	647	205	313	343	357	181	256	426	496	138	239	393	166	185	553	320	203	324
DGKG	658	775	2640	689	393	855	632	765	895	1657.06	1436	369	572	404	2153	2128	5526	3497	2902	1197	3119	1916	980	1483	5492	1561	1470	836
FLYWCH1	610	346	651	518	318	789	349	439	540	884	792	191	388	570	480	199	273	393	309	167	226	371	216	382	541	279	221	377
UNKL	362.52	355.93	323.48	376.99	513.77	694.78	362.21	331.75	311.83	600.07	506.22	500.89	816.24	802.08	469	328	263	941	476	204	306	425	701	436	621	849	714	872
TBXAS1	113	136	343	188	156	151	124	165	160	226	420	75	132	188	845	559	1559	1453	807	457	528	1282	405	671	1819	1197	594	1191
PARP12	924	528	363	369	239	383	429	1885	444	438	543	166	263	390	1473	351	415	722	2380	308	351	601	286	448	656	408	266	475
ALDH18A1	571	614	447	503	468	444	627	1041	489	513	964	450	831	1245	542	273	217	756	493	160	174	432	422	229	629	647	540	729
TARBP1	1634	1353	934	917	1018	1034	1266	973	977	1273	1784	873	1277	1617	1708	1033	703	1903	1006	658	607	1323	1062	657	1511	1268	968	1442
GATB	125.02	112.48	127.68	140.06	108.74	101.51	146.14	212.42	110.41	189.71	254.08	149.73	193.17	249.4	235	162	160	339	302	97	145	257	173	142	286	285	183	256
MXD1	443.47	711	657	466.62	928	723.22	835	819	478.81	470.92	635	1378	2474.12	3565	452	393	249	1432	599	182	187	535	823	274	433	1915	1744	2041
CDK17	1071	1184	1210	1033	521	797	997	1939	977	1125	2074	746	956	1092	4670	2446	2925	4193	4081	1627	2355	3827	1439	2064	5636	3063	2130	2480
DNAJC25	157	150	154	147	98	103	105	187	103	89	215	108	144	194	342	173	249	482	329	150	189	325	232	198	418	412	309	381
SLC2A3	1526	2154	1859	1223	660	523	1105	1895	1281	743	1516	476	597	1182	3066	2424	1718	1095	1438	1019	368	2325	753	717	1383	674	376	859
PSD	31	34	21	35.17	27	37.49	24.17	19.11	45.48	26	33.15	13	25.14	42	13	7	2	20	11	11	5	13	11	13	14	14	7	18
CTDP1	359	316	424	384	421	493	349	393	279	454	585	316	593	855	262	234	198	573	374	112	137	316	431	196	327	518	458	432
YBX3	1079	1080	1829	1153	1303	1131	1461	1683	1011	1239	2191	1166	1816	2753	1311	980	1380	2176	1988	531	539	1600	1310	870	1886	2159	1708	1918
STYK1	29	27	3	10	39	32	15	34	26	27	9	47	73	172	89	59	10	147	99	42	18	27	140	64	12	286	150	278
WNK1	3064	3424	4712	4208	3402	3339	4670	5887	3302	4103	7362	3926	5347	10430	4213	2439	3897	6517	4885	1866	2815	4624	3203	2898	6326	5262	4168	5135
CCAR1	1203	903	812	855	928	1113	1492	1746	785	1268	1540	1198	1414	2520	2637	1489	1397	3747	2273	1114	1532	2051	2032	1936	2827	3318	2581	3041
OGFR	537	431	481	542	397	492	320	665	407	543	538	341	399	840	429	254	214	491	599	128	188	400	305	235	426	446	312	399
GNA15	72	119.98	207	183	108	96	76	111	109	131.96	223	66	55	137	50	83	81	108	61	36	36	146	76	60	157	130	72	81
CREB3L3	0	0	0	0	0	0	0	0	0	0	0	0	0	1	2	1	1	1	3	0	2	2	2	0	1	1	0	0
PIGV	67	93	92	77	76	69	157	158	82	83	157	99	160	284	68	37	38	125	96	16	24	102	53	40	83	137	93	133
PTPRU	500	353	440	450	443	386	416	748	304	593	1008	367	769	1169	238	122	84	259	261	96	131	211	187	149	326	217	284	301
SNRNP40	172	169	198	213	150	193	228	399	196	254	419	151	202	369	482	309	318	583	552	181	264	562	275	219	716	534	396	540
RIMBP2	0	5	0	0	0	10	2	4	1	2	0	0	0	0	15	6	3	12	12	6	5	3	4	13	8	6	2	3
COL11A1	136	312	391	377	394	159	378	633	196	325	667	333	403	287	309	375	977	991	873	189	276	789	540	350	1275	561	498	262
QSER1	717	653	789	798	614	502	855	1880	661	857	1716	687	1044	1440	875	417	588	1054	1232	443	484	969	482	498	1087	874	645	782
MPC1	53	73	81	74	53	45	92	119	67	53	169	73	105	126	300	143	222	392	264	86	112	291	157	158	411	474	199	338
ACAA1	379.54	266.97	339.58	367.46	252.12	405.69	321.54	388.67	285.61	421.95	485.61	219.92	392.49	628.87	264	147	146	358	306	50	86	318	141	155	343	378	206	300
BCAT1	958	1231	1124	1369	1339	526	1447	3300	884	752	3227	896	1216	1395	1055	514	577	1260	1260	334	326	1310	642	430	1482	825	541	726
HDAC7	1467.87	1331.76	1529.68	1538.46	983.79	1855.09	1151.62	1192.92	1375.13	2263.36	2047.64	834.46	1315.04	1843.77	1112	786	773	1221	779	470	662	1125	773	795	1305	939	748	876
LZTS1	326	308	566	769	140	381	404	262	341	510	430	219	223	548	423	177	178	439	319	139	263	621	118	158	445	364	186	226
PRDM6	507.62	387	399.9	550.17	535	649	616.9	894	355	678.54	1147	471	584.96	563.92	3750	1448	1067	2842	2901	777	2096	2264	1677	2078	3575	1678	1210	1013
WNT8A	0	0	0	0	1	0	2	0	0	0	0	0	0	0	0	0	0	0	0	0	1	1	0	0	1	0	1	0
SPAG4	32	25	21	6	10	6	17	12	19	12	10	13	22	47	27	21	3	14	11	1	1	12	5	5	4	26	14	27
NCKAP1	2354	2776	2393	2456	2397	2217	3167	4785	2091	2610	4420	3829	6042	5785	3683	2001	2170	5353	3491	1344	2083	2941	3109	2044	4178	5377	4222	4183
MRPS35	191	267	258	280	224	158	330	759	228	300	777	381	446	638	474	244	391	629	570	141	263	549	281	234	701	631	403	523
GUCY1B1	588	491	1004	765	380	638	1046	1439	687	1040	1665	562	667	872	1339	615	688	1330	1324	387	926	1278	372	650	2014	939	560	605
SFSWAP	1110	869	935	844	1077	1187	1040	1173	848	1349	1528	990	1493	2209	1794	1021	1137	2740	1839	713	986	1483	1993	1392	2110	2472	2048	2190
TNK2	1214.9	911.71	732.22	1100.88	659.32	1268.01	613.38	899.26	920.36	1362.25	1090.22	573.71	911.03	1029.24	999	539	393	913	762	471	435	660	613	700	759	660	529	718
MON2	2947	2274	2240	1762	2420	2819	3061	3397	1888	2758	3639	2783	3777	4812	4658	2198	3067	6507	3965	1759	2623	3599	4104	3100	5481	5799	4170	5694
CDH3	45	27	64	214.75	59	49	164.99	292	24	76	302.94	39	74.99	216	36	14	27	105	110	12	16	116	46	18	201	39	29	64
ARSF	0	0	0	0	0	0	0	0	0	0	0	0	0	0	2	0	2	0	1	2	0	2	0	0	1	2	1	2
GPBP1	1568	1443	1310	1268	1621	1657	2357	4224	1289	1882	2918	2397	3617	4061	3951	2325	2374	6344	5373	1309	2136	3560	3603	3076	4575	6359	4659	6134
DGAT2	8	2.59	30	5	8	6	12	5	4.61	1	9	12	11	10	0	4	2	5	1	1	1	2	2	2	1	11	1	2
ZNF112	193	112	164	134	93	156	140	193	102	148	281	139	157	277	126	52	107	152	108	38	65	101	64	65	139	148	86	121
CS	507	558	612	624	555	506	794	1052	577	787	1273	563	885	1601	457	221	275	477	374	138	210	464	330	268	600	476	412	508
LTK	347	263	366	334	147	491	254	274	373	631	366	127	113	185	176	125	128	154	112	52	104	149	74	113	166	86	40	84
MRPS24	66	109	103	157	109	68	152	265	114	110	321	113	143	333	108	123	57	248	440	4	22	216	39	37	159	297	157	173
ELMO2	417.94	392	432.95	426	318	395	477	687	421	618	795	332	582	693	316	174	179	361	293	139	202	332	156	212	512	279	221	265
WAPL	999	1043	1358	1302	1160	1067	1705	2449	940	1381	2387	1573	2392	3070	1940	1076	1347	3430	2269	776	1143	2077	1826	1333	2637	3366	2377	2892
VMP1	4549	3144	6953	4311	2956	2613	4714	6276	4044	3143	9598	3162	3526	4496	5525	2114	4717	5312	3645	2096	1967	6162	2364	2402	7553	4849	2836	5092
APPBP2	900	840	1238	1035	1238	962	1443	1833	765	954	1762	1834	2742	3260	2666	1490	1840	5343	2736	1082	1915	2496	3481	2343	3145	6201	5187	5757
POLD1	240	181	283	322	166	304	178	293	156	375	393	115	197	266	135	78	56	161	114	71	52	139	115	113	170	106	99	119
SEZ6	14	23	6	12	13	13	13	5	13	15	21	8	11	23	15	12	4	16	5	2	5	18	4	6	17	33	16	29
EIF4B	1826.69	2582.64	3502.26	3794.98	3477.69	2118.77	3917.74	6594.37	2653.5	3392.8	7072.66	3601.31	5394.98	9888.84	1477	1130	1015	2864	2632	523	785	2281	1680	989	2517	3122	2567	2883
SLC6A16	40	25	32	16	24	34	33	20	29	48	40	15	32	16	421	221	307	322	249	158	283	355	269	292	577	185	159	231
BICRA	275	264	218	288	431	414	245	259	214	397	337	267	502	874	149	99	62	245	122	42	51	112	160	128	144	289	250	309
SPHK2	113.84	109.82	138.4	124.38	127.94	146.31	79.91	108.82	98.18	143.11	169.27	84.13	150.65	296.09	101	69	45	128	82	58	54	122	137	97	133	217	106	189
RPL18	668	1042	1605	2046	1378	683	1276	2158	904	1361	3167	934	1635	2914	1515	1702	1812	5046	8730	221	494	6210	1043	579	4618	5292	4245	3887
CA11	7	6	5	8	9	9	5	7	9	11	6	8	21	41	23	5	6	8	16	10	6	6	8	7	15	23	16	27
ISOC2	70	71	97	96	51	70	66	70	52	85	122	28	21	66	104	83	34	119	133	21	21	142	32	41	106	92	32	105
U2AF2	707	736	667	895	866	1310	748	1110	698	994	1151	663	957	2033	424	261	221	674	389	140	199	417	462	335	530	545	463	628
EPN1	628	684	1032	1257	916	904	708	764	608	1045	1332	499	904.96	1617	428	297	294	610	394	133	229	648	402	270	668	548	408	567
MED29	284	337	389	499	339	275	443	528	333	438	706	310	491	844	170	127	68	240	242	46	61	327	147	89	215	265	205	199
AHRR	69	67	50	33	88	54	41	46	36	65	74	40	83	101	298	165	109	402	297	101	173	156	334	150	340	180	252	296
ZNF275	216	189	241	186	143	167	195	234	176	194	369	121	141	261	62	34	43	63	35	16	23	60	38	43	87	38	17	35
MTMR1	617	641	421	627	1028	678	1080	1027	468	633	855	1450	2399	3542	1220	712	460	2681	1099	402	514	928	1851	1056	884	2857	2525	2904
GPC1	1571	1556	1217	1393	1005	1277	702	1126	1035	1409	1603	622	1189	1422	648	425	130	641	379	203	148	498	583	478	535	459	417	768
ADCK1	107	95	83	72	64	67	73	83	105	109	132	89	107	185	286	126	163	316	205	127	150	263	166	173	303	323	224	309
HAGH	188.08	207	257	211	185	212	176	235	179	265	342	122	165	380	436	294	245	515	418	128	186	477	301	201	554	541	332	491
RNF4	417.14	406.42	503	610.07	400.73	436.1	581	704	359	573	795	496	733	1101	604	410	474	910	683	287	413	744	696	520	803	947	704	969
CASP8	278	201	235	281	263	287	335	459	255	344	404	276	443	735	514	193	204	581	472	193	216	483	261	319	325	472	391	665
LIMCH1	1026	1595	515	725	2252	1708	1729	1695	793	1023	788	2449	3456	6253	2058	1819	1068	13845	3393	632	734	1843	12822	2810	1766	12943	12689	14032
INTS13	100	113	109	137	114	100	165	270	108	117	309	121	150	277	287	135	152	338	284	78	128	271	165	155	403	260	221	236
TM7SF3	330.41	385.12	507.77	518.53	323	273.42	473.34	1038.53	360.94	433.45	1087.23	286.2	449.02	581.44	868	430	624	988	1172	285	473	951	332	442	1275	623	468	629
DLX3	113	127	130	132	172	76	143	267	84	147	156	246	459	753	78	69	30	152	146	11	28	68	148	47	68	324	299	193
SPA17	16	18	25	21	25	15	37	21	14	16.72	43	19	28	46	51	18	24	56	37	20	31	48	14	21	53	90	52	51
TSPAN32	31	21	24	20	11	26	13	14	31	29	39	10	13	30	37	33	8	28	40	22	11	25	15	19	31	30	14	31
CCN5	19	34	46	15	21	18	11	10	13	31	24	9	26	14	13	23	20	16	16	8	13	23	8	16	22	14	23	10
ST3GAL6	410.37	433	164	236	433	240.38	417	593	212	202	250	705	904	1259.14	2407	953	512	3438	1998	880	499	1346	3214	1122	918	4867	2858	4017
ATP2C2	64.71	44.46	36.55	60.08	382.27	170.1	106.5	28.47	84.34	184.04	58.24	57.19	457.51	309.36	43	19	13	358	42	77	41	61	810	103	66	92	625	425
NGFR	268.87	245	1723.79	616.91	167.94	479.9	1499.96	847.93	356.93	705.76	494.95	403.97	481.87	558.97	111	71	209	494	228	30	99	221	28	65	130	240	116	115
CDON	152	96	69	60.92	323	209	132	103	204	111	268	168	745	401	245	78	66	263	85	61	68	83	339	213	240	214	498	252
TAF2	505	514	564	583	546	541	659	1014	472	640	1071	651	861	1222	1408	701	927	1832	1335	541	767	1374	1081	892	1918	1843	1269	1650
HIPK2	1290	1901	3192	3641	1918	2316	3078	2497	1874	2849	4669	1984	2349	4291	2807	2143	4019	4328	2974	1240	2233	3298	1915	1979	5238	2536	2180	1766
TNPO3	514	496	467	424	474	551	602	1003	445	651	923	593	809	1308	1521	934	991	1833	1605	678	811	1509	1054	820	1888	1751	1375	1710
RFXANK	126.42	141.89	186.66	202.78	102.51	149.67	135.96	179.88	122.88	167.38	244.88	94.39	133.21	287.69	106	97	58	147	189	26	33	174	63	46	136	150	76	112
TMEM161A	59	66	81	87	39	77	51	79	52	96	99	29	33	65	95	66	47	90	88	37	44	128	43	51	149	88	49	85
LPAR2	126	150	57	45	28	28	28	56	87	31	28	6	24	56	106	65	26	25	26	105	10	27	20	36	30	12	4	74
CTSA	1117.56	1370.27	1304.75	1110.25	925.72	842.64	865.33	1398.46	984.67	846.63	1615.45	864.99	1235.34	2965.56	419	396	242	554	392	97	109	600	238	157	597	690	396	700
SUGP2	1848	1311	1438	1180	1124.06	1656	1189	1585	1401	2015	2351.6	1090	1673	2137	987	509	715	1203	845	460	496	847	694	627	1342	1007	709	974
SLC12A2	534	581	711	817	215	321	646	753	431	602	906	431	533	578	801	349	487	893	581	200	379	837	179	253	778	530	392	392
SNX24	286	220	225	256	229	209	346	632	241	270	514	384	518	812	2821	1244	1357	3422	2887	1095	1148	2543	1854	1364	2834	3686	2116	2944
EYA2	70	60	75	119	126	72	94	187	45	101	280	69	72	112	1607	788	1086	2253	1821	683	902	2141	1148	1059	3262	1631	1138	1009
CNN2	435	657	609	384	388	285	367	502	431	519	908	184	435	518	526	341	217	259	238	121	169	310	241	188	641	167	169	188
ABCA7	405	387	202	180	222	353	170	223	274	288	254	94	202	291	267	299	59	135	166	123	61	106	145	113	104	94	74	201
SNCAIP	244	131	39	41	47	95	78	125	201	143	220	91	76	93	1120	320	154	577	393	313	377	197	124	342	871	415	211	175
DDX20	217	193	218	234	184	183	271	458	192	233	477	207	313	426	96	71	96	175	165	42	67	166	74	97	192	224	127	156
BTBD1	389	486	632	569	319	323	612	854	428	383	1096	405	493	760	754	398	581	857	758	290	442	822	382	388	1094	803	526	667
FAR2	153	191	460.95	275.89	326.93	336.03	392	874.07	275.98	294	678.87	590.93	447	828.02	1092	476	953	1948	2842	449	889	1081	1103	1069	2020	2243	851	1445
BCAS1	3	5	0	1	3	4	5	5	1	4	2	7	3	16	12	3	3	12	11	4	11	6	5	13	4	18	5	23
POU1F1	1	0	0	0	2	0	6	0	2	0	1	0	2	4	0	0	0	7	0	1	0	0	0	0	0	3	6	3
CHI3L2	56	64	20	47	46	89	69	141	213	8	33	26	22	232	88	69	15	60	146	15	5	61	13	32	20	59	27	76
SBNO2	764	765	858	853	729	1278	510	659	651	951	955	477	876	1186	443	313	241	599	413	166	162	418	468	315	481	501	407	551
PMS1	312	241	292	247	188	250	334	514	236	296	491	218	243	363	930	448	684	1057	990	337	513	860	464	541	1172	787	635	837
HMG20B	549.95	518	439	623	910.92	1070.95	487	648	388.98	575	722	691	943	1758.77	333	241	119	525	385	96	113	317	515	311	288	714	476	730
CALCRL	545	511	371	538	226	403	519	790	431	526	688	399	367	345	1905	791	385	1087	1046	407	815	1438	208	453	773	1016	437	427
TAF11	155	154	212	269	179	122	263	364	140	216	410	228	288	390	555	269	388	796	460	193	301	507	441	397	621	651	440	649
ANKS1A	1483	2370	2919	2546	1521	1956	1991	2435	1601	2563	3738	1252	2097	2726	4567	4375	6833	7853	5940	2128	2841	6679	3189	3077	8218	5740	4126	4817
AP3D1	1634	1722	1542	1882	1567	2094	1336	1816	1456	2083	2481	1252	2186	3561	1158	1022	606	1813	1235	488	573	1023	1557	1181	1335	1660	1289	1518
ZNF76	566	494	360	478	490	844	436	360	441	780	576	553	618	1419	567	298	331	812	372	180	253	513	555	460	655	1176	749	1373
SLC9A3R2	565	646	931	1374	511	800	759	1005	599	1087	834	317	431	965	470	391	374	775	845	118	216	975	176	322	522	548	254	332
NTHL1	58	61	84	101	55	82	50	64	82	108	111	27	53	54	75	92	49	127	163	29	40	176	44	55	126	82	45	72
UHRF1BP1	828	754	770	1041	521	635	800	1211	683	995	1746	643	906	1435	786	403	442	1042	987	326	502	969	411	457	1158	994	577	829
GNAI3	674	819	1159	1187.86	897	823	1210	1872.99	761	931	2141	1002	1510	2126.9	1051	656	856	1428	1394	378	676	1482	762	693	1725	1571	1134	1487
IPO5	646	703	1076	1082	890	653	1205	2475	807	1039	2725	925	1340	1953	526	298	390	765	775	187	283	699	274	299	858	683	459	534
OAT	657	652	533	390	337	452	610	896	495	352	1146	295	420	757	440	238	247	412	397	80	132	450	179	182	683	294	199	393
WDR3	252.5	202.75	350.6	329.61	240.93	204	306	474.24	229.95	304.3	529	208	309.92	386	214	116	178	278	264	51	117	257	89	103	298	185	142	194
PKN2	1382	1320	1566	1505	1052	1405	1736	2901	1298	1753	2971	1425	2109	2173	4878	2804	3365	6259	5006	1735	2747	4887	2710	2817	6273	5306	3607	4232
WDR18	147	141	136	120	80	157	135	201	127	148	232	68	98	227	117	77	57	179	154	38	44	154	48	63	133	145	73	148
TRAM2	1482	1465	1429	2274	2540	2042	2779	3608.96	1374	2089	3676	2983	4751	8996.93	1986	1043	1142	3247	1849	533	834	1757	1859	1225	2322	2766	1961	2962
NTN1	69	117	47	67	93	85	30	66	69	92	102	60	45	129	189	76	61	98	120	66	107	123	196	98	179	90	63	148
GLP2R	38	17	5	69	53	38	18	9	26	46	96	35	10	42	55	6	3	33	2	10	15	50	25	22	68	36	6	22
MCM10	48	17	55	45	35	28	57	210	28	60	123	31	51	92	55	13	39	96	145	17	32	72	32	31	115	36	44	53
DGKA	620	390	444	374.86	379	787	607	602	463	692	541	444	799	1097	243	137	130	406	269	131	142	206	325	276	256	323	288	334
ERBB3	907	854	267	524	805	683	827	952	514	476	633	1225	1725	3780	681	372	80	754	439	158	106	399	615	367	335	1098	684	1267
ANKRD44	712	561	1608	818	439	705	774	974	678	846	1539	578	611	883	2428	1447	2724	3291	2310	1016	1601	3189	1158	1583	4025	2544	1381	2456
KARS	355	420.74	526.18	578	440	365.34	607	1161	405	466	972	403	745	1336.36	263	212	161	415	456	56	99	461	157	136	455	469	323	416
ADAT1	256	220	198	256	213	247	303	317	202	342	405	233	368	570	214	123	110	362	228	75	82	213	189	126	277	309	251	259
PDIA5	891	1372	499	620	289	353	611.65	1107	681	424	734	330	398	1409	1324	741	415	1071	1002	369	370	869	497	423	958	675	609	785
TBC1D22B	150.89	151	148	174.78	164	158.86	196.97	248.88	124.89	188	269	162	240.98	472.95	520	274	314	697	520	198	307	481	460	358	683	708	548	729
NDUFB4	83	75	68	94	93	73	120	190	54	73	176	122	143	402	359	209	192	453	504	71	75	621	151	182	567	638	367	595
SPEN	2347	2442	2684	2643	2645	2810	3032	4014	2343	3566	4052	2614	4025	6665	1966	1297	1512	3276	2569	779	1327	1965	1815	1465	2255	3002	2387	2442
MYLK	2519	2157.69	2903.57	2219.92	3656	3805.69	3554	3052.34	2401.18	4137.92	4654.61	3907.15	5465	8172.42	1873	1156	871	3806	1551	495	1170	1474	2580	1385	2271	4778	3032	3169
ZC3H15	383	408	498	497	486	366	663	1323	414	418	1065	744	1046	1494	1041	598	647	1477	1309	364	527	1241	806	800	1375	1485	1095	1439
MAP2K4	360	348	414	407	463	295	604	878	343	513	940	674	1109	1217	2025	1087	1729	3293	2190	883	1423	1898	1922	1233	3285	2784	2048	2632
PACC1	83	67	83	97	56	81	101	156	59	86	143	90	115	157	124	73	122	234	237	66	66	224	97	100	259	253	145	196
SNAP91	34	27	6	6	3	20	22	35	61	3	2	23	9	12	160	45	26	37	124	133	26	25	10	63	21	88	28	27
SLK	1290	1368	2076	2233	1439	1576	2143	3977	1269	1884	3589	1975	2875	4028	1438	897	1016	2361	2121	538	859	1823	1063	1094	1848	2114	1633	1760
CYB5R4	191	161	212	185	246	257	270	349	164	196	360	376	551	540	639	374	436	1297	777	260	315	685	983	602	752	1563	1364	1335
COL17A1	4216	3890	407	682	395	309	976	2324	2473	512	420	336	741	4845	1070	765	31	339	564	120	39	234	169	46	87	147	234	824
GSTO2	50	62	33	42	43	43	47	73	39	23	81	49	75	152	127	59	36	80	55	47	21	53	45	26	67	73	48	120
SEC61A2	83.21	76.65	143.79	62	64.68	79.73	86.3	114.49	73.76	93	134.53	94.44	107.95	163.53	213	88	188	277	189	90	131	239	174	118	314	261	199	260
PRKCQ	10	10	7	4	3	7	4	11	17	9	11	7	7	14	89	111	58	154	115	44	53	86	54	76	87	157	42	101
TLE2	269	285	218	290	440	513	253	238	256	347	211	181	454	770	333	354	171	708	241	195	160	303	827	347	191	446	587	682
ASB1	249	167	214	273	214	281	216	203	203	267	390	211	361	404	129	51	68	146	120	37	79	128	76	87	142	126	90	121
FAM107B	410	446	272	335	757	427	663	1092	392	386	651	1284	4481	4578	1297	1026	455	4826	2301	507	658	1188	3435	1408	1206	7295	10167	10315
ME1	74	103	68	90	46	80	73	104	139	67	163	70	77	128	392	329	322	618	369	286	163	658	115	411	597	661	262	614
TBC1D1	1871	1741	1602	1600	2207	2412	1817	2266	1257	1823	2159	2483	4232	6255	3591	2050	2608	9014	4417	1150	1910	2967	6337	2465	4392	10427	8158	8636
CDK13	2047	1693	1822	1996	1928	1968	2147	2797	1600	2272	3041	2255	3276	4265	4170	2234	2625	6077	4245	1588	2632	3736	3405	2817	5109	6248	4709	5634
MTHFD2	163.53	210.68	256.31	237.39	151.29	106.01	229.93	499.71	142.7	120.48	354.17	117.88	183.85	376.46	132	66	85	155	170	49	45	203	40	37	178	89	53	181
SLC9A7	77	82	97	176	122	85	163	380	90	134	324	121	169	285	127	64	48	167	222	70	97	195	74	75	217	134	88	257
FOXJ2	349	371	597	590	518	405	522	684	350	475	964	345	556	1069	185	105	123	274	216	57	100	233	184	104	315	229	196	265
YBX1	987	1350	1494	1519	938	778	1421	2116	980	916	2284	701	797	3703	984	948	802	1640	2437	241	403	1932	444	426	1829	1358	929	1230
PDE4A	226	158	283	203	154	220	188	248	242	235	334	90	112	262	357	94	272	281	267	139	194	244	178	190	360	180	149	223
PPP2R5A	590	950	985	1373	519	606	823	1222	666	1000	1661	537	755	836	1677	1351	1417	2012	1780	673	1175	2370	814	987	2340	1567	1001	1237
CTNNA2	0	0	0	0	0	3	0	0	0	0	0	4	18	5	16	9	12	31	20	14	7	19	26	17	48	175	196	49
ELAVL1	378.38	469	571	537	440	361.33	592	1074	436	605	1083	534	942	1168	722	509	707	1271	1061	334	491	916	768	452	1069	1043	830	945
TIE1	1242	1742	2521	3470	809	1731	1554	3251	1909	3182	3325	862	1396	1794	580	698	580	1027	982	265	470	1559	231	431	1101	735	407	573
DIP2B	1151	1364	1401	1489	1804	1569	1687	2245	1161	1621	2388	2222	4436	4795	4334	2842	2766	10416	6185	2216	2577	5346	5846	3259	6668	9268	7968	8341
SMARCD1	399	347	449	475	366	438	479	662	356	601	773	462	678	1034	307	177	140	473	374	91	130	364	233	173	411	558	370	485
KDM4A	805.46	754.07	684	657.41	655.7	794.52	609.83	734	618	820.42	995.72	505	890	1501.74	645	358	317	729	521	261	343	534	523	430	702	703	482	728
NFYC	314.6	323.88	363.66	414.1	378.63	334	456.25	591.36	260	413.2	596.59	410.42	596.16	1129.41	1162	577	639	1819	1265	430	622	1255	1058	770	1443	1858	1357	1622
ZMYND12	0	4	4	6	6	5	1	9	4	5	5	6	3	6	4	14	9	16	19	1	8	10	15	5	9	22	11	10
SLC9A3	39.23	62.05	44.4	40.55	32.59	46.36	47.93	39.65	37.04	55.24	53.46	27.5	59.52	119.38	1	1	0	6	3	0	1	0	1	1	1	2	3	0
NGEF	7	0	2	3	1	2	0	4	1	2	2	3	2	1	6	4	0	3	2	3	2	1	2	3	6	1	3	1
ASPM	329	129	361	512	245	164	505	1160	172	358	1067	333	299	650	416	92	144	540	687	60	151	319	132	179	489	309	156	244
CD84	299	379	675	544	420	220	625	711	444	576	1060	371	386	997	120	119	208	264	187	53	73	326	83	84	288	232	136	315
ELOVL1	252	339	351	320	232	213	380	560	276	326	611	317	466	733	110	118	77	218	203	29	42	239	77	72	265	120	114	175
SPI1	181	195	414	353	179	142	170	267	200	307	420	72	88	369	151	144	245	214	239	103	111	431	132	192	418	188	92	337
ZNRD1	87	77	99	89	74	71	98	113	84	81	167	69	112	203	66	69	55	141	145	22	18	142	45	33	166	149	125	171
MPPED2	63	56	109	56	53	65	33	39	62	84	142	28	41	63	660	424	1527	635	432	308	475	982	273	412	1487	685	420	497
CLDN18	43	20	24	14	7	11	17	27	31	37	45	4	21	14	9	3	3	13	27	3	2	2	0	5	2	34	5	6
ZBTB11	542.52	479.12	549.33	570.18	558.46	535.26	691.48	1128.96	431.88	645.37	1063.24	728.49	1154.51	1356.61	423	214	357	783	609	154	261	507	388	331	528	865	692	717
ATXN3	523	536	748	616	477	512	647	1150	474	561	1074	559	737	946	1267	802	1086	1460	1323	543	833	1329	839	877	1737	1326	993	1289
GOLGA5	543	545	368	529	663	541	907	1063	495	607	900	973	1469	2627	768	398	314	1401	803	273	360	724	957	545	753	1891	1327	1697
FGFR2	277	202	179	414	307	232	255	395	152	343	462	286	448	498	686	293	200	643	472	225	306	826	428	302	751	514	526	481
LRRC40	201	183	279	230	194	179	279	453	133	212	476	194	241	362	478	261	371	660	524	186	289	568	338	241	767	578	442	510
ISOC1	74	88	102	177	81	77	191	292	64	103	316	145	221	280	124	63	69	203	207	25	77	241	62	48	251	197	138	175
EML1	480	593	829	673	563	542	724	1143	685	1060	1341	611	745	992	1613	1062	1405	1607	1565	561	1087	1632	1045	925	1737	1219	824	954
TRMT11	285	247	192	175	192	274	226	346	226	306	406	166	247	253	1687	827	908	1997	1662	576	880	1454	1075	946	1851	1705	1228	1545
THUMPD1	507	617	739	798	707	520	978	1439	526	690	1750	1003	1227	1567	445	277	294	764	686	104	199	617	332	313	664	833	557	612
MSANTD3	100	95	92	134	115	116	200	249	74	145	212	227	275	482	184	86	92	313	281	56	71	276	128	137	201	417	296	378
KIF26A	326	358	508	681	359	527	265	327	262	694	509	168	262	332	54	44	64	63	47	23	25	83	40	60	49	35	14	46
ATG2B	1211	1120	1213	954	932	1209	1049	1413	908	1304	1997	1076	1628	2000	1235	623	785	1640	1069	506	787	994	901	836	1449	1298	979	1232
ARFGEF1	2126	2035	1833	1725	1557	1893	2015	3159	1669	2335	3368.23	2112	3098	4066	3489	1996	2379	4537	3504	1349	1921	3252	2376	2079	4365	4614	3111	3958
ACSM2B	0	1	1	5	0	1	2	1	1	5	2	1	1	0	1	0	3	2	1	1	0	3	2	2	3	4	0	2
ZFAT	4108.03	2489.43	953.4	3334.84	5358.07	6403	4036.61	4930	2226.34	4743.57	4570.53	5329.22	9416.4	12975.1	4604	1965	1030	14211	7549	1517	2784	5978	9777	3759	6531	12826	12190	12192
MTFR1	148	137	162	170	240	195	259	370	129	177	306	361	504	785	486	298	314	1246	809	162	313	602	831	436	617	1856	1243	1778
STAG3	124.47	120.31	93	99.5	71	99.67	116	110.49	106.4	112.78	118.14	110	168.84	211.65	43	37	21	105	46	27	28	60	41	29	62	167	97	81
FECH	226	261	477	301	297	200	543	394	245	355	593	214	393	607	152	77	158	352	280	64	99	254	126	116	311	314	200	281
MYO9A	2239	1804	1953	1771	2570	2388.61	2938	2605	1607	2183	2774	3010	4739	8817	4676	2304	2874	9522	3955	1741	2647	3860	5635	3445	4621	21064	10526	14083
DDX3Y	0	1088	0	0	1169	0	0	1	937	1461	2344	0	0	1	0	370	0	0	1	186	338	0	655	0	889	0	0	0
PFKP	316	289	208	139	202	182	147	389	246	237	352	73	123	194	323	158	113	167	296	98	95	139	197	119	264	104	74	100
IDI1	244.91	283.63	510.68	430.12	226.09	259.9	348.1	538.69	243.42	309.06	682.67	299.21	353.33	549.51	240	208	239	441	332	68	99	464	131	109	511	372	249	329
SP100	2062	1342	1472	1387	854	1324	1747	5419	1182	1462	2125	932	1173	2183	5323	1901	2300	4352	8597	1218	1691	3313	1361	2339	3271	2837	1860	2775
KLF6	5217	5721	4485	3106	2901	2158	4079	5528	4530	2286	6611	1774	3869	3401	5107	3014	2518	3357	2967	1699	985	3249	1729	1192	4075	1604	1831	2063
PLPP1	506.98	357.16	394.04	329.41	191.75	528.44	355.57	567.1	974.67	321.77	425.94	232.75	237.79	488.01	4249	1123	1980	2640	2259	2156	1496	1749	1243	2153	3136	1796	1255	1417
NEO1	142	137	60	95	117	130	71	136	150	135	142	116	207	339	224	69	59	158	138	101	147	169	171	146	172	253	217	234
TRAM1	1643	2019	2565	2391	1429	1259	3004	5101	1507	1667	4393	2192	2495	4156	1404	745	1124	1784	1808	391	682	2003	738	665	1986	1563	1249	1685
PHKA1	141	142	87	111	55	102	94	124	118	147	172	78	51	205	166	108	97	175	132	65	118	207	56	104	183	132	35	145
TNFRSF1A	951	1122	1469	1388	1137	922	1285	1707	934	1236	2188	926	1563	2605	768	686	777	1213	1083	212	319	1468	675	390	1594	1463	1200	1129
CACNB1	123.59	53	76	71	53	100	49.82	45	101	96	158	32	43	59	83	35	33	42	32	20	35	46	34	51	98	28	23	37
EVI5	1021	917	1084	904	1039	1015	1405	1672	785	983	2054	1577	2125	2714	6974	3070	4498	10717	6123	2403	3463	5442	6115	4247	8216	10029	8403	9052
STOML1	140	138	173	186	150	158	113	110	118	157	280	70	116	188	65	55	30	66	40	16	17	66	35	40	85	58	37	46
PKM	1849	2053	1636	1923	1480	1471	2002	3384	1798	1788	3701	1383	2750	5816	1151	742	476	1017	1231	240	215	1112	561	418	1371	1010	955	1491
DHX29	551	497	456	481	479	518	660	937	415	495	944	575	812	1337	1022	584	519	1345	1029	292	438	947	645	754	1165	1724	1041	1321
DNTTIP2	232	217	322	322	342	235	476	748	240	340	741	479	668	1176	261	171	130	427	436	61	108	401	208	227	357	534	351	437
METTL22	285	244	249	206	246	354	227	243	219	359	368	168	344	387	237	169	179	382	265	81	126	237	226	123	294	319	254	275
TP53BP1	1502.83	1268.6	1323.54	1261.99	1351.54	1362.99	1575.92	2021.16	1260.78	1804.59	2471.83	1333.32	2106.78	3073.48	1185	595	728	1552	1070	539	754	941	1008	806	1273	1410	979	1352
TRO	130	127	161	138	67	170	111	148	150	257	260	73	38	110	53	28	32	38	27	15	32	45	15	44	65	28	5	23
RRP15	226	194	382	336	182	184	341	471	200	249	548	239	214	377	335	210	214	407	415	112	171	466	195	166	512	280	198	271
RHOA	2488	3491	3822	4211	2738	2377	5212	7075	3074.11	3483	7549	3569	5006	8407	2692	1776	1888	3574	3413	832	1320	4235	1841	1453	4355	3413	2771	3603
DHX8	606	579	662	608	652	744	689	845	564	831	1091	593	970	1583	481	336	321	921	546	205	301	533	683	409	620	988	777	867
PRKCZ	2161.59	1790.84	1282.39	1693.28	3615.71	5881.79	2655.91	2273.34	1193.47	2438.94	2037.83	3678.29	4887.96	10719.2	1115	917	453	7783	2573	329	658	1332	7744	1972	1455	8686	5887	8750
ZFY	0	289	0	0	390	0	0	0	235	337	615	0	0	0	0	362	0	1	1	219	433	0	814	0	1152	1	0	0
IARS2	704	733	943	919	824	691	1132	1728	633	952	1861	1168	2024	2530	604	363	378	985	740	168	329	760	521	324	875	1168	816	914
SYT1	139	139	167	65	176	116	99	137	194	145	319	233	163	251	1283	900	1362	1638	1194	883	726	1033	1367	794	2691	3780	951	1361
NAV3	524	248	325	172	174	305	279	399	419	341	474	209	191	358	1953	717	1573	1925	1563	835	826	1552	676	1075	2828	2132	895	1366
IDH3G	202	197	203	234	191	218	205	263	186	230	334	150	203	539	224	159	100	296	282	62	86	306	162	146	320	350	189	298
ROGDI	112	84	79	139	120	140	68	111	63	120	101	78	118	385	68	48	27	74	73	21	21	87	57	45	85	77	71	133
PDZD4	40	32	34	16	10	69	13	18	14	51	5	10	10	23	10	2	0	3	5	5	6	0	4	7	4	8	3	1
ATP2B3	14	16	45	34	6	26	17	21	21	12	23	15	25	15	14	9	20	17	14	5	3	19	10	16	16	17	8	7
ROCK1	1943	1913	2707	2122	1650	2036	2291	3358	1687	2352	4041	1840	2489	3266	4070	2507	3991	5878	4533	1550	2631	4169	2418	2681	7205	4549	3183	3435
CBFB	421	410	582	426	341	340	529	977	361	398	808	467	698	774	1464	762	1260	1849	1751	606	934	1574	851	828	2048	1731	1322	1573
PDK3	728	1039	739	931	417	535	821	1327	849	918	1338	780	723	1309	1010	625	529	946	955	466	448	830	290	348	983	816	365	748
HYAL2	697	1058	2074	1734	712	962	995	1432	996	1524	2286	517	864	880	491	525	644	705	746	131	198	1435	192	269	1063	557	349	422
HDAC4	279.23	257.17	281.51	304.02	249.23	380.04	215.78	210.76	238.83	247.61	467.67	207.95	309.6	404.86	1446	1020	1097	1875	1497	723	722	1276	1115	1033	2044	1247	1081	1195
RASSF1	355.42	354.99	568.08	399.49	242.73	367.76	368.45	330.67	316.72	398.96	631.56	218.56	293.17	440.47	340	235	347	413	284	181	214	403	266	291	628	289	207	413
FGFR3	385	405	460	539	260	696	410	582	437	732	783	344	364	322	164	100	61	170	160	86	99	169	68	143	173	143	60	83
IFI35	290	168	146	199	92	171	143	883	122	139	204	72	74	148	265	109	69	193	897	41	34	298	37	68	167	121	57	133
HEATR6	204	175	227	212	195	190	183	340	155	265	399	158	277	402	317	170	178	310	321	110	188	233	148	171	361	284	196	278
COASY	627	562	411	772	1675	2146	1125	689	437	784	776	1263	2018	2544	224	214	72	660	202	59	71	214	700	555	190	582	431	720
PLEKHH3	333	228	357	353	195	318	197	217	258	484	323	126	261	282	373	234	114	312	250	114	189	341	174	224	307	272	220	202
MEF2A	1175.19	1107.06	1356.4	1410.19	828.99	1053.11	1290.03	2183.95	1099.05	1073.39	2010.88	760.65	874.54	1370.18	6174	3632	6367	6631	8001	2487	3815	6918	2408	3555	8324	5199	3115	4374
OTUD5	498	469	446	482	575	698	523	581	455	622	709	434	803	1556	576	375	330	877	512	241	263	537	666	408	641	900	762	924
TFE3	588	577	687	658	691	812	537	667	524	727	850	513	754	1654	326	199	202	529	317	130	217	369	385	246	503	489	387	592
TBC1D25	137	171	185	179	217	166	237	150	108	164	226	181	354	516	152	114	80	382	167	76	82	166	267	133	209	463	285	396
ACSL4	1272	1820	861	969	1976	1114	2040	2284	762	653	1293	3446	4449	5973	2047	1313	1010	7097	2416	656	803	1772	3885	1392	1738	6600	4558	5697
INPP5A	534.54	432.7	930.71	634.88	414.34	531.42	732.41	919.41	488.46	774.52	1535.53	361.79	635.48	638.85	1645	997	1471	1808	1476	664	949	1060	951	839	2388	848	877	666
GPKOW	100	110	116	147	117	154	136	171	135	148	193	106	127	359	80	81	53	161	156	34	28	117	65	47	123	180	86	131
GRIPAP1	610	573	549	451	492	873	485	641	546	932	769	474	583	1235	468	373	333	668	571	220	266	443	516	340	609	644	429	588
FTSJ1	112	138	124	120	60	95	99	135	115	132	200	66	48	143	94	52	43	65	53	27	45	86	31	44	90	57	17	57
PRR11	36	39	87	134	42	34	80	127	30	69	173	56	56	122	106	38	63	129	175	25	54	140	54	51	161	72	46	83
REEP1	111	205	39	80	22	24	33	112	48	39	58	39	46	137	193	148	85	81	96	82	38	125	32	62	55	70	45	146
ATP11A	1747	2033	1390	1440	1655	1701	1122	1563	1391	1772	2057	1085	1793	3170	2722	1960	2584	2441	1854	1160	955	1891	2673	1418	2381	2239	1850	2894
POLR1A	691	445	730	625	564	607	628	846	660	880	1245	316	578	1199	399	155	244	452	381	144	208	338	243	228	447	243	281	384
LAPTM4A	1485	2536	2232	2412	2104	1404	3237	5100	2038	1791	4153	4541	7391	8979	1310	1114	865	2367	2387	264	506	2538	1019	481	1730	4638	2622	2824
TTC7A	681.14	508.77	404.83	565.85	479.81	696.3	426.3	650	472.51	687.64	540.92	481.61	1058.64	1359.34	1239	650	449	1496	1040	577	506	853	1014	696	1042	1341	1490	1680
IP6K2	922	679	633	670	638	772	640	955	735	944	1235	502	814	1246	1264	607	714	1245	977	417	596	1092	713	758	1317	1064	732	1314
STON1-GTF2A1L	100.42	37.67	46.38	1	35.19	99.48	120.13	109.55	142.49	45.29	163.05	19.55	82.67	131.45	257	54	107	158	137	75	65	72	146	166	178	62	86	120
SRBD1	375	294	355	303	283	310	389	494	299	379	654	326	406	649	1977	999	1322	2976	1898	772	1073	1879	1488	1037	2652	2269	1711	2009
KIF2A	736	659	425	674	1418	1060	1163	1666	495	760	1029	1993.98	3786	5454	2124	1186	772	5767	2543	568	738	1801	4878	1829	1869	8759	7177	10532
RASGRP2	569	531	618	412	201	615	265	287	662	848	591	179	207	236	483	312	234	310	368	237	270	290	150	242	393	227	131	142
PSME4	1302	1116.86	1229	1098	958.97	1085	1309	2036	1054	1374	2381	1157	1870	2133.72	2365	1200	1858	3235	2387	1055	1322	2092	1578	1204	3265	2702	2153	2432
IFT80	270.75	269.3	383.83	290.87	172.4	260.61	312.04	417.31	265.38	280	557.58	202.42	221.25	289.81	633	300	503	695	572	242	348	575	215	343	813	442	283	385
SIRT2	258	293	376	363	254	445	267	306	238	412	538	214	331	489	258	257	203	433	308	114	140	390	332	255	430	440	298	419
ERLEC1	539	796	651	687	696	475	923	1243	584	556	1430	1006	1442	2186	533	392	295	1133	938	169	265	616	534	274	696	1240	821	866
PPP2R5B	159	143	179	179	81	185	136	228	133	186	301	85	183	188	164	97	104	133	133	54	64	172	68	94	210	118	78	115
PYGM	82	50	16	34	54	66	42	59	88	68	33	25	51	71	33	23	10	36	20	14	9	18	37	19	19	35	37	32
PAGE1	0	0	0	2	0	0	0	0	0	0	0	0	0	0	0	0	1	2	1	0	0	2	0	0	0	0	0	0
PITX1	52	30	69	73.31	69	71	53	83	45	67	114	20	62	53	41	22	26	72	55	22	33	52	46	35	81	45	41	40
TRPC7	1	0	0	0	0	0	0	0	0	1	0	0	0	0	0	0	2	0	4	1	1	0	3	0	2	2	1	2
MAST4	1572	1422	1411	1729	1766	1707	1708	1853	1072	1868	2638	2040	3379	4881	8638	3833	3883	15559	9015	2873	4301	6662	10001	4193	8022	13987	12408	13728
ADGRF5	1372	2360	3783	4392	1388	1659	3859	5867	2212	3191	5023	1924	2552	2934	1533	1198	1652	2353	1812	609	1052	2818	489	869	2015	1195	744	854
SDK2	95	48	66	68	27	55	77	106	57	64	59	76	47	96	162	55	103	218	132	92	50	77	52	80	67	107	67	53
ADAM7	0	0	0	0	0	0	0	0	0	0	0	0	0	0	0	0	0	0	1	0	0	0	0	0	0	0	2	1
NUP133	591	571	690.53	624	618	593	793	1244	526	850	1394	776	1189	1330	680	380	464	1104	780	264	415	790	550	464	981	1149	806	1013
NUCKS1	1485	1682	2476	2465	2043	1574	3229	4891	1658	2116	5245	2606	3615	5038	2283	1296	1417	2830	3115	750	1290	2978	1657	1203	3368	2417	2248	2350
VPS35	778	848	1181	1102	968	794	1461	2498	813	1059	2498	1221	1915	2611	758	455	558	1235	1198	234	376	1027	558	468	1221	1380	839	1105
DNAJA2	446	509	597	702	588	492	865	1301	475	648	1294	750	1077	1698	314	191	189	575	613	99	190	592	271	210	585	769	520	578
BCL3	87	135	176	106	74	101	97	107	106	132	162	54	83	163	187	157	129	196	135	75	65	218	87	107	174	219	179	188
KCNAB2	140	165	225	143	130	117	106	119	213	181	194	74	71	245	204	159	154	206	197	77	87	176	98	133	230	186	75	293
ABCC9	257	200	362	494	370	296	261	344	190	226	684	213	322	163	249	113	166	406	291	74	180	544	207	230	509	594	303	65
GAL	1	0	0	0	0	2	4	0	4	0	0	1	0	2	17	10	0	7	10	1	0	0	0	17	0	20	1	2
CLEC2D	469	287	310	275	216	405	317	411	395	433	455	280	308	316	1103	513	699	1061	815	482	501	1045	438	609	1102	953	582	858
FUNDC1	43	54	47	63	51	40	95	110	44	51	134	66	47	134	79	49	46	134	123	15	32	142	35	38	110	140	45	101
MAOB	461	370	66	40	32	362	188	522	970	39	27	248	82	302	902	164	94	267	321	304	73	42	48	206	41	218	129	155
RORA	462	380	415.24	417.77	704	599	678	800.68	421	431	526	1249.73	1567.7	1904.52	4538	2755	4401	4605	3586	3090	2674	3379	3606	3362	5348	4126	2742	3690
DRD4	14	18	23	49	31	26	9	8	13	27	23	12	31	29	38	51	32	71	23	19	17	73	60	35	59	25	38	53
TGFBR3	2489	3021	3238	2131	4742	2812	2969	4224	2155	3297	5133	4958	8933	12295	9100	4068	5571	9561	6318	3072	4244	4391	8516	4085	7893	9847	8677	10879
PLA2G10	6	5	0	0	0	2	1	0	5	0	0	0	0	2	27	10	14	20	21	20	18	15	3	14	25	20	10	5
HES2	595	687	115	246	840	463	572	380	170	120	90	1038	3296	4750	241	240	13	625	247	32	33	120	382	153	26	915	1178	1048
ATP1B3	458	460	544	680	579	466	940	1363	483	687	1292	931	1993	2039	1228	982	1015	2936	1889	597	726	2132	1114	609	2119	3085	2398	2526
NEDD4	799	833	1183	1036	784	840	1303	2084	776	1299	1858	1152	1782	2015	2449	1313	1699	4161	2692	1020	1600	2610	1565	1251	3075	3189	2554	2650
PIGB	108.81	91.93	92.21	60.44	70.99	71.74	117.01	124.57	89.75	85.94	146.2	82.84	136.05	173.75	301	146	154	386	228	106	105	238	149	154	308	366	225	378
MAPK6	599	882	486	590	476	372	638	1102	526	437	900	662	1036	1615	942	550	539	1148	807	385	496	876	585	543	977	1124	863	1119
GNB5	197	207	150.92	87	69	125	131	187	196	120.17	159	69	88	128.96	267	126	131	215	209	119	80	129	96	105	195	128	102	135
RAB27A	144	252	338	304.08	234.08	202	368.07	386	168	171	552	244	286	516.22	779	481	674	1329	813	332	450	862	728	558	1232	1005	450	917
HDHD5	123	121	220	153	129	109	125	189	121	192	193	73	136	184	151	146	205	263	186	103	143	227	247	140	270	208	126	215
UFD1	313.91	299	354.94	404.18	385	327.95	428.94	571.98	329	400	655	521.87	763.9	1350.97	376	211	228	659	498	134	158	498	375	297	481	719	547	618
LRP6	2489	3061	3942	3878	1829	3284	3533	5568	2838	4159	7486	2674	3751	3690	3990	2625	3912	3340	3387	1979	3440	4088	1236	2859	4696	2881	2036	2173
GUCY2C	0	1	1	2.14	1	2	3	0	1	0	3	3	5	1	15	0	4	30	29	4	2	21	2	4	14	56	20	20
SCT	2	0	2	0	4	1	3	3	0	1	2	3	1	5	4	2	5	8	18	0	0	10	6	7	12	9	2	7
PHRF1	1018	1030	841	1105	1156	1535	755	857	780	1259	1408	725	1384	2042	404	436	254	752	498	245	255	392	689	326	554	574	543	551
ELP1	587	504	558	539	383	565	460	629	500	742	797	368	531	729	550	266	368	632	463	220	355	487	282	313	673	504	304	391
NUCB2	878	999	412	566	1042	489	778	1012	564	379	730	1403	1499	3786.87	1293	715	338	1387	1087	280	385	1160	973	670	785	2212	1382	2596
PFN2	213	261	184	217	259	201	310	374	165	213	553	391	911	988	102	62	56	149	124	13	42	121	88	50	167	266	241	233
PTPN3	763	674	457	465	823	697	818	954	452	697	1102	1057	1749	3539	1218	532	490	1709	954	448	433	749	1664	703	1342	2167	1718	3275
SPTB	1097.36	760.56	1756.72	672.99	612.33	1112.32	714.64	637.84	850.84	1459.81	1475.25	311.87	515.69	795.26	447	311	383	567	418	179	418	276	219	326	594	292	219	178
DAPP1	440	306	112	111	98	142	199	577	309	160	169	144	296	769	629	173	100	301	539	149	84	221	118	107	125	246	317	757
FGF10	112	80	139.95	54	115	115	94	234	66	136	431	68	115	126	536	142	489	304	344	82	153	163	198	348	1160	230	279	227
SLC44A1	874	1151	1320	1765	2044	978	2223	3712	1242	1561	3247	3266	5052	6625	1674	961	1042	4393	2608	592	902	2537	3592	1289	2432	5581	4813	5844
TMEM260	338	348	359	312	244	286	375	618	254	305	527	315	516	613	1070	523	633	1525	1174	395	526	1025	819	805	1199	1467	1162	1460
SMG6	789.09	751.82	716.44	773.32	716.49	881.38	705.28	874.11	678.08	1006.48	1174.87	613.82	901.51	1589.04	2966	1684	1817	3611	2419	1608	1911	2481	2372	2016	3305	2957	2509	2809
EXOC5	866	1049	1262	1390	844	793	1412	2400	855	962	2308	1313	1783	2021	1178	785	967	1895	1472	456	764	1518	894	663	1765	1747	1348	1447
CLTCL1	220	122.08	149.2	101.68	91	211.92	110	103	224.88	311.82	261.4	75	96	77	582	235	305	346	265	224	413	347	210	257	706	248	184	159
FGF22	7	3	2	6	6	12	6	1	4	5	3	9	20	31	4	3	3	19	6	4	3	6	11	9	6	21	20	29
FSTL3	12671	12368	1759	2910	932	1244	1505	5528	4884	1426	1532	684	1032	6145	5495	4299	364	764	1372	890	196	1413	402	375	626	418	340	1710
DGCR2	717	794	776	1000	782	715	761	929	719	1155	1275	598	1040	1366	749	532	492	1059	860	341	474	923	676	495	1096	1006	844	1035
RNF126	187	162	213	240	170	190	151	165	150	239	301	130	205	356	273	159	154	264	226	56	60	263	208	137	342	278	213	303
MNT	419.02	405.47	471.43	469.77	535.89	539	381.49	397.8	384	510	690.81	382.41	703.47	1308	187	131	97	321	186	65	82	166	217	101	244	278	264	316
ZXDC	604	488	479	523	615	727	544	500	417	797	863	499	924	1081	928	434	602	1384	964	306	503	907	781	555	1249	1284	961	1206
JMJD6	192	228	236	201	201	266	245	368	194	251	303	175	319	522	119	132	72	204	175	34	48	170	129	83	180	210	148	201
POLB	63	72	66	49	36	36	71	121	32	60	137	67	104	135	301	168	145	377	288	128	122	326	148	151	372	392	203	376
ST6GALNAC1	37	30	40	62	32	47	48	62	35	55	103	45	30	57	36	12	25	37	24	3	9	38	18	39	18	46	20	19
WIPI1	789.59	918.93	634.11	602.31	556.93	559.12	796.74	837.32	546.46	580.57	995.21	708.71	991.83	2037.99	1015	700	720	1099	828	349	331	843	760	484	996	1364	1098	1379
FRMPD1	5	2	8	18	24	1	25	18	1	14	9	14	41	80	9	3	5	69	22	5	4	19	72	4	16	54	52	101
GBA2	802	615	807	722	771	1075.73	766	702	681	1128	1130	532	902	1299.5	344	180	258	478	213	119	164	374	269	257	534	396	283	434
NDST1	1099	1000	749	1421	978	1016	936	859	960	1051	1429	737	1111	2341	654	275	275	549	402	266	247	396	535	304	536	406	327	489
ASNS	78.8	23.83	55.06	47.8	20.83	76.98	53.83	160.16	56.22	48.55	91.74	30	37.63	64.01	12	4	5	9	12	4	3	8	8	9	9	6	3	11
AP3M2	402	248	575	429	240	407	522	826	366	580	1094	425	454	570	552	257	432	617	661	225	372	592	200	250	1046	538	301	374
CNGB1	13	10	8	5	9	15	25	17	6	20	25	7	19	31	23	14	11	36	23	10	3	20	16	17	27	11	21	27
ST6GALNAC2	126.81	128.66	53.2	56.08	61.08	74.79	113.24	66.48	143.65	62.85	77.16	105.55	167.3	296.62	170	70	71	221	51	107	57	103	178	79	83	236	226	244
CHAT	25	15	1	27	35	39	13	27	16	26	133	17	16	44	116	26	10	25	46	15	37	40	72	77	230	39	15	51
PABPC1	3803	5394	4837	4644	3683	2425	5525	9743	4380	3960	11573	3617	5050	12183	3349	2587	1918	2956	3361	983	1116	4041	1526	1349	4147	2393	1877	3638
TESK2	126	151	60	144	162	104	217	184	97	160	111	239	503	544	864	619	243	3312	1214	376	416	1050	1653	621	841	3422	3004	4283
CFAP20	160	183	183	259	161	174	296	463	191	214	409	204	337	472	285	180	138	412	332	85	116	379	129	99	373	356	220	319
CSNK2A2	742.82	918.35	834.32	1083.82	1036.73	845.43	1242.34	1608.86	688.87	1030.41	1685.99	1822.3	2862.84	4528.75	754	462	410	1553	883	192	335	769	1041	531	848	2079	1511	2095
PTPN21	843.69	840	676.42	699	759	805	835.94	985	588	798.52	1202.79	974	1621.89	2236.77	1007	548	519	1593	882	360	446	960	978	593	1251	1637	1479	1464
EIF2B3	77	72	92	76	53	82	81	187	78	107	183	75	92	137	715	345	378	700	672	342	496	607	295	455	849	583	384	551
CAMK2A	29	15	7	15	60.99	30	19	16	8	29	54	13	21	77	71	19	15	76	27	12	26	15	98	47	70	42	48	69
TCOF1	481.33	450.11	507	585.51	479.25	675.76	408.49	691.31	456.58	671.4	714	328.27	607.55	1018.47	196	189	117	334	343	94	102	256	269	198	265	362	257	236
CDC42	2411	2944	3394	3758	2675	2003	3779	5937	2388	2524	6727	3684	4747	8996	1796	1191	1104	2694	2876	583	952	2543	1500	949	2725	3103	2251	3038
OSBPL3	373	263	332	298	188	268	304	614	288	370	524	260	490	659	937	547	682	1265	1583	406	484	1091	613	583	1103	1232	1220	1550
EPHA8	0	0	0	0	0	0	0	0	0	0	0	0	0	0	0	0	0	0	0	0	0	0	1	0	0	0	1	0
SLC12A3	27	36	6	0	3	14	16	6	4	0	0	3	9	17	62	13	10	4	8	5	0	3	10	36	2	11	7	10
RAD18	186	170	221	185	129	140	237	386	161	258	369	188	378	395	528	199	374	739	651	197	256	497	369	312	660	562	463	511
ATP2B1	1000	843	1515	1607	917	746	1520	2945	642	979	3592	970	1560	2041	1864	779	1408	2512	2410	654	773	3034	877	1130	3929	1612	1375	1847
TRPM5	1	1	0	1	1.01	2.04	0	0	0	2	0	0	0	1.02	1	0	0	1	0	0	0	1	0	0	0	0	0	1
NCK2	872.47	797.55	1500.09	1473.13	609.31	1060.42	1125.17	1266.94	819.38	1407.41	1676.45	711.45	791.29	1209.96	2559	1593	1987	3524	3070	1075	2059	3251	1202	1594	3768	2587	1683	1667
MAP4K4	2385	2530	2944	3819	2337	2375	2856	4325	2266	3386	5654	2020	2580	4634	6267	3307	3828	6267	5863	2363	4127	5529	3075	3053	9062	4098	3284	3179
MGAT4A	1464	2372	1608	1342	777	831	1346	3085	1336	1115	1913	1330	1532	2437	2029	1377	2401	2213	2421	871	1096	2053	814	956	2090	2322	1293	2113
RPL31	674	798	1224	1413	1274	748	1633	2528	1147	1228	3226	953	1205	3897	835	440	453	1136	1668	139	294	1788	331	404	1652	1069	823	1171
WDR1	1496	1709	1800	1760	1366	1532	1523	2489	1795	2064	3798	1223	2059	3780	755	582	472	1151	798	299	317	806	519	348	1381	892	647	780
SNX13	1438	1310	1936	1620	1532	1482	2083	2629	1136	1635	2838	2160	2821	3179	2818	1385	2561	4855	3116	1019	1745	2993	2484	1651	3803	4304	2790	3469
ARHGAP10	837	612	722	494	437	484	474	996	586	763	896	360	549	632	3725	1657	2168	3319	3186	1443	1747	2255	1682	1428	3473	1775	1552	2001
RPS6KA2	767	565	1435	967	518	822	678	734	660	912	1209	443	711	864	2458	1079	1987	2010	2150	812	1250	1368	1170	1179	1951	1342	1141	878
ING3	158	159	229	202	197	152	261	405	175	220	479	213	275	338	338	195	251	554	417	120	220	430	237	185	572	476	294	411
VASH1	1275.15	1247.05	2025.71	2535.48	756.28	1643.15	1663.94	966.56	1108.35	1835.32	2043.29	736.32	1351.13	1726.66	601	405	455	816	414	167	342	793	155	438	647	479	381	441
LMCD1	685	853	1060	1089	816	809	828	879	832	1235	1649	581	825	976	2157	1364	2273	2917	1427	1132	1241	2204	1334	1191	2777	1758	1297	903
BUD23	207.72	218.99	299.43	238	228.06	306.37	274	365	241.26	343	449.8	270	345.65	630.07	328	239	248	381	404	119	163	451	245	191	471	568	310	493
SEL1L	2355	3163	2840	3129	2334	1854	3580	4960	2398	2400	5199	4016	5904	8278	1297	865	852	2151	1572	397	647	1589	972	600	1559	2527	1856	1906
TRIP13	14	15	43	39	20	24	42	93	11	30	86	14	32	53	33	14	18	42	43	9	12	46	8	10	44	23	15	30
ATP6AP1	601	791	888	848	883	605	960	1198	661	696	1365	990	1807	2992	470	397	383	655	568	110	137	742	359	191	643	1077	775	898
TCF3	286	296	449	495	273	281	287	477	263	479	552	176	286	475	417	273	254	442	368	191	234	398	284	247	469	315	260	336
TRIB2	660	1149	1942	1653	783	1117	1228	1516	1004	1654	2245	806	931	1049	277	305	342	482	386	81	198	583	124	231	527	389	186	227
DAZAP1	1049	893	1010	994	1030	1033	924	1127	746	1181	1364	950	1301	2331	891	544	612	1311	951	338	537	827	1025	733	1101	1075	776	1231
MBD3	1072	1190	881	1412	1397	1460	1126	1353	786	1444	1581	1160	2511	3164	1018	920	333	2098	1121	430	488	999	1768	873	1007	1871	1742	2007
HLTF	637	738	391	394	225	331	486	738	433	417	780	328	324	607	933	484	276	642	623	291	343	587	200	280	634	554	251	469
FAM50A	523	527	414	397	612	1043	423	388	397	672	523	307	565	1016	300	452	164	772	585	119	158	366	777	408	319	847	795	529
FAM3A	219	252	322	307	337	316	289	319	264	487	342	271	556	1045	141	128	94	239	145	53	70	197	186	116	140	311	219	340
CPSF1	992	589	648	779	422	1093	574	587	733	1170	898	303	525	706	309	159	88	254	170	67	99	247	121	215	283	224	138	180
MYO3B	22	26	0	0	2	3	9	7	14	2	3	6	4	19	149	57	9	77	31	36	16	49	15	28	12	67	57	107
CYBRD1	914	877	1124	538	837	644	921	1474	1175	640	1510	656	849	984	705	289	521	474	499	235	322	427	402	372	816	317	264	358
CDH19	136	90	268	151	71	177	185	315	111	162	458	136	167	104	325	93	152	313	362	81	158	230	60	202	447	274	167	89
PDCD2	257	260	377	400	336	273	426	659	275	447	775	460	571	967	224	136	207	399	362	63	111	394	136	100	440	560	261	404
SLC6A15	37	39	55	102	127	85	125	225	16	25	287	227	497	282	44	16	48	213	128	11	25	106	145	81	169	203	217	195
RDH11	229	247	282	259	201	207	340	543	271	301	589	338	422	741	378	188	282	423	453	130	202	394	214	167	575	497	268	485
PRKACA	275	365	595	674	466	349	625	600	387	534	1089	386	478	1237	357	216	234	396	264	134	214	430	233	196	521	414	245	392
ADGRL1	485.83	509.26	542.31	693.78	333	476.83	408.78	410	423.3	738.48	730.58	288	325	514.69	314	218	217	227	227	163	254	258	166	225	304	188	121	153
SPP2	0	0	0	0	0	0	0	0	0	0	0	0	0	0	0	0	0	0	1	0	1	1	0	0	0	0	1	1
ACTN1	2245	2124	1616	1416	1409	1357	1722	2563	1953	2451	3479	881	1305	2732	2626	1725	1369	2704	2213	899	1058	1553	1530	989	4503	1289	1238	1355
ZFYVE26	1124	1026	1055	1082	1138	1451	1066	1412	973	1460	1606	921	1490	2309	437	269	272	582	443	164	251	500	402	321	498	619	416	582
RPS6KA6	40	37	19	27	112	64	105	58	28	46	46	254	60	389	100	54	18	549	149	41	65	59	410	156	92	773	83	619
EPN2	958.75	835.36	821.71	861.65	669.6	901.58	853.79	1077.71	829.62	1023.38	1410.42	674.61	1034.16	1605.85	3467	2109	2017	3804	2784	1526	2045	2642	2193	2082	3613	3260	2612	2920
PTPN18	451	438	783	653	362	473	401	519	414	506	1016	251	335	791	407	228	438	533	435	190	201	511	201	253	677	392	241	457
LIMS2	772.68	926.37	1215.45	743.43	731.57	710	796.68	575.92	691.42	1394.37	1290.45	278	535.95	473.73	633	540	654	892	454	288	420	553	555	406	793	301	255	299
ASIC4	10	3	6	2	3	8	0	0	3	2	5	3	3	4	4	0	1	1	0	2	3	2	3	3	4	2	5	1
SPEG	613	442	556	295	782	655	274	332	400	864	1135	163	391	328	235	99	116	97	97	70	134	84	186	267	316	73	68	92
LNX1	513.31	757.91	926.81	825.53	478.05	883.16	1129.16	882.07	612.92	1062.06	958.1	667.8	953.8	1559.81	1764	2783	2552	5703	2273	1308	2115	3095	1596	2269	2579	3683	2750	3060
ALDH3A2	385	399	441	470	296	392	381	619	361	563	786	241	338	423	231	124	160	199	252	49	146	224	98	140	293	175	92	173
TFRC	2632	2356	2765	2932	4319	5994	7729	8135	2366	3502	6269	8743	29092	10926	2327	2210	6009	9272	3670	1548	1473	3899	4734	1955	5310	5600	6111	5846
SREBF1	954.21	852.42	446	807	1025	1029.07	504	485	655.81	973.35	981	924.78	1931.61	2113.81	550	356	186	653	330	175	221	425	695	333	467	894	795	890
TRPC5	8	2	2	7	2	12	5	6	2	5	8	5	9	28	6	7	3	21	9	2	4	7	5	22	6	25	16	33
AFF4	2445	2536	3300	2384	2879	2495	3313	4005	2289	2493	4457	3996	5694	7632	2663	1771	2232	4618	2720	1136	1525	2530	3099	2000	3549	4655	3568	4170
UBE2D1	160	172	154	155	83	104	204	401	168	102	266	234	162	306	498	235	234	556	558	126	131	426	198	167	474	566	322	481
MPP5	617.02	614.64	628.91	785.05	885.04	845.79	1373.1	1476.44	556.34	932.15	1139.77	1782.6	2585.7	3732.51	958	536	452	3132	1216	342	638	1173	1292	907	1076	3595	2062	3027
RHOBTB1	1350	1023	1083	1501	4041	2273	2627	3791	836	1965	2433	4399	7606	11159	3722	1962	1954	12046	7764	1165	2149	5278	14136	4659	4844	20010	18463	23642
SMC1A	1340	848	1527	1551	1103	1506	1844	2403	979	1344	1965	1638	2729	4657	855	408	437	1541	1208	234	338	917	673	777	869	1673	1365	1294
HSD17B10	82	117	150	187	118	111	144	206	82	109	231	108	153	257	97	76	61	226	287	6	15	259	29	34	155	282	134	161
MARK2	647	649	557	773	982	869	673	859	472	788	878	864	1672	2693	1193	730	781	2641	1397	499	662	1243	2042	963	1621	2871	2506	2976
HMMR	70	24	88	118	71	42	183	312	45	82	328	93	81	185	108	19	60	193	211	11	49	153	44	35	207	78	57	106
CHFR	916	740	774	703	852	1028	703	752	637	962	1157	692	1242.04	1658.11	1215	737	795	1754	1103	455	610	1188	1033	760	1671	1736	1291	1793
TRHDE	11.49	10.29	5.32	2.25	41.45	8	2.18	8.88	9.01	32.04	25.08	12.55	40.12	1.22	77	25	17	27	22	33	87	35	81	37	91	47	142	47
P4HA2	845	1254	659	624	338	455	502	927	652	475.46	626	293	366	917	318	470	264	387	434	84	123	381	143	111	297	322	160	327
FCGR2B	3220	4136	5185.94	5320	1810	3144	3398	7788	3366	6159	5978	2054	1913	2475	1195	1384	1268	2058	3452	386	824	3608	314	707	2530	1536	497	853
NFATC3	631.87	602.75	781.24	816.25	631.29	662.3	943.36	1625.03	654.15	1003.56	1588.25	834.96	1078.75	1668.74	2066	1199	1455	2584	2339	957	1624	2316	1307	1603	2740	2436	1641	2230
TRNT1	297	246.71	353.25	304.56	265.94	354.07	397.02	630.58	262.1	413.24	633.52	403.36	500.39	612.42	509	240	369	694	614	174	254	501	387	256	671	824	494	630
ACADVL	3649	2967	2647	3069	4341	7228	3872	3369	2745	5114	3481	4200	6079	10057	1105	796	367	2107	1030	288	305	964	1318	1310	1070	2562	1553	2121
STK10	1203	1326	1205	1392	991	1293	898	1600	1032	1172	1644	667	1569	2536	1849	1549	1427	2081	2005	817	896	2071	1727	1151	2300	2157	2012	2713
FBXW11	392	365	494	474	473	416	537	706	396	430	839	569	788	1269	2836	1495	1968	4155	2557	1068	1690	2555	2335	1679	3576	3744	2821	3230
ACAP1	133	97	81	97	194	126	108	70	152	142	113	102	204	311	78	58	12	82	71	23	18	50	38	52	69	104	43	86
CRMP1	158	143	208	217	120	178	72	188	181	148	239	82	102	139	199	90	114	96	166	64	60	217	64	78	215	174	94	77
EVC	426	359	318	330	272	500	218	277	309	435	503	167	216	365	236	111	73	154	153	87	128	123	158	180	227	113	56	150
DERL2	245	280	272.44	304	263.37	246	375	533.56	232	229	526.18	378.27	614.84	730.96	250	147	172	396	377	51	123	364	211	144	362	515	315	444
SIDT1	37	31	29	21	29	36	35	52	59	43	51	31	24	47	200	85	64	115	174	64	84	91	39	94	124	127	29	75
NDE1	292.79	192.84	328.91	236.58	151.37	208.53	210.89	287.83	226.19	319.59	525.42	128.34	202.56	337.07	472	300	256	455	434	244	330	382	223	337	650	328	275	309
MRVI1	539	356	823	471	417	479	493	752	530	865	1426	380	469	534	540	279	560	704	562	289	550	331	315	320	1400	566	338	184
TMEM38A	20	17	13	19	3	10	14	19	16	16	18	7	17	11	89	38	27	57	40	18	37	55	32	31	55	50	40	41
AP1M1	344	369	437	458	266	346	284	395	357	456	574	235	337	505	363	253	249	420	311	128	193	368	267	206	490	347	232	336
PVR	1472	1787	580	641	402	763	526	886	840	490	672	526	561	1913	779	472	194	361	340	184	112	316	188	243	263	331	159	504
XRCC1	155	180	179	231	211	251	183	220	147	267	298	156	255.75	604	219	183	142	467	262	110	142	306	292	194	366	453	329	420
SCARB1	2070.96	6385.94	4642	6711.97	3375.95	3515.89	4284.91	5382.98	3712.97	6091.94	7326.98	2482.96	3790.95	7124.53	1818	4579	3371	4093	3519	1504	2780	5111	3553	2176	4113	3136	2438	4230
CYP2W1	15	14	8	20	23	7	6	19	15	33	44	5	8	3	10	16	1	9	17	4	7	23	16	7	39	4	1	7
MCM2	269.56	189.98	387.84	652.12	271.47	329.7	456.94	845.01	168.3	527.69	800.09	270	502.53	682.29	79	38	36	203	279	11	30	196	40	37	169	169	111	141
MOV10L1	45	23	18	9	16	31	16	35	60	20	20	11	10	25	166	45	64	96	113	105	24	71	45	99	82	89	41	50
PANX2	6	3	8	9	12	9	14	16	5	12	14	5	9	20	9	4	8	3	3	2	3	5	2	7	4	1	3	4
SELENOO	253.17	198.48	195.64	187.59	161.54	318.41	136.67	165	190.36	337.83	249.92	117.49	186.73	191.51	804	453	509	971	635	269	360	569	565	607	816	764	497	647
TP63	208	154	189	443	211	146	409	807	136	280	738	296	324	723	1248	378	321	1528	1829	351	571	1815	743	500	1628	1136	954	1184
ALPK1	445	453	489	435	449	473	468	596	373	539	752	440	559	812	1136	728	957	1786	1259	485	637	1401	913	1017	1722	1697	1053	1513
LLGL2	470	527	229	180	201	300	153	267	264	269	155	109	172	298	804	602	240	491	540	265	168	330	444	314	348	289	314	601
PDE8A	646	561	694	624	405	578	578	780	471	690	1054	480	643	1060	2980	1672	3055	4249	2702	1349	1906	2847	2357	1955	4341	3503	2521	3551
CLCN4	54	42	80	50	55	56	66	61	44	77	112	68	50	114	92	50	104	105	70	35	68	58	59	52	130	117	48	79
NLE1	91	69	121	140	117	126	85	113.81	47	105	159	35	77	117	26	19	15	49	43	17	19	44	20	13	65	45	21	31
SDHA	737	826	826	959	895	905	1009	1171	627	935	1386	801	1185	1898	661	481	383	1074	712	219	272	717	691	382	802	959	723	913
SMARCE1	867.63	817.02	1004.33	1061.05	896.26	829.43	1154.2	1691.15	787	962.46	2047.26	1303.27	1730.14	2558.35	806	457	440	1157	977	232	370	1018	627	476	1074	1402	1081	1152
FNDC8	0	0	0	0	0	0	0	1.19	0	0	0	0	0	0	0	0	0	1	1	0	0	1	1	0	1	0	1	0
GSDMB	251	232	172	204	265	253	265	332	189	268	185	306	251	507	172	127	71	317	165	83	91	185	213	112	111	317	168	276
KDM5A	1678	1606	1919	2082	1970	1962	2234	3072	1655	2478	3370	2181	3447	4623	2551	1436	1506	3259	2377	901	1385	2180	1988	2128	2628	2991	2434	2626
ADAM11	3	5	12	12	8	12	5	6	13	21	14	4	5	7	8	4	2	3	5	3	1	5	7	9	14	5	6	3
PPP2R3A	553	467	243	243	524	375	525	473	251	318	401	819	1075	1941	1302	618	329	2347	835	355	398	636	1477	1178	765	3392	2024	2914
FERMT2	2002	2005	2593	2418	1464	1679	2481	4314	2469	2607	4390	2004	2884	3898	6076	3192	2999	6217	4270	2637	2608	4520	2403	2559	6726	4758	3230	3362
ABCB11	2	1	0	0	1	1	0	1	0	0	1	0	1	2	5	4	6	18	3	1	1	7	7	9	5	21	8	23
DHRS9	10	15	14	19	16	14	20	34	11	11	20	29	19	61	33	14	13	47	36	6	9	26	24	12	29	48	29	58
CD5L	12	8	38	38	4	2	5	169	4	12	10	5	2	8	7	5	18	6	62	0	2	41	3	2	7	10	5	6
PTGS2	115	304	257	59	119	81	89	110	154	90	157	79	209	130	72	63	40	33	28	39	54	81	39	62	34	35	25	65
IGF2BP2	784	932	316	475	1074	1340	1025	777	511	859	821	1086	1896	3147	2658	1948	1098	8206	2137	680	977	1560	5632	2470	2456	7916	8417	8199
MAP3K13	197.65	156.5	186.63	262	232.76	204.39	391	383.8	152	247.81	371.44	420	463.11	898.97	1480	533	610	3841	1592	441	615	1742	1093	866	1782	3774	2264	3203
ST6GAL1	411	614	722	763	654	397	575	785	509	799	1419	395	591	608	1831	1491	1616	2667	2144	894	1259	2586	1099	1378	3533	2131	1341	1701
TBX21	16	17	7	22	7	10	12	17	14	12	15	5	4	20	7	13	1	14	18	7	13	30	13	13	25	9	4	30
FRY	696.7	450.86	933	583.88	445	655	656	680	664.89	1047.86	1329.93	384	370	606.92	2064	624	1314	1769	1161	618	1166	1532	773	1097	2838	1059	570	1002
PICALM	2943	3330	4265	3634	3086	2806	4189	5764	2705	2916	6278	5120	7289	10180	8954	5297	7488	14814	8183	3738	4370	9165	7104	4341	14269	16704	12127	14171
NSF	625	469	490	549	411	633	509	749	515	480	744	681	824	1325	661	347	424	789	628	271	329	619	421	416	593	1036	619	784
GLI2	70	65	66	39	127	99	41	71	61	46	141	35	45	94	540	204	221	309	323	170	181	242	315	423	723	215	127	193
CLASP1	1238.1	1321.14	1366.79	1309.42	915.99	1256.26	1408	1800	1181	1720.81	2101.95	1264.91	1853.88	2345.87	4365	2625	2881	5129	4208	1927	3146	3823	2337	2267	5069	4359	3142	3704
MRPS34	122.61	106.76	149.28	183.7	112.5	95.12	160.72	250.67	132.11	202.79	272.33	100.32	177.26	257.76	134	115	98	254	370	37	51	292	92	84	213	286	162	171
NOTCH3	5858	5476	10216	9882	4513	8741	7576	7499	7865	13683	14926	5091	7018	7958	1843	958	725	1572	1124	744	1404	1647	860	1092	2285	1383	893	850
CLNS1A	412	373	374	438	365	387	427	655	309	394	705	331	491	922	692	446	505	1115	1005	297	435	896	797	528	973	1943	903	1587
PPP2R2C	4	1	2	5	5	8	2	5	4	3	7	31	41	7	11	4	2	7	7	3	0	7	10	4	6	77	49	12
TEAD2	145.25	186	295	300	155	200.24	206.4	312	174	242	356	110	154.01	273.37	222	149	158	239	151	114	166	251	104	206	294	139	84	98
EED	275	206	263	264	197	288	376	574	195	331	566	265	429	454	494	175	336	856	661	179	283	565	313	296	847	637	557	601
CDHR2	2	2	1	0	1	9	2	3.11	0	1	0	1	5	6	9	5	2	11	7	6	1	8	9	9	3	12	13	20
SNCB	0	0	0	0	0	1	0	0	0	0	0	0	0	0	1	1	0	0	0	0	0	0	0	0	0	0	0	0
TSG101	257	306	313	427	379	246	458.67	705	277	278	652	469	592	1188	1071	558	531	1679	1264	397	603	1236	893	648	1273	1663	1283	1630
NCBP3	1204	906	1574	1256	990	1456	1264	2000	884	1401	2575	1110	1463	2033	1072	577	794	1545	1408	515	605	1039	964	903	1737	1373	951	1247
ATP2A3	141	106	141	154	115	203	105	103	150	173	233	74	119	120	134	92	42	78	58	55	71	84	99	129	113	58	51	58
CA12	177	47	6	5	36	23	24	72	159	35	34	16	27	94	131	25	1	26	54	30	13	6	17	26	32	13	29	22
MGLL	1540	1885	1116	1903	909	1103	1214	1789	1353	1033	1666	827	962	2544	2483	1817	780	2192	2130	876	757	1835	1295	1110	1589	1818	1266	2058
NTN4	593	1008	493	378	100	150	404	667	388	209	1274	355	316	731	1283	712	719	853	667	341	239	703	146	317	2078	770	491	647
BCS1L	181.11	148	152	129	107.08	152	95.18	135.38	119.01	153.05	244.03	78	102.03	159.47	73	42	32	66	52	16	16	63	23	48	115	40	25	50
NUAK1	416	413	180	212	190	172	167	217	298	231	341	133	191	466	1081	471	454	481	565	269	308	381	236	314	526	348	210	416
DPP8	965	1028	1058	1181	924	881	1183	1381	757	1079	1823	1150	1781	2137	1403	822	967	2035	1324	544	839	1415	1167	891	1832	2448	1667	2031
SLC24A1	260.58	243.99	265	367.27	220.99	257.05	301.93	331.99	269.41	363.38	479.97	241	314.48	639.71	170	85	82	282	166	79	122	226	125	119	232	264	148	216
ZNF532	1402	1314	1358	1322	1019	1442	1339	2032	1414	1809	2894	1062	1415	1937	2219	1151	1512	1979	1952	928	1447	1818	1091	1348	2695	1593	1178	1188
SCARF1	398	519	588	759	276	569	386	412	459	803	736	206	303	337	282	292	260	394	212	104	201	536	135	208	404	331	164	281
LMAN1	1649	2268	1563	1925	1449	1013	2088	3639	1438	1240	3148	2260	3016	5206	1365	870	634	1900	1541	336	449	1556	872	591	1427	2125	1533	1900
HACD3	317	396	454	572	535	350	813	1496	402	492	1157	813	1352	1582	891	369	454	1051	1185	255	441	1143	693	445	1099	1351	959	1051
IPCEF1	61	70	127	136	103	70	105	105	85	84	160	149	151	216	330	164	149	500	264	103	142	450	398	165	362	809	292	511
ZZEF1	2235	1700	1611	1661	2448	2395	1923	1780	1735	2703	2406	1837	3485	4528	1761	927	1090	2914	1477	817	1165	1397	2014	1117	1879	2763	2259	2852
NOX3	0	0	0	0	0	0	0	0	0	0	0	0	0	0	0	1	0	0	1	0	0	1	1	0	1	1	0	2
ENO1	1985	2247	1493	2008	1224	1423	2240	3420	1969	1881	4194	1152	1707	4452	1131	907	477	1319	1581	190	216	1266	381	313	1358	1021	635	1197
SLC12A1	0	1	1	0	1	1	12	3	2	0	2	1	1	6	4	9	0	16	13	2	2	9	3	5	15	18	2	5
MYDGF	274	417	317	435	344	234	390	463.05	327	262	558	272	517	757	427	637	209	877	952	73	93	748	318	173	537	1022	669	709
ANO8	337	285	180	203	163	318	107	161	219	283	211	78	182	183	180	104	49	118	103	38	45	113	52	129	158	88	78	126
TUBE1	261.82	347	420.89	283.92	160	266.63	302.83	375.86	268.92	313.92	587.99	150.66	223.87	182	308	250	409	380	280	137	210	411	144	200	579	234	230	225
ARHGEF10L	479	255	425	251	361	398	176	322	387	520	495	256	302	483	625	389	588	613	643	271	359	660	559	442	1126	750	415	854
TXK	98	70	34	74	132	116	184	129	71	61	79	542	1225	1302	250	215	283	786	545	208	181	508	303	273	641	1029	811	1029
WSCD2	10	0	2	3	7	11	3	7	1	3	14	7	3	12	13	3	3	3	4	2	1	6	8	4	10	11	12	15
KCNQ2	1	3	0	0	1	5	3	1	0	1	0	0	1	0	1	0	0	3	1	2	1	0	2	1	2	2	2	0
TACR2	4	6	6	7	5	6	5	14	4	10	5	6	10	20	3	2	0	5	3	2	0	4	0	0	1	2	1	2
ACTR6	131	178	208	201	115	146	238	409	146	134	379	282	383	456	326	175	206	607	486	105	143	438	259	198	468	772	494	566
TIPIN	26	27	42	54	36	23	38	117	28	48	107	30	42	66	157	66	65	116	185	62	109	154	79	118	172	88	101	102
SRI	449	454	331	391	424	290	459	722	431	292	598	462	900	1435	487	343	174	555	629	151	93	550	371	130	331	951	833	981
EIF4G3	979	986	1132	1040	608	938	980	1446	1057	1192	2011	676	773	1502	6721	4026	6117	7973	6204	3239	4587	7305	2742	4043	10523	5647	3461	4850
NUP37	77	66	100	91	100	76	118	213	52	105	195	111	123	210	249	113	181	390	330	85	115	336	172	142	387	448	248	381
SEMA3A	727	302	423	524	198	602	673	1118	934	405	1507	563	390	515	5710	1296	1156	3384	2848	2224	1791	2181	752	2982	3802	2888	1483	1189
GTSE1	53	27	50	76	40	33	45	113	18	60	112	30	43	85	115	41	50	160	186	27	48	118	83	41	164	88	40	62
SEMA3C	243	185	154	137	66	72	142	229	218	99	267	189	171	327	528	203	275	253	261	173	209	353	164	128	445	307	270	405
TTC38	121	92	147	106	91	123	106	240	106	188	271	72	86	137	203	124	177	256	285	105	133	259	117	159	277	165	102	164
ACAT1	175	172	277.71	287	151	179	322	377	221	276	425	173	230	374	375	210	317	451	488	136	238	592	182	239	478	590	315	414
GRAMD4	334	344	324	390	249	332	234	327	341	407	453	219	294	482	366	276	263	393	352	180	157	381	354	228	457	407	299	433
CELSR1	230	282	32	59	63	94	51	91	144	46	36	43	49	136	134	89	21	25	57	67	12	51	50	21	28	25	28	78
WNT8B	2	3	2	1	8	3	3	3	4	4	0	4	8	5	0	1	0	1	1	0	0	2	1	0	2	1	1	1
ZNF638	3314	2659	2662	2393	2942	3627	3698	5152	2385	3769	4653	3124	4792	5800	6462	3496	4254	9129	6805	2669	4032	5278	5653	4616	7245	7817	5821	7433
SLC25A40	90	77	81	104	76	62	146	213	75	75	213	107	117	175	229	103	138	323	337	59	126	304	126	104	353	260	195	248
TIMM21	114	114	133	144	106	73	169	255	101	139	352	118	165	314	131	56	84	177	158	44	70	197	74	71	172	159	79	128
ADD2	3	8	6	12	11	1	7	31	5	7	6	1	2	17	7	2	8	8	39	10	3	4	3	3	4	3	2	11
RASAL2	1552	1634	1725	1269	1913	2236	2076	2111	1583	2297	2385	2623	4363.98	5987.92	9913	5900	8880	26880	11446	3880	6580	8521	12613	6939	14052	22976	24976	22696
VPS9D1	217.92	141.89	137	174	147	220	104	103.95	107	185.94	186	103	161.96	208.88	259	187	117	292	164	107	122	249	265	209	298	316	193	317
ZNF37A	824	674	882	829	527	726	796	1282	689	798	1405	561	748	943	1155	523	771	1040	858	379	562	923	383	640	1147	752	565	603
MARK3	1465	1215	1352	1202	1153	1420	1412	1973	1107	1777	2242	1342	2038	2591	3842	2189	2886	4994	3614	1743	2561	3233	3125	2559	4859	4616	3542	4399
SLC25A3	910	956	1394	1477	1230	962	1512	1801	940	1469	2917	1406	2064	3051	701	568	646	1743	1447	184	274	1951	473	345	1739	1781	946	1427
FNDC3B	6166	6528	4128	4132	5066	4536	5349	7341	4461	4393	6959	5617	7693	15561	29117	13724	14321	31598	19946	9929	9149	17257	20584	10058	25490	28975	22693	31685
FOSL2	2939	2956	2911	1888	2029	2346	1746	2332	3497	1509	3055	1350	2183	3491	1264	740	787	896	779	647	248	657	694	602	1053	683	511	789
CACNG5	0	0	0	0	0	0	0	0	0	0	0	0	0	0	3	0	1	3	1	2	1	1	2	2	1	0	1	1
CACNG4	13	5	8	23	14	30	14	82	11	21	65	13	38	39	45	24	12	69	100	30	12	64	102	46	90	69	72	36
FRYL	2691	2285	2101	1960	1550	2203	2156	3510	2136	2688	3688	1790	2600	3640	6072	3084	4135	6551	5644	2441	3516	4930	2969	3006	6807	4667	3443	4756
TMEM131	1213	1403	1333	1370	1544	1231	1783	2553	1230	1573	2848	2256	3257	4706	2955	1772	2037	5146	3094	1170	1688	2816	2924	2066	4064	4902	4248	4491
FSCN1	1047	1374	2103	2150	1284	917	1359	1574	1201	2079	3491	597	883	1170	565	355	386	607	425	162	298	903	324	257	902	332	242	361
ACTB	14833	20902	20204	20434	17026	12345	21498	27876	19489	22558	50331	10760	14657	30846	16719	10016	8728	12154	11404	4244	5478	21633	5909	5108	29568	7965	6158	12630
MOCOS	81	63	32	72	196	119	199	95	32	84	66	225	610	1030	120	84	103	796	158	19	48	125	549	173	61	795	840	1293
PLD1	650	791	637	657	398	709	586	872	510	662	1687	401	641	710	2294	1562	1902	2398	1804	906	1073	2629	1207	1713	3999	2066	1486	1558
ATP12A	6	124	5	32	18	6	25	149	96	150	37	114	40	97	0	78	6	27	99	24	57	29	15	4	17	137	12	45
WDR62	38	22	43	44	24	34	23	30	23	49	58	12	37	48	29	31	25	46	48	30	20	57	40	23	88	41	19	47
DLG1	1454	1320	1205	1430	1489	1749	1789	2644	1056	1717	2769	1790	2386.9	3722.6	5462	2332	2744	7771	5433	1813	2730	4960	4073	3359	7327	6774	5392	7664
RAB7A	1289	1685	1915	2091	1693	1406	2119	2905	1461	1663	3419	1862	2424	5413	3362	2518	2422	5271	3192	1354	1753	3456	3403	2071	4646	5071	4285	5209
BCAP29	533	506	528	526	489	443	721	879	364	415	866	791	1225	1333	1006	442	535	1643	1111	253	373	1016	919	566	1173	2145	1750	1675
SEC31B	302	235	209	201	236	407	182	272	250	416	336	162	233	321	270	121	175	266	186	114	178	185	208	197	284	198	159	280
SART3	539.03	503.53	586.83	590.89	593.13	600.4	586.78	861.85	478.68	717.79	946.76	547.05	918.79	1601.24	481	313	363	767	552	192	276	495	490	353	670	863	584	699
ARHGAP15	63	69	90	57	46	57	67	117	79	51	119	52	47	107	1164	735	807	1702	1619	538	491	1412	475	733	1773	1688	612	2079
TUBA3D	0	1	1	7	4	2	4	2	4	2	2	4	2	4	1	1	1	5	4	0	1	3	2	2	4	5	3	2
PAX2	1	2	0	0	0	5	1	4	5	0	0	1	1	2	16	0	1	1	4	14	0	0	1	18	2	0	1	1
EXOSC7	190	179	161	167	139	190	176	239	180	228	309	133	205	310	397	186	295	437	444	139	171	388	254	169	495	411	332	391
KIFAP3	334	327	394	393	243	299	429	507	375	404	680	291	486	477	842	464	565	1044	765	339	451	968	419	469	1100	820	710	687
MKRN2	251.23	287	303	301	218	229	309	442	242	278	473	233	364	478	209	129	116	292	188	71	93	302	132	126	264	291	236	271
MCM6	233	156	495	502	228	240	473	774	219	371	775	264	347	523	133	58	208	298	283	63	81	277	73	90	276	173	109	150
REXO2	380	391	304	308	370	368	486	648	441	358	609	497	698	1079	638	478	318	1061	1082	188	219	645	515	443	846	1628	813	1186
RBM7	284.33	292.23	343.5	388.99	302.89	262.8	461.46	802.42	249.42	285.07	762.44	508.2	731.84	963.53	142	103	106	287	254	38	64	284	138	90	249	383	249	318
RBMS2	1625.13	1851.12	2310.18	3114.66	2016.55	2104.57	3136.93	3248.8	1848.37	2874.13	4503.25	2388.91	3980.8	6152	3259	2369	2420	5445	2996	1600	2345	3249	2802	2575	4282	4282	4155	4016
BAZ2A	2746.87	2774.88	2608.82	2922.34	3035.45	3510.43	2711.07	3098.2	2302.63	3570.87	3922.75	2797.09	4480.2	7632	1466	940	854	2016	1285	621	825	1320	1652	1332	1508	1987	1664	1917
PTPN23	826	836	651	794	784	1105	606	702	685	1040	1090	538	1092	1651	347	267	199	468	381	122	162	366	326	250	423	572	420	539
MLH1	293	221	302	318	284	312	387	613	251	357	696	270	494	646	397	206	225	575	440	157	193	442	342	270	576	602	435	573
UNG	161	139	194	235	138	147	229	465	235	216	488	169	216	404	142	71	91	213	255	40	65	219	82	78	220	196	107	130
FMO4	29	15	41	44	42	36	39	66	21	62	68	47	56	67	127	44	153	219	120	53	72	145	103	117	201	241	138	172
KLHL20	303	310	300	322	280	299	390	445	323	378	500	286	409	647	1130	603	659	1226	864	351	537	1022	629	820	1084	1183	865	1186
RGS11	406.98	206	231.25	128.5	138.89	375.6	110.54	153.59	177.32	314.03	339.56	88.18	86.79	103.91	193	74	50	104	99	61	56	66	63	116	197	63	38	51
SLC46A1	255.58	272.18	409.09	526.19	341.46	235.61	305.94	554.23	252.51	482.57	731.92	255.65	577.88	552.06	72	35	66	90	118	11	26	152	56	36	94	77	91	89
PLXNA2	1387	1430	2431	2268	1187	2011	1402	2068	1236	2299	3086	1169	2198	2122	1734	1307	2748	2266	1807	747	1275	2268	1169	1561	3011	1941	1982	1332
SPAG5	144	87	136	184	116	151	177	271	73.72	184	272	102	127	342	23	12	16	41	68	5	11	41	36	25	42	38	32	40
ANKRD13A	1914.64	1909.73	962.6	1139.37	2044.28	1438.78	1705.32	1900.66	1172.45	1292.06	1548.94	2339.23	3675.17	6196.32	1538	863	490	2236	1142	425	431	952	2214	884	983	3362	2472	3825
TPD52	347	401	482	467	383	393	641	981	264	411	947	737	1077	1632	1698	988	911	2796	2462	576	1022	1951	2034	1009	2083	3660	2989	3606
ACACB	345	440	541	526	266	467	331	349	629	803	820	212	294	328	513	446	611	642	495	383	547	553	322	358	796	507	281	366
TRAF4	260.49	201.14	253.23	277.18	188.06	239	208	304.8	153.89	321.32	361.12	156	299.99	419	167	96	80	188	174	50	59	187	112	49	217	153	103	204
PAG1	2244	2822	4844	3929	1431	2493	3656	5033	2402	3717	3943	2455	2851	3161	5616	4133	4997	7696	5780	1891	4119	6466	2047	2408	5519	4471	2725	2672
GPATCH1	230	226	165	213	214	258	247	283	199	241	309	205	332	558	282	217	145	399	283	121	176	284	337	254	340	414	317	379
ICAM3	28.75	40.92	69.16	59.24	30.86	40	72.5	47.52	32.6	37.11	71.05	28.19	32.18	73.33	18	29	20	41	40	9	7	72	13	11	40	31	12	38
NT5C2	625.36	600.35	697.36	830.11	854.37	650.57	1064.93	1670.02	576.54	809.98	1662.75	1022.28	1553.62	2266.23	3085	1609	2406	6126	3197	1137	1810	3241	3469	2199	4516	5167	4504	5400
MCAM	4687	6836	4248	4032	2242	2447	3732	3933	3881	4513	7111	1844.74	2212	5519	2479	2712	772	2493	1553	697	803	1767	670	698	3114	1598	853	1309
GPC4	1882	1466	1342	945	754	1507	997	2660	1247	1491	2167	605	928	1903	1997	510	372	829	1549	386	764	847	447	690	1220	624	591	675
MBNL3	4409	4089	11303	9440	8825	4001	12914	24919	2519	6322	20505	10282	19425	25404	4078	1554	3120	7786	7811	992	2119	4880	3439	2059	6318	5717	5741	7025
CAMSAP3	50	52	24	66	126	147	45	55	44	73	29	113	287	312	29	19	4	76	35	8	17	21	68	29	3	111	135	98
RAP1GAP	130	226	110	170	619	700	365	126	133	297	121	483	678	1589	32	43	3	301	41	11	11	37	323	98	26	294	197	286
XAB2	406	354	439	439	460	702	402	594	343	601	728	355	645	813	109	104	53	156	105	25	37	127	109	89	115	120	94	94
ARHGEF1	1272	1193	1361	1219	783	1498	593	754	1171	1569	1377	467	710	937	583	419	335	534	462	247	267	472	373	464	666	472	289	436
STXBP2	581	616	485	490	546	866	540	514	487	651	673	420	612	1411	329	227	131	409	291	130	95	264	274	198	266	451	280	521
MAP2K7	533	524	597	763.21	737	816	549	516.71	413	691	750.5	506.9	921.38	1473.69	515	384	261	915	544	184	226	439	697	474	552	785	736	793
NMRK2	0	0	0	0	1	0	0	0	0	1	0	0	0	1	0	1	0	0	0	1	0	0	2	1	2	2	1	5
DGKD	1077	652	864	845	646	1162	718	939	729	1249	2028	532	745	1096	2736	1118	1283	2245	2416	792	1458	1655	1329	1324	3933	1500	1181	1492
CTTNBP2	126	87	173	57	63	74	89	159	153	153	224	57	49	90	287	158	621	430	487	241	193	431	115	184	646	431	202	271
ACTL6B	0	0	0	0	0	0	0	0	0	0	0	0	0	0	2	0	3	1	1	0	0	1	2	0	4	4	0	1
RARB	168	250	294	423	199	184	344	356	207	308	605	200	226	352	1864	1210	1379	1731	1343	631	1212	2519	862	1302	2769	1631	1064	1158
TOP2B	1501	1677	1856	2302	1952	1694	2676	3737	1541	2160	4536	2845	3561	5521	1711	1087	1145	3140	2049	747	1112	1966	1711	1184	2601	3124	2100	2554
TM9SF3	2324	2866	2973	3216	2960	2006	4473	7080	2247	2812	6447	5754	7617	9236	2708	1442	1739	4612	3060	915	1444	2943	2670	1499	3561	4672	3844	4497
NFKB2	443	543	384	524	382	466	374	506	466	546	636	275	455	839	193	148	89	131	112	56	40	169	97	135	188	124	97	177
UBE2T	24	13	16	18	11	20	33	71	11	23	47	14	13	63	71	20	37	114	217	13	30	104	47	17	138	110	53	88
PPP1R12B	2843.68	2245.55	4074.39	2270.22	2938.48	2886.7	2970.46	3326.72	2635.13	4359.39	7412.68	2828.52	4607.94	4552.37	7545	3503	4709	9929	4779	2834	3704	4961	4509	2820	10463	6895	5762	5978
DNAJC10	1135	1441	1838	1345	839	768	1643	2591	1080	1195	2917	1145	1372	1934	802	489	739	1061	896	258	418	976	393	384	1272	736	480	696
GTF3C1	1012	959	1089	1185	993	1214	1005	1346	953	1340	1889	865	1466	1898	676	455	448	949	687	265	373	610	659	471	778	934	683	694
IL4R	631	579.33	1371	791	729	688.86	833	922	506.87	1031	1362.62	503	713	1346	1025	723	1399	1578	1014	458	648	1166	858	868	1619	1176	749	1151
USP33	1335	1233	910	1034	1209	1271	1789	2383	1008	1399	1969	2023	2509	3347	3076	1751	1658	4868	2959	1047	1488	2464	2938	2122	2945	5506	3430	4637
PAK3	49	84	37	68	184	173	143	60	97	94	45	358	307	677	160	233	40	819	153	153	56	143	733	330	80	1610	655	1175
CAPN6	1215	1445	577	1771	5163	2454	2720	3207	671	1841	2833	8282	12889	28084	386	301	71	2196	772	60	166	913	1826	342	651	4963	3695	4212
DCX	2	11	1	12	52	19	6	14	3	4	2	108	118	192	7	12	0	54	10	1	0	7	65	15	7	284	88	144
SNRPA	269	287	261	283	289	437	296	434	231	363	426	199	347	766	508	365	246	707	432	190	297	518	439	391	585	575	391	802
SPAG6	2	3	1	0	0	0	0	0	0	0	1	0	1	0	18	5	2	5	12	4	6	10	5	11	10	17	10	11
EXOSC5	26	35	36	26	22	21	26	46	23	55	59	25	23	50	33	27	24	46	56	9	18	50	18	17	49	45	24	41
DYNC1I2	639	702	885	939	707	683	973	1583	738	914	1595	784	1129	2033	1531	983	985	2160	1849	583	883	1794	1064	902	2334	2051	1575	1920
APBB1IP	167	185	236	130	123	94	115	264	152	106	248	80	71	305	719	488	617	917	1085	402	290	969	374	423	1151	853	387	1197
LRCH4	770	710	751	734	881	1322	692	666	556	1081	791	640	1170	1734	294	199	107	374	182	109	118	223	259	182	256	337	296	380
FAM76B	403	349	418	350	385	449	558	630	324	377	564	506	528	728	430	263	296	746	476	157	223	424	335	337	575	695	537	622
SIRT6	92	86	99	113	107	125	84	130	72	119	177	74	149	188	100	72	65	139	91	33	36	101	106	73	136	141	94	102
TYR	0	0	2	0	0	0	0	0	0	0	0	0	0	1	0	1	0	3	1	1	1	4	1	1	0	9	1	1
POLD3	214	160	248	239	219	172	260	464	189	253	462	219	321	491	500	236	318	757	585	184	225	468	380	328	658	646	472	646
ACTN2	16	7	8	2	24	33	8	9	12	13	24	10	12	9	65	10	14	33	53	7	37	22	51	24	72	34	21	32
CAPZB	1145.05	1235.04	1854.51	2034.92	1452.78	1320.07	1665.34	2039	1313.53	1973.89	2816.27	1241.53	1612.68	3356	3232	2119	3035	4869	3542	1386	1831	4150	2870	2004	5312	4196	3034	3798
GPR137B	137	174	346	238	178	134	253	383	187	271	612	158	178	313	487	377	709	830	686	271	308	797	372	355	1178	558	334	539
NAALAD2	216	213	219	175	101	198	192	419	175	238	461	282	265	288	364	133	151	322	349	97	177	374	93	189	458	445	170	225
JADE1	498	535	1119.9	479	312	365.78	353	740.9	490.86	439.7	745	296	349.87	563.91	607	297	738	575	545	178	262	602	258	283	648	439	248	408
SLC25A43	187	156	171	197	157	146	108	206	133	109	217	94	88	456	661	260	319	592	530	243	254	621	536	375	685	555	262	942
UBE2A	690	1023	623	675	725	512	1220	1662	521	481	1106.84	1875	2379.56	3246	625	453	291	1785	889	243	195	721	775	224	557	2123	1557	1560
FGFR1	4337	5133	2878	2897	1461	1892	2039	3346	2577	2571	3968	1009	1761	2805	3852	2493	1876	2194	1997	1074	984	2138	1014	1336	2666	1426	1053	1686
FKBP6	0	0	0	0	0	1	0	1	0	0	1	0	0	0	1	1	2	2	4	0	1	3	0	1	1	5	2	1
SMC1B	11	3	2	3	7	5	3	12	4	3	10	5	7	9	38	10	8	29	55	6	11	92	14	28	41	45	27	34
FBLN1	7403	10894	4435	7348	18256	10004	10524	10603	8458	7261	8113	16165	47546	107754	6707	5104	2101	22546	7196	2152	2312	6010	11100	4131	5415	20090	26647	34858
ITGA8	1	4	20	10	3	7	14	6	3	5	9	7	5	11	13	12	21	31	6	3	8	13	6	9	4	25	12	26
CST7	6	9	7	10	3	4	6	5	7	3	4	6	8	23	9	8	9	14	11	8	7	31	9	4	15	24	14	15
MAP2	55	19	28	74	19	23	20	130	34	35	80	31	42	22	226	39	41	100	239	49	59	225	29	59	161	132	69	31
PIAS2	491	432	724	487	390	449	443	833	474	631	963	406	360	449	955	527	1182	1148	1167	408	642	1303	519	644	1615	1089	474	729
AMPH	11	11	0	4	1	4	4	7	18	5	7	4	5	4	27	1	2	9	8	11	4	3	1	3	9	17	1	8
ARAF	337	337	364	386	308	359	360	588	268	444	614	384	548	941	211	150	127	277	191	55	85	225	170	121	276	300	206	227
MCCC1	138	119	147	138	158	142	134	245	110	192	275	134	157	326	377	210	359	578	401	158	218	473	449	265	596	661	373	620
LAMP3	15	10	12	19	7	9	32	316	10	21	62	14	18	55	16	3	1	27	136	6	5	15	2	7	26	13	9	15
FAP	201.74	219.05	270.74	159.45	262.05	198.18	304.71	306.68	217.22	223.44	687.19	178	234.92	361.19	803	352	972	878	323	205	274	553	465	523	1376	414	368	500
NEBL	725	503	883	621	1132	1458	931	1872	465	784	764	2219	3412	3968	2979	1420	3034	7872	4195	960	1407	2288	5988	3494	2192	12307	12063	11808
ACER3	391	467	455	584	928	545	1162	850	359	406	928	1670	2622	3074	2348	1741	1633	10299	2981	899	1352	2575	5275	2289	3329	9894	8137	9155
UBE2K	978	1352	1025	1166	784	771	1477	2309	888	846	2034	1370	1841	2611	5152	2877	2700	6390	4396	2206	2709	3880	3751	2568	5640	5924	5081	6324
PIK3C3	877	829	913	830	709	768	926	1312	688	905	1575	835	1113	1361	1588	833	1179	1996	1381	569	795	1416	922	804	1924	1676	1288	1568
N4BP2	1209	1255	960	1163	1323	1251	1769	1993	777	1222	2052	1929	3054	2930	1671	997	752	3458	1839	623	900	1743	1687	1165	1931	3282	2901	2707
TIGAR	121	161	215	233	197	144	199	408	166	196	358	246	381	624	434	235	187	504	457	199	214	364	325	467	431	472	383	632
TULP3	207	235	249	251	223	255	295	324	192	320	451	200	271	593	836	477	542	1120	711	342	562	658	703	615	1050	915	675	819
SYNJ2	391	366	196	278	472	397	390	513	263	402	402	516	839	1119	540	300	132	896	472	190	239	434	771	291	487	897	781	925
ADCY2	95	16	88	78	32	97	80	70	45	68	260	60	107	180	498	68	268	983	377	133	133	470	153	332	1267	344	398	570
PPP2R5C	689	714	891	841	653	610	1072	1793	707	959	2046	889	1096	1527	1707	1019	1328	2299	1917	750	1048	1912	1167	1061	2470	1784	1218	1678
RBFOX1	28	4	2	6	8	22	9	4	41	21	12	20	8	9	2271	623	17	385	158	3101	51	105	36	999	71	607	147	51
GNB1	2281	2699	3067	3346	1979	2151	2765	4338	2586	2517	4719	2042	2604	4479	4327	2872	3207	5239	4779	1963	2799	4732	2757	2419	6298	4107	3105	3835
HOXA9	36	23	35	27	33	45	20	62	38	35	56	38	45	49	93	39	49	47	74	37	65	54	42	65	72	44	26	42
EDN1	335	339	277	495	136	159	314	439	241	277	516	143	181	167	662	346	192	469	430	136	175	539	140	92	500	248	132	111
MLLT10	1124	989	870	702	1134	1165	1111	1526	901	1256	1528	1056	1875	2121	5357	2675	3213	7573	4917	2247	3086	4572	5226	3421	6449	7778	6953	7291
ZCWPW1	44.39	40.44	31.59	21	24.27	28	40	38	21.05	36	31.07	21	31	43.44	96	87	70	113	101	41	47	87	69	80	91	129	79	92
ADCYAP1R1	3	1	0	18	2	8	5	5	11	13	3	7	9	6	2	0	0	1	0	0	4	6	0	1	0	1	0	1
FGF20	1	1	2	1	2	0	3	1	1	8	2	2	3	0	1	9	7	10	1	2	4	1	9	6	5	11	2	5
P2RY10	4	4	5	9	0	3	6	10	25	5	4	10	0	5	3	7	2	8	9	5	3	9	5	3	6	13	2	5
ITM2A	131	112	217	303	54	149	74	489	216	207	330	112	6	262	43	52	98	49	308	23	47	312	17	24	162	122	10	159
NRDC	1640.88	1566	1396.91	1438.89	1594.91	1934	1769.87	2694.59	1450	2240	2372	1864	2778.9	3753.54	2378	1509	1600	4368	3271	972	1386	2545	2541	1880	3048	4437	3345	4335
VDAC3	355	410	439	615	301	357	585	920	466	492	1149	413	507	786	457	249	336	579	559	129	188	705	209	246	742	533	298	503
PCM1	3057	2866	3261	3216	2941	3406	3661	5521	2902	4123	5765	3380	4584	6277	4106	2515	3075	5797	4875	1725	2765	3976	3386	3078	5355	5615	3725	4572
TNRC6C	327.55	321.24	337.97	253.45	332.67	342	353.09	259.72	271.67	361.65	548.23	179.89	249.72	296.35	787	400	605	935	650	344	517	609	587	635	966	551	375	457
CBFA2T2	573	470	407	461	614	652	581	596	423	701	741	532	908	1238	3105	1588	1843	5162	2940	1260	1717	2819	3010	1813	3653	4363	3297	4513
BRINP1	2	0	3	0	0	0	0	0	2	3	3	0	0	1	5	6	18	4	12	7	4	1	3	3	4	7	7	1
ITCH	1638	1442.81	1577.2	1430.87	1683.44	1600.46	2183.69	2900.29	1326	1817.33	2877.92	2132.98	3530.19	4573.21	4791	2498	2994	7164	4448	2026	2847	4142	4864	2870	5960	6780	6282	7646
PKD2L2	9	6.81	14.1	10.91	6.3	11.13	9.28	12.28	10.3	10.17	8	10.3	19.9	21.32	28	16	15	51	43	5	1	49	15	19	40	228	83	108
TP53INP2	168	162	289	252	150	195	200	229	232	230	509	174	223	505	67	46	40	72	44	23	28	70	31	37	104	87	35	52
SDF4	1390	1734	1179	1471	1133	1204	1007	1294	1036	1106	1650	982	1289	3452	615	640	256	840	699	87	133	695	389	294	749	1064	762	815
MYH7B	31	31	24	27	33	44	16	24	31	71	32	19	48	48	15	10	13	34	46	3	8	31	14	17	42	57	37	44
TP73	29	20	22	28	17	19	12	18	14	37	23	10	24	44	13	10	1	8	11	9	0	16	4	1	6	18	39	19
TOLLIP	336	353	454	423	447	450	398	432	341	505	616	380	722	897	228	206	166	505	321	80	89	288	454	207	353	512	444	475
UBE2D4	94	177	152	183	135	134	158	216	133	179	329	134	190	313	101	69	74	128	123	41	58	174	59	66	168	166	73	98
CLUL1	5	7	4	3	5	2	7	15	1	4	6	5	2.21	5	5	5	4	10	10	0	4	12	2	2	10	11	13	14
RUNX1T1	620	449	547	609	500	592	690	1059	590	799	1353	472	526	694	4885	1875	2143	3966	3921	1391	3127	3160	1910	2185	5045	2283	1513	1705
CDH17	1	0	0	1	0	1	1	0	0	1	1	0	0	2	6	1	0	1	2	0	0	1	1	1	2	7	2	4
THOC1	568.64	484	524	452	444	579	622	956	444	639	955	497	609	806.69	1013	597	723	1321	967	382	585	996	835	783	1341	1258	886	1092
FKBP7	116	73	57	83	71	73	126	176	92	60	193	66	58	128	100	43	40	87	123	14	25	143	12	36	172	79	30	65
OSBPL6	19	18	43	29	32	14	40	40	21	23	96	21	32	34	96	69	119	227	161	53	64	287	78	90	359	217	77	93
SLC1A3	662	675	644	432	301	351	398	1639	443	419	745	299	434	1078	1919	833	1291	1324	1968	569	555	1265	720	741	1582	967	938	2103
XRCC5	1603	1632	1991	2350	1761	1523	2637	4015	1616	1947	4365	2233	3337	4581	2756	1541	1817	4242	3252	1043	1446	3119	2175	1642	3878	4162	2940	3629
LXN	41	43	57	179	61	47	111	140	52	62	236	53	78	151	67	49	52	200	170	15	40	406	24	59	273	217	96	145
SP140	28	21	19	32	15	28	16	84	36	24	29	16	16	33	146	81	75	162	293	80	79	143	43	119	165	182	59	143
MKNK1	741	756	1001	813	765	743	714	832	732	1077	1715	587	749	1101	917	747	1298	1549	1072	508	554	1741	723	851	2621	1482	773	1265
TNS1	5502	5262	7406	7384	6081	7033	6107	5539	5710	8449	9397	4661	6863	10197	2623	1864	1907	2951	2077	1251	1979	2051	2594	1921	2533	2549	2072	1939
REXO1	563.8	594.56	650.56	770.89	759.27	823.81	615.56	580.94	437.75	843.08	1017.46	590.06	1020.68	1683.77	334	251	202	728	410	117	220	346	480	318	454	633	537	593
SAR1A	1797	2179	2310	2265	1935	1513	2889	4391	1616	1943	4571	2565	3605	4303	1066	482	611	1373	900	297	458	974	726	561	1144	1153	877	1144
CDC14A	270.74	267.94	255	265.64	208	275.97	254.92	460	257	366	535.86	242	334.95	546.92	1684	974	1068	1943	1609	693	938	1542	1037	882	2041	1781	1401	1660
RAPGEF3	847.83	1158.85	1411.57	1001.13	704.95	1536.02	757.8	734.95	733.36	1230.04	1255.93	461.92	1081.13	815.51	229	276	226	304	189	107	148	231	193	268	236	184	193	145
CEACAM1	550	946	928	1342	473	482	879	1232	960	1363	1289	403	401	800	603	599	452	766	586	356	605	1012	238	373	639	498	208	385
SENP1	248	262	338	335	260	303	416	586	244	406	571	428	646	775	591	325	335	893	620	207	331	639	538	477	625	1100	803	883
DUSP13	0	1	0	1	0	0	0	2	1	1	1	0	1	0	1	0	0	0	0	0	1	0	0	0	0	0	0	3
CIC	862	912	951	1479	1028	1251	866	817	727	1416	1798	734	1535	2066	214	142	84	235	125	61	72	244	153	191	236	261	185	248
LIPE	47.71	86.85	118.87	139	72.56	66.59	73	56	71.5	122.13	128	40	51.94	81	66	74	78	90	65	48	77	166	39	59	136	117	34	60
FDFT1	448.21	454	557	595.72	532	399.39	809	1207.55	358	482	1297	668	928.39	1990	594	315	451	1169	956	181	246	914	507	290	1175	1132	761	1458
PAFAH1B3	23	23	38	51.89	30	16.67	31.72	54.92	9	38.89	69	18.91	24	40.81	19	22	9	38	66	8	4	57	12	14	48	46	19	30
OPHN1	683	539	375	562	1154	941	1077	952	466	877	893	1294	2363	4026	2993	1779	1628	9924	3707	1318	1941	3395	7856	3399	3862	10777	11150	14345
AFM	0	1	0	0	0	0	0	1	0	0	3	1	2	0	0	0	0	2	1	0	0	1	2	0	1	1	1	0
KIF22	369	237.59	279.4	363.26	310.73	464	359.08	366.04	257	405.93	547.09	311.01	479.52	708.78	204	136	88	348	218	57	82	195	212	175	236	295	247	305
SCGN	6	24	132	3	5	15	5	14	3	11	13	5	28	10	8	24	88	18	8	0	6	12	5	10	21	17	22	21
CARMIL1	194	182	546	204	279	290	306	516	186	273	708	292	367	716	1526	809	3387	3436	2461	616	795	1975	1180	1464	3930	3234	1763	2354
PGM1	469	452	200	339	416.89	117	316	554	323.93	244	541	557	932	1774	553	231	161	919	475	151	161	333	619	126	353	1164	904	1037
DDX1	611	669	714	803	750	615	960	1758	606	692	1552	884	1407	2131	851	495	547	1297	1069	290	423	945	699	544	1138	1264	1005	1160
DNM2	2483	2557.77	1802.32	1784.52	1579.41	2103.61	1657.13	2074.34	2404.7	2427.07	2444.85	1406.37	2346.99	3388.67	2857	1669	1328	2771	1850	1484	1127	1692	1886	1455	2402	2086	1671	2311
EPB41L2	1951	2121	1910	2049	1784	1959	2010	2692	1838	2582	3815	1687	1901	3400	4218	2717	2460	4297	3538	1626	3016	3340	2605	2528	5312	4013	2779	2851
RIMS1	9	16	13	28	0	4	22	1	5	6	5	1	4	1	45	53	20	52	9	8	27	48	5	14	21	12	6	9
MOXD1	43	71	20	14	31	27	46	42	23	12	26	23	15	71	60	46	17	63	32	13	16	14	37	23	35	38	22	59
STX7	1492	1536	1552	1555	1490	1618	2199	3241	1401	1859	2604	2163	3437	3792	2186	1223	1573	3904	2736	824	1200	2555	1977	1400	2734	3812	3070	3525
RABL2B	133	144	154	112	128	145	143	145	145	228	229	97	148	222	241	134	148	237	203	95	142	230	161	153	287	214	162	260
KEAP1	301	290	354	367	270	337	271	425	317	402	487	283	558	782	189	118	91	334	266	45	78	249	157	112	211	463	261	269
DDX43	96.09	65.46	69.22	60.65	69.81	45.83	37	101.57	67.83	94.59	158.76	48	56.83	173.76	222	132	134	153	235	97	142	150	171	45	359	175	101	229
PTPRH	5	4	4	2	1	3	2	2	2	2	4	1	1	1	5	2	2	4	0	5	1	2	4	1	6	4	3	0
DCT	4	2	3	2	6	1	2	4	5	3	1	3	14	7	6	4	3	7	0	4	7	4	6	5	4	5	4	10
SLC35C2	415	476	422	540	455	428	534	503	350	567	827	429	799	1159	483	298	232	657	485	174	241	536	500	342	689	656	466	693
CRYBG3	2870.46	2959.94	2487.66	3098.51	1514.33	2637.18	3127.96	5276.65	2935.95	4051	5560.34	2548.61	2795.76	4124.15	2356	1329	1218	2709	2322	824	1452	2245	788	1211	2324	2092	1330	1570
EPHA6	4	0	0	2	2	0	3	1	1	2	1	1	4	1	82	6	13	38	24	19	27	31	24	7	44	27	17	26
SCTR	2	4	5	4	9	1	3	1	6	8	4	6	3	4	10	8	8	52	2	6	5	28	6	20	33	112	30	27
RFX3	331	368	419	367	301	362	410	664	385	531	779	383	512	497	2808	1633	2608	3719	3058	1248	2057	3094	1538	1684	3837	3036	2488	2313
RIF1	2235	2064	2281	2141	2239	2438	3101	5399	1742	2620	4407	2813	4579	4942	2210	1392	1250	3589	2667	861	1387	1948	1967	1704	2494	3211	2600	2814
RAB21	828	981	1306	1316	1067	738	1522	2172	739	891	2097	1621	2092	2757	1064	627	811	1723	1375	416	558	1278	954	566	1603	1909	1429	1489
SLC4A4	243	130	155	269	97	193	300	365	114	207	791	180	180	306	1152	436	227	1088	1050	202	498	665	328	507	1556	685	380	525
SMARCA2	2220	2164	2914	3532	2143	2114	2905	5677	1987	3143	6367	2270	3302	5409	3484	1897	2451	5389	5678	1408	2353	4944	2232	2190	5788	3560	2914	3583
RDH8	0	0	1	0	0	0	1	0	0	0	0	0	0	0	0	0	1	1	0	0	0	1	1	0	1	1	0	0
SESN1	700.92	677.19	2109.73	788.58	1170.41	741.05	1427.83	1733.85	578.15	956.1	1758.03	989.04	2034.41	2110.75	2260	1302	3935	6255	2968	918	1286	2749	3743	1468	3285	5284	5198	5564
MID2	71	50	102	74	74	60	89	112	89	97	125	62	46	115	206	98	157	158	139	86	128	129	58	109	210	89	44	62
PIH1D3	0	0	0	0	0	2	0	0	0	0	0	0	0	0	1	0	0	2	0	0	1	0	0	1	0	1	0	0
COL5A3	2470	2416	2942	2751	1169	2670	1585	1597	2008	4156	3723	1147	1415	1531	1179	1046	633	744	757	577	1027	1043	536	673	1400	539	403	475
SRCAP	2300.54	2147.63	1747.99	2114.93	2607.64	3445.95	2183.83	2470.3	1872	3031.65	3033.91	2290.54	4170.96	7231.99	516	355	293	1066	603	246	322	504	856	489	676	1108	1000	965
PUM3	364	303	359	279	303	320	466	687	272	401	777	337	428	681	1721	699	1032	1880	1686	464	765	1322	927	823	2146	1514	1227	1451
CPB2	2	1	0	0	0	1	1	3	0	2	1	1	0	0	2	3	0	8	10	1	0	12	2	0	3	19	4	2
CHRNA3	1	2	1	1	4	1	1	0	2	2	1	1	3	4	1	1	2	1	1	0	2	0	2	2	0	0	1	1
KCNN2	3	3	0	0	0	0	0	3	2	0	1	0	1	5	15	8	1	4	2	6	2	3	16	7	7	12	7	30
CNOT4	468	431	548	546	562	506	682	1008	436	590	952	650	865	1442	2485	1242	1683	3812	2787	927	1519	2336	1943	1536	3228	3648	2847	3285
PSEN1	992	1159	1603	1285	1143	933	1509	2421	967	1183	2017	1499	2278	2885	1935	1150	1663	2805	1626	852	1256	1680	1727	1450	2275	2316	1743	2295
CPOX	323	341	277	281	163	233	279	499	239	261	381	185	267	348	191	126	112	252	273	76	93	233	122	101	266	216	150	236
CLDND1	650	749	860.09	714.73	579	524	921	1647	660	631	1448	862	1182	1635.76	499	252	365	582	518	194	214	675	326	204	710	546	454	585
MOK	79	80	183	55	96.52	130	116	70	85	100	140	75	153	166.68	286	231	297	541	198	148	209	228	271	234	401	290	311	246
HSP90AA1	4289	4866	4938.82	6400.58	4888	3928	6663	29495	3873	4631	11921	8156	12813	16550	3518	3158	1679	7017	16568	751	1250	6716	3742	2111	5150	10777	7928	6918
RBL1	217.99	171	288	239.98	297.93	270.93	414	500	184	286	478	345	605.99	710.96	496	268	315	1016	675	206	382	692	672	403	717	1077	811	1113
DLGAP4	844	943.99	706	846.98	710.96	883.78	839.74	920	794.98	846.85	1180	670	1067	2303.87	1877	1139	911	3027	1199	643	629	1326	1521	1119	1872	2327	1953	2649
IGSF9B	148	306	520	200	274	287	77	121	201	282	548	70	206	150	82	74	221	61	58	58	64	80	139	80	307	40	45	59
NDC80	96	74	151	184	58	54	170	454	79	144	339	95	93	163	197	89	135	245	365	44	117	361	69	77	334	156	89	127
AP4E1	499	471	416	443	578	547	733	921	370	611	811	826	1348	1432	882	422	516	1434	852	329	508	793	800	620	986	1702	1485	1486
RSBN1	396	448	572	505	426	368	567	896	358	539	983	589	898	783	515	354	386	946	832	207	382	658	549	419	665	1146	840	848
MAGI3	634	604	780	737	438	746	762	1208	672	1008	1304	580	652	944	4909	2493	2660	5030	4417	1897	3624	4020	1771	3021	4885	2896	2145	2482
CXCL2	16	68	18	25	15	13	35	15	41	7	15	8	9	27	19	46	28	23	12	16	2	53	9	9	21	12	5	31
AFP	0	0	0	0	0	0	0	1	0	0	0	0	0	0	0	0	0	0	0	1	0	0	0	0	1	1	0	0
COL4A4	220	97	9	17	30	114	66	130	308	16	5	37	20	48	397	72	15	74	108	197	4	15	44	144	15	101	11	24
TCF7	231	247	243	313	297	280	213	252	220	310	326	252	472	607	81	124	100	205	166	36	63	203	77	78	198	318	188	239
OSTM1	532	655	559	549	527	348	547	983	447	338	818	909	1167	1237	521	299	304	986	645	153	221	555	569	277	612	1420	851	1113
CDH7	0	0	1	0	1	0	0	0	0	0	0	0	1	0	5	0	0	1	2	1	0	1	0	2	6	1	1	4
IMPG2	18	13	11	8	8	14	11	11	16	9	18	5	8	12	59	22	38	50	66	15	29	57	26	58	60	58	28	45
PCNP	652	747	985	935	811	657	1378	2112	602	647	1728	1163	1525	2128	952	531	748	1793	1516	368	573	1122	1072	656	1347	1731	1524	1761
EXD2	210	195	267	289	204	212	252	433	225	308	465	204	292	338	220	128	142	253	261	69	135	218	168	150	288	234	154	177
ARG2	20.01	20.07	59.76	49.71	44.54	20.42	52.9	126.86	10.54	48.07	230.31	44.34	30.38	130.39	38	16	39	99	123	35	24	67	24	53	142	113	55	127
MEF2C	837	1225	2032	1999	1178	1053	1611.01	2274	1179	1775.18	4675.04	1106	1324.78	1485.95	5219	3932	6399	7757	5754	2725	4709	9254	2393	4402	12228	6772	3329	4178
PTPRC	554	660	1267	1114	644	536	911	1673	807	734	1652	588	576	1245	1059	726	1263	1919	2101	673	552	2371	485	792	2219	2120	672	1963
CACNA1S	15	19	1	4	6	4	5	8	9	13	10	7	1	3	14	11	2	7	13	2	6	2	5	1	8	2	2	4
PKP1	184	182	67	156	131	277	138	192	50	112	439	236	297	182	81	44	16	92	58	16	28	65	43	51	88	124	91	41
UBA5	618.52	562.72	660.81	632.95	407.92	510.48	818.36	945.9	477	710.72	1137.84	617.3	835.82	884.33	480	258	426	824	572	195	366	627	259	260	729	545	356	469
STK17B	801	734	1527	896	495	765	1391	1626	905	944	1363	1007	804	1100	1216	547	702	1264	1143	441	597	1233	376	566	1008	1352	541	899
CDC14B	193.39	183.54	219.09	157.78	160.36	142.96	200.29	320.65	141.13	201.57	392.78	140.47	177.12	259.06	849	422	692	1057	860	348	440	660	457	481	1213	615	374	530
ZNF510	265	237	256	310	220	240	342	533	240	276	481	235	352	444	146	84	105	200	200	66	121	134	84	86	172	151	94	121
LRP2	1833	1173	1854	4599	2008	1842	4584	9349	1206	3676	8800	3032	4323	6839	1438	576	589	2799	2654	648	936	3003	783	1060	2718	1386	1261	1508
ZNF506	751	664	868	790	727	659	889	1173	582	799	1405	992	1126	1426	853	491	586	1342	898	343	543	979	845	543	1044	1479	958	1129
JMJD4	188.12	169.9	209.66	224.36	220.46	221.62	179.89	182.68	222.31	303.63	327.52	102.38	224.45	246.01	67	41	35	90	49	15	16	59	55	47	84	87	61	85
DUSP12	110	98	125	100	107	115	140	166	95	128	213	83	146	205	128	100	156	212	181	58	90	195	118	107	276	246	132	198
AACS	474	408	278	254	316	286	302	316	287	313	431	269	501	814	423	254	205	452	257	196	128	194	332	205	408	379	306	442
DELE1	659	659	881	812	699	706	758	809	624	1042	1406	635	990	1259	614	368	520	791	475	224	341	659	498	412	857	651	487	641
SLC13A1	0	0	0	0	0	0	0	0	0	0	0	0	0	1	1	1	0	0	0	0	0	0	0	0	1	2	2	0
CADPS2	291	303	266	360	171	355	315	459	236	369	752	171	251	306	2011	1329	1140	2411	1847	692	1223	2177	803	1439	3295	1185	1028	1019
PCDHB4	7	9	3	4	6	10	5	8	17	11	8	7	3	1	5	3	1	5	7	0	0	5	1	4	1	5	1	1
PCDHGA2	110.66	75.38	45.4	93.51	48.14	109.17	62.98	87.22	70.07	106	118.46	33	59.89	62.04	14	6	3	7	7	5	4	11	9	1	8	4	8	9
HSPB11	183	135	153	181	131	171	277	390	100	146	353	209	214	373	613	300	454	885	881	242	388	732	446	372	872	989	552	956
PHLPP1	614	598	546	706	798	767	903	927	491	837	1146	1000	1814	2623	3817	1894	1778	8457	3934	1101	1869	3751	4280	2502	5094	6793	6768	7571
ATP8B1	402	331.88	450.76	499.85	333.8	369.84	526.85	841.35	324.72	519.17	1179.3	402.72	630.8	715.45	1708	872	1239	2257	1650	572	1107	1650	830	800	3868	1853	1162	1119
IL12RB2	107	186	400	271	246	154	232	366	195	300	716	155	204	281	368	423	888	1065	906	336	384	1200	395	522	1802	996	526	648
SMARCD3	254.36	161.43	289	120.48	125.32	203.08	177.42	171	226.12	320	347	93	132	133.29	173	81	82	144	97	64	77	84	65	84	191	112	47	78
WDR70	446	391	351	303	331	354	386	592	352	529	708	353	493	679	4109	2212	2527	4992	3664	1669	2151	3677	2550	2484	5071	4024	2885	3521
FYB1	434	649	775	698	359	378	676	1505	558	538	1186	468	473	1247	1616	960	1110	1935	2288	732	726	2396	605	1061	2170	1756	920	2651
MPP4	0	3	3	2	4	4	1	1	0	5	11	3	0	5	13	7	5	13	6	5	1	5	9	4	15	11	6	12
STRADB	133	177	346.02	163	258.02	110.05	424	327	122	196	467	179.01	332.01	436.14	187	109	168	720	406	56	105	339	221	141	397	927	427	506
BZW1	686	649	607	707	604	533	1052	1365	637	673	1345	908	1435	2195	837	602	426	1266	1262	174	235	1231	588	346	985	1467	1136	1534
PGR	402.02	331	246.26	124.92	126.84	352.69	255.86	448.55	464.75	276.47	439.93	240.81	273.79	265.53	435	165	92	164	324	173	176	111	60	189	218	212	118	106
C1QTNF3	32	37	38	23	69	55	42	48	47	51	78	80	76	86	62	41	69	121	60	45	46	80	94	38	91	130	74	88
ME2	392	398	619	592	396	343	553	1000	404	493	1251	527	590	746	653	271	509	665	730	226	338	813	311	340	985	795	416	614
C5orf22	166	175	230	212	193	138	259	389	127	156	452	289	405	701	221	109	170	442	292	80	114	299	254	134	310	543	356	433
CCNT2	1233	1043	1148	981	1178	1348	1400	1700	929	1192	1795	1220	1885	2106	1242	639	995	2343	1339	497	784	1235	1232	871	1916	2087	1656	2023
FAM135A	899	632	553	583	1020	1079	1271	1259	575	1007	955	1668	2164	2788	1753	823	868	4027	1605	585	1036	1722	2763	1361	1664	5684	4082	5655
COL19A1	7	4	8	1	26	12	1	9	2	23	5	3	21	1	52	4	8	62	28	24	35	28	37	48	29	54	44	25
EPB41L3	847	709	1144	1246	1004	783	1121	2298	793	1141	2509	1268	1564	3468	2673	1133	2001	5038	4067	1117	1596	4625	2381	1564	4763	4901	3461	5177
COBLL1	5934	5823	3298	4873	11133	7470	10854	10095	3367	4696	6124	16288	25381	38557	15276	7974	5076	53350	18577	4061	6127	13086	40109	10746	11442	62520	58024	63504
DLG3	194	123	187	214	221	247	262	375	110	172	559	354	396	792	248	106	116	389	320	77	116	195	226	205	398	521	280	358
KCNK2	0	3	1	1	4	0	2	0	1	5	2	0	0	1	5	4	9	0	4	4	1	7	6	3	10	8	6	0
SERTAD4	164	151	59	135	170	69	191	335	70	76	303	248	463	426	102	39	17	166	149	22	41	96	128	33	98	200	211	143
TRAF5	445	295	471	239	259	317	372	441	343	501	875	219	269	257	440	237	338	424	412	210	300	367	229	282	845	286	199	221
MRPL22	85	71	115	125	102	99	156	269	88	118	295	162	213	335	272	153	184	360	386	70	156	406	159	167	447	454	322	370
GEMIN5	189	203	271	284	194	234	243	405	237	264	412	221	338	477	252	170	191	314	310	85	135	300	211	158	390	337	259	293
OPRK1	47	18	3	31	68	31	97	39	18	22	15	430	340	623	10	12	1	122	11	0	5	12	57	6	0	257	77	119
NFE2L1	2115	2594.89	3216	2778	2316	2322	2857	3983	3097	2669	4120	2500	3796	6369	731	599	353	953	883	187	268	621	425	424	660	989	622	697
SEMA5B	228	90	69	39	103	132	36	135	79	127	168	60	79	56	357	103	29	98	246	59	103	71	125	130	250	147	105	63
GSK3B	1432	1424	1504	1909	1597	1516	1850	2540	1186	1614	2752	2196	2871	4858	6675	3454	3989	10697	6315	2312	3722	6061	5755	3820	7942	10689	7775	8857
ITGB5	1211	1328	2076	2379	1204	1506	1898	2888	1752	2260	3860	1305	1760	2462	1106	958	1298	2335	2051	676	882	2211	824	922	2402	1819	1053	1334
ERC1	2019	1686	2004	1670	1682	1938	2204	2697	1592	2209	3192	1628	2598	4793	8400	3862	4837	10691	8204	3120	4441	6708	5501	4801	10177	8448	7460	7866
XPO1	2087.94	2094.06	2635.98	2312.12	2589.21	2293.95	3750.69	6762.53	1753.8	2683.83	4454.14	3320.57	4801.67	5191.85	2902	1529	1827	5045	4470	1096	1740	2950	2956	2198	3487	4429	3177	4291
LINC01587	0	0	0	1	1	0	2	0	1	1	0	0	1	0	2	0	0	2	2	0	0	1	0	1	0	0	0	1
RNF13	609	796	718	749	622	440	1001	1725	580	635	1589	1118	1530	2324	2877	1416	1734	3945	2728	1021	1133	2920	1979	1340	3269	4642	3045	3990
TRPM3	35	25	27	29	50	38	25	13	29	33	66	22	23	30	312	130	136	475	122	90	110	276	152	335	251	419	239	383
PALB2	145	131	143	140	117	121	150	263	100	174	315	121	207	271	167	85	126	223	187	57	99	141	103	115	203	189	149	151
DOP1A	776.71	583.83	631.66	550.04	796.67	835.06	940.41	888.69	611.91	926.61	1362.9	790.7	1118.19	1514.8	1420	670	883	2310	1122	505	749	1217	1193	937	1767	1988	1335	1912
LYRM2	240.92	275.24	311.56	450.26	334.31	258.32	461.73	813.84	282.61	370.24	899.37	584.86	712.25	1018.42	278	198	178	608	500	55	111	427	190	150	390	712	460	598
BCKDHB	91	74	92	104	105	96	186	203	77	119	202	288	284	367	824	343	538	2063	986	269	366	992	968	520	1212	2731	1365	1610
KAT6A	2657	2700	2855	2874	2830	2788	3317	4339	2331	3375	4706	3738	6091	8130	4773	2796	3329	6891	4635	1889	2957	4178	4077	3158	5828	6497	5314	5652
TUT7	1457	1138	965	1050	1371	1606	1663	2273	1031	1379	1679	1811	2643	4415	2309	996	1076	3479	2340	712	860	1636	1922	1584	1811	3642	2912	3712
ULK2	406	345	413	367	251	321	384	575	324	416	684	242	330	485	897	478	716	1014	934	393	590	834	588	570	1286	747	461	661
GRHL2	1155	964	330	559	1134	1128	910	1326	630	997	738	1305	2465	3473	3147	1421	444	5700	2875	937	685	1924	4053	1456	1619	6287	5175	6085
TNPO1	1979	2109	2544	2539	2640	1984	3680	5928	1625	2491	5653	4248	5545	6918	2499	1327	1749	4760	3095	773	1443	2891	2443	1486	3864	4871	3610	3920
PLOD1	1105	1532	1493	1273	552	672	1017	1749	914	787	1633	477	595	1681	586	560	326	522	509	132	140	531	150	246	564	290	198	274
P2RX5	4	13	32	3	2	9	4	5	5	6	1	1	6	11	9	5	15	6	5	3	4	10	5	11	6	8	7	6
ITGAE	50	40	34	35	36	64	37	62	38	57	67	29	50	71	187	115	101	166	181	93	114	171	121	150	200	191	120	210
DIS3	623.06	536.94	696.31	668.82	526.9	602.88	778.28	1169.36	494.94	600.85	1209.5	893.5	1122.64	1496.42	500	284	341	784	558	146	225	534	393	346	632	766	567	666
PIBF1	540	521	443	448	410	486	542	709	373	505	693	403	536	789	2991	1556	1520	4162	2763	981	1515	2805	2395	1986	3195	4399	2946	4132
TDRD3	388	298	308	279	294	342	374	487	280	334	565	355	435	602	1616	784	953	2065	1186	570	834	1313	1016	922	1691	1790	1510	1733
AC000061.1	0	0	0	0	0	0	0	0	0	0	0	0	0	0	0	4	0	14	1	0	0	2	0	1	26	10	2	4
NUFIP1	66	68	77	65	57	39	85	163	51	62	166	61	89	131	252	133	157	265	241	93	150	246	129	123	352	203	159	177
PDS5B	1104	1103	1300	1199	948	923	1493	2538	965	1376	2582	1324	2166	2109	3920	2037	2751	4551	3733	1638	2476	3415	2098	1991	5048	3756	3102	3234
OXCT1	51	43	110	74	50	51	110	172	51	79	232	109	89	146	233	98	229	279	269	54	101	214	152	126	421	363	178	169
RRAGB	168	155	157	143	111	164	191	207	139	163	292	124	159	277	517	349	412	704	538	271	396	472	250	330	634	724	402	583
EPYC	463	38	1	2	1	808	279	99	55	4	2	39	48	22	711	23	1	276	125	14	0	9	3	382	3	60	77	11
CYLD	888	1049	1497	1166	755	998	1156	1919	998	1212	2333	939	1494	1461	794	492	924	1115	1030	367	561	1017	450	460	1335	1052	765	827
SLC27A5	46.46	27.86	42.59	41.8	37.46	51.47	28.9	23.29	27.32	62.65	63.14	29.88	53.82	54.35	58	32	46	71	62	26	46	73	35	41	70	65	47	47
ZNF324	179.89	152.45	181.26	169.16	156.99	206.36	172.49	172.83	128.79	201.03	256	105.84	202.25	332.81	73	71	38	87	42	25	18	63	74	57	87	104	77	62
ZNF671	175	148	206	195	172	187	169	190	183	237	285	165	232	324	45	26	46	92	65	28	27	64	47	34	89	95	40	62
ZNF416	46	55	76	88	76	54	82.84	145	58.84	92	120	77	137	189	14	10	10	43	33	3	9	22	24	19	20	54	27	33
ZNF586	410	365.16	426.04	429.11	552.08	452	541	749	386.25	643	808	693	1062.08	1217.38	1071	695	798	2374	1106	588	878	1350	1621	1038	1337	2531	1906	2254
ZNF446	110.64	95.69	73.15	98.04	100.29	148.25	87.09	82.88	77.89	136.32	171.86	68.58	118.85	140.84	42	37	27	56	30	10	11	38	33	36	53	35	51	60
ZNF264	877	927	1248	1213	938	933	1207	1510	789	1131	1793	942	1432	2089	350	217	235	564	355	138	266	444	322	189	512	503	361	489
RPS5	616	774	1375	1475	1104	671	1192	2262	941	1254	3070	829	1169	2019	686	728	720	1750	2919	70	156	2368	291	293	2034	1548	893	1440
FAT1	7314	7808	3937	5075	2015	2767	3756	7315	5858	4182	10419	2470	2973	7886	1914	940	684	1049	1277	797	652	1310	442	478	2068	725	525	714
YTHDC1	1904	1781	1270	1316	2195	2796	2228	2900	1331	2168	2253	2078	3107	5168	2255	1618	1358	4570	2925	893	1366	1866	3762	2096	2278	4595	3867	4282
CHMP2B	325	427	363	346	455	302	517	703	277	295	590	890	1126	1390	466	298	217	931	604	122	166	573	562	241	485	1431	1081	1154
SMAP2	397	450	1301	529	434	404	495	630	440	547	993	287	412	653	1052	727	1624	1721	1141	535	566	965	591	583	1592	1274	606	1084
PPIE	154	264	211	209	147	126	245	342	152	216	544	137	237	544	124	115	114	197	231	47	64	189	92	86	279	170	111	218
ZMPSTE24	324	435	456	469	362	264	674	1181	284	325	1079	626	868	928	433	190	237	571	452	155	234	480	328	219	551	548	408	540
STARD7	576.49	649.16	903.01	965.26	718.04	523.32	911.55	1609.54	589.58	1060.5	1648.54	799.41	1365.58	1687.22	440	217	280	512	474	150	255	516	276	233	580	510	370	549
NOA1	174	117	178	204	169	140	194	278	119	170	313	200	317	413	89	46	55	171	149	29	39	115	100	49	127	205	156	161
REST	1010	1068	1437	1404	1088	930	1516	2066	935	1167	2204	1359	1581	2431	633	379	451	1074	814	192	368	855	521	438	778	1131	717	883
HAL	9	4	20	3	4	4	10	6	3	6	5	3	6	6	8	1	4	0	5	4	5	2	4	7	3	8	0	8
SSH1	909	924	958	1343	796	986	1009	1426	936	1300	1841	805	1106	1693	1389	1063	1055	1801	1328	684	953	1665	1003	962	1814	1543	1058	1276
GSTP1	758	763	598	804	711	744	842	1063	642	731	1372	712	1276	3510	1002	1001	498	2155	2667	83	165	1992	510	387	1717	2992	1947	2518
APLP2	3913	4375	6360	8328	5223	3856	7333	12882	4398	5675	13020	4612	6254	13507	2329	1564	1681	4775	5821	651	986	4706	1475	1193	5614	3980	2510	3357
FAM234B	166	209	265	399	242	221	497	325	142	279	470	515	666	966	99	67	105	301	116	37	57	205	95	102	186	257	155	198
SLCO1A2	17	4	7	13	22	43	4	15	10	11	3	22	8	11	59	8	31	32	46	12	12	49	43	81	26	56	20	25
WBP11	364	448	661	580	562	408	788	1015	403	582	1214	667	998	1489	457	331	443	967	740	168	287	728	459	352	849	1056	758	691
EIF3I	283	314	366	451	325	328	439	683	317	416	872	325	510	1021	240	211	179	454	544	49	80	626	135	140	527	448	311	456
NKAIN1	17	15	2	1	2	25	17	10	31	0	0	4	8	27	46	13	5	38	26	15	1	4	8	16	8	8	6	20
COL16A1	915	786	789	479	1092	910	424	452	460	1089	1317	189	486	466	456	259	244	320	229	182	247	253	401	406	601	145	147	260
TXLNA	882	763	888	1038	826	959	902	1234	783	1076	1486	742	1166	2060	340	212	215	531	460	114	171	458	273	221	485	576	411	479
APOB	3	8	5	11	2	16	10	8	11	8	4	65	23	94	1	1	0	1	2	0	0	4	2	6	2	14	2	4
NCOA1	1322	1534	1321	1070	971	915	1274	1992	1255	1239	2271	891	1066	2110	8820	4314	6891	7642	6212	3437	4367	5883	3901	4170	9414	4983	3436	4953
AGBL5	142	146	169	224.94	157.01	183	232.01	274.01	122	225.96	332.01	178.9	283.92	527.03	167	78	55	278	195	53	55	250	111	94	206	409	254	371
EFR3B	146	196	234	284	107	227	232	223	212	338	251	155	114	226	233	224	151	328	202	111	187	309	81	188	254	220	93	120
KIF3C	168	126	125	117	47	97	72	113	92	113	153	55	46	190	137	47	47	84	92	61	51	74	53	48	123	63	37	88
RAB10	960	1156	1425	1264	942	848	1486	2710	926	1144	2462	1185	1597	2403	3177	1657	2300	4279	3460	1168	1753	3182	2456	1919	4542	3775	2753	3945
GCKR	4	1	0	0	0	1	1	0	2	1	0	2	1	1	2	0	0	2	2	3	1	1	3	1	0	2	5	5
HADHA	830	977	1289	1581	1217	949	1686	1913	998	1451	2693	1396	1953	3523	723	593	492	1590	1065	212	332	1239	744	569	1114	1946	1185	1627
MAPRE3	288	215	172	241	228	517	118	250	215	378	141	321	518	1286	333	213	110	303	319	117	185	292	335	342	164	729	786	962
CAD	511	436	421	480	518	766	458	515	453	756	746	351	641	773	219	119	85	268	193	84	105	177	207	164	197	254	199	311
CD59	3896	4716	4633	4959	7497	4596	8256	10010	5805	4825	8543	16723	31569	44345	2226	1687	1107	5290	3524	440	633	3215	2616	1128	2347	11518	9060	9720
CD82	708.67	770	575	608	287	803	476	590	1094.87	653	494	304	421	553	676	427	156	346	407	229	192	324	128	371	283	265	162	233
BCORL1	804	969	720	1051	1486	1236	1050	1053	643	1115	1122	1123	1558	4259	911	555	350	1719	821	367	470	764	1304	701	892	1502	1034	1683
ATRX	3039	2376	2771	2710	2225	2923	3075	4478	2313	2949	5249	2726	3322	4339	6013	3184	3584	7150	5446	2278	3391	5151	3317	4329	6350	5444	4079	4764
AK6	66.23	95	110.83	121.65	70	61.58	170.96	241.95	67	80.45	251.92	118	135.95	267.72	180	93	158	255	275	60	119	284	163	95	324	279	202	285
FCN1	48	45	92	80	94	79	160	78	77	67	166	46	67	377	48	7	1	16	12	10	9	14	17	28	33	21	9	151
MYNN	272.87	253.25	332.73	309.66	257.11	266.04	374.44	503.93	192.46	260.47	567.51	338.25	563.58	545.8	201	94	148	364	208	72	121	275	160	128	315	397	283	347
MECOM	750	768	1111	917	508	893	1117	1154	664	1064	1997	650	770	995	8122	3873	4773	6050	4188	1408	2764	4544	1810	3920	8219	3331	2032	1813
SCAMP1	449	633	836	701	424	398	768	1364	441	563	1280	583	693	738	993	616	850	1080	1035	427	723	1137	505	565	1264	875	612	769
PREP	310	336	518	379	250	343	466	740	359	453	797	317	402	741	1033	645	1210	1157	1116	410	514	1067	513	542	1425	976	595	979
HACE1	2280	2510	3214	3018	1277	2616	2797	4262	2258	3075	4441	2193	2210	2297	6342	4470	5725	7360	7352	2617	4699	7557	2238	3577	7157	5954	3620	3117
SEH1L	285	260	467	340	306	304	343	648	247	382	733	285	370	564.96	335	169	276	388	347	118	214	353	221	187	581	301	254	302
WDR47	199	205	286	198	177	233	276	437	237	292	453	190	350	341	347	187	302	470	317	141	243	369	207	279	512	320	324	304
WDFY1	725	795	1050	975	889	782	1217	1964	759	1140	1991	1126	1670	2221	1282	760	984	1929	1474	490	784	1564	1171	843	1825	1912	1541	1783
OVGP1	33	25	31	36	42	29	28	40	15	43	31	48	99	132	15	18	7	43	33	4	15	37	34	20	26	59	54	55
SLC25A24	644.93	849.57	778.7	869.01	572.29	490.21	950.46	1461.83	630.4	677.61	1576.58	542.58	801.81	906.13	1019	647	590	1210	1092	336	543	929	533	758	1136	929	579	965
MAP3K4	742.48	721.92	791.8	706.29	742.01	720.18	1353.21	1399.93	624.82	1032.44	1348.65	758	1475.58	1916.77	1424	787	964	3758	1686	642	855	1361	1262	883	1865	2182	1708	1980
PILRA	21	30	44	39	28	33	30	53	133	30	43	37	26	101	194	100	199	156	187	134	65	163	85	160	191	175	122	422
IGSF9	15	17	9	20	22	32	15	20	9	18	21	17	86	75	10	6	5	11	7	5	2	13	10	10	7	15	22	17
ABCB1	157	31	174	188	376	317	320	438	73	152	334	466	646	1835	175	58	150	650	324	30	64	243	505	311	298	788	367	941
ZNF213	118	74	102	119	79	120	73	99	83	123	180	80	143	167	88	49	31	162	110	15	26	124	53	50	122	357	170	190
AKR1B1	622	676	931	1050	1021	855	1337	1649	565	1018	1969	891	1417	2747	435	291	397	1332	1150	92	159	910	415	205	914	1129	756	1073
CPNE3	537	643	756	673	549	513	624	1684	590	683	1437	925	1154	1453	570	295	366	637	809	162	247	716	337	324	666	1056	567	776
RRN3	373	358	479	404	350	293	477	930	414	507	921	479	718	806	293	163	259	394	372	121	176	367	246	199	577	410	243	352
CTTN	3048	2762	2387	2273	1703	3018	2167	2741	2429	3104	3010	1708	2379	4045	1938	1312	1052	2015	1528	640	868	1725	1210	1061	1933	1824	1335	1969
WNT11	56	44	40.92	50	37	30	30	30	38	39.77	71.95	19	26	53	40	16	16	22	25	4	9	23	16	9	46	23	16	29
MTIF2	165	173	206	244	183	151	284	427	163	225	480	191	278	551	328	163	203	394	358	131	179	358	217	218	416	352	254	346
DDHD2	778	645	728	615	415	549	692.34	759.13	534.89	727.06	1293.04	490.11	654.23	864.95	615	301	359	592	404	225	303	509	289	331	767	483	332	393
TTC39A	14	8	3	9	46	30	29	23	4	14	18	33	69	129	7	2	1	7	3	2	2	5	8	11	10	43	32	44
EPS15	1422	1544	2299	1797	1544	1427	2118	3532	1590	2170	3815	1834	2366	3303	3612	2237	3927	5970	4644	1722	2440	4725	2584	2476	6214	5214	3271	4307
ORC1	34	14	23	34	20	31	46	74	10	26	80	22	30	63	36	15	14	67	67	8	15	41	17	20	49	26	12	23
MGST2	163.49	164.16	207.07	227.35	122.13	157.59	245	479	220.26	207.43	488	179	199.43	463.59	1042	606	809	1387	1492	322	584	1708	414	673	1745	1224	714	1129
CHERP	509.49	540.37	566.66	690.76	683.34	703.04	534.67	711.57	453.73	793.27	920.67	516.37	853.26	1628.05	311	232	194	564	401	122	171	365	419	234	447	624	558	554
ATG16L1	323	296	305	232	263	286	274	367	295	362	487	213	411	526	279	164	254	386	301	138	163	252	236	216	481	378	297	348
USP40	860	718	585	512	759	959	884	960	643	905	1135	750	1170	1673	1439	816	766	2087	1155	613	802	994	1390	1038	1500	1842	1435	1987
POMGNT1	472.34	468.95	366	429	519.85	516.45	381.53	447.63	399.32	544.79	607	453.14	720.71	1192.46	166	115	82	251	156	48	54	235	156	101	211	481	243	339
RAD54L	61.29	20.37	51.85	58.67	34.92	63.13	45.19	82.93	24.58	66.18	91.63	38.06	23.83	60.97	68	29	52	125	102	20	49	75	54	39	137	66	42	64
MAST2	643	424	486	424	558	601	415	586	443	664	718	396	662	1001	1441	594	774	2012	1281	502	639	1063	1251	787	1630	1731	1381	1703
DNAJA1	1170	1325	1208	1756	1198	1298	1558	5474	1065	1157	2301	1855	2494	4535	881	655	470	1719	3762	230	274	1547	606	400	1288	2610	1448	1635
B4GALT1	1576	1861	1904	2566	3155	1075	2651	4291	1501	1627	3350	4336	8983	11355	1954	1687	1312	3961	1979	881	756	2302	2605	975	2015	4439	3694	4357
CHMP5	368	448	594	662	522	393	719	2008	450	455	1029	641	933	1334	507	366	334	1035	1782	119	222	1019	394	266	884	1356	735	877
NFX1	628	543	594	423	571	598	629	837	509	687	918	471	890	1347	1432	689	974	1745	1229	587	693	1145	1249	976	1739	1481	1314	1599
DIMT1	258	276	314	350	419	212	406	616	231	270	582	568.02	752	1090	314	131	243	378	385	115	178	419	157	157	444	794	430	564
IPO11	307.06	364	451.79	441.63	275.5	324	556.95	936.07	320.2	456.97	969.49	406.73	632.57	698	691	375	570	954	686	259	419	753	496	390	985	723	615	797
FOLH1	5	19	2	12	2	4	5	11	5	6	17	12	1	4	8	9	4	11	5	1	1	9	3	5	17	12	5	4
EIF2AK1	745.14	858.01	949.72	1070.89	804.53	634.12	1486.78	2289.3	647.92	979.98	2540.84	1194.85	1762.75	3323.9	1218	618	559	1768	1543	349	518	1349	889	722	1614	1579	1324	1582
NME8	10	2	6	8	3	5	5	1	3	0	5	1	4	3	5	3	8	3	2	1	1	3	5	6	2	6	3	0
EPDR1	149	90	22	34	38	107	95	146	270	36	72	89	29	108	129	64	50	106	115	38	20	81	43	91	70	71	38	87
SNX10	247.75	311.86	94	200.52	295.85	193.88	209.12	438.94	224.41	81.6	109	510.56	576.49	816.39	460	306	71	1124	449	163	84	333	1080	343	133	1644	980	1689
SEPHS1	253	234	367	337	279	248	386	530	229	319	638	300	369	654	286	174	204	498	371	105	142	378	258	170	483	470	299	374
MRPL28	138	102	140.28	156	101	121	101	95.07	107	166	161	62	117.05	253.1	114	105	113	188	181	45	58	235	76	75	170	132	76	98
HBQ1	0	2	4	1	1	0	2	3	1	3	4	0	0	2	2	7	4	15	8	1	2	2	3	0	5	2	1	3
ITPKC	390	420	427	368	513	503	443	397	395	433	380	417	983	1109	401	370	229	640	341	223	169	283	623	310	297	736	676	831
FAT2	1295.69	2243.54	157.52	396.28	101	164.22	217.53	622.54	1288.39	180.17	67	90.65	125	1060.5	197	184	9	57	67	112	0	65	26	24	17	30	22	102
RBM22	367	372	392	414	658	422	754	784	277	532	687	525	1078	1927	309	201	164	719	459	82	154	364	532	235	335	699	651	707
TMED2	1198.86	1916.92	1145.94	1235.94	1032.85	588.91	2584.92	4292.93	1273.97	933.91	3191.96	2162.91	2908.93	4543.52	537	456	310	807	891	109	172	788	355	186	783	916	614	808
ERO1B	207	193	237	224	184	222	257	404	162	231	442	221	251	286	398	261	396	787	727	183	246	599	318	342	763	628	400	497
ZFAND6	412	414	434	383	475	382	660	946	352	375	889	694	944	1210	2481	1326	1775	4138	2654	1001	1411	2617	2130	1347	3399	4053	2941	3560
HSD17B2	2969.41	4176.19	5550.28	6526.17	2993.94	3627.32	5097.62	6341.89	3845.22	6444.36	8752.78	2935.42	3696.82	4353.5	10538	6849	8995	10658	6729	3510	6148	13061	3713	7436	11033	6812	4705	5189
TXLNG	167	160	256	222	152	213	262	479	171	240	417	233	299	409	372	180	300	515	427	122	157	313	196	236	429	400	270	331
PPEF1	6	13	27	24	3	20	19	34	4	11	11	18	4	18	34	35	121	133	87	27	48	103	18	59	27	100	19	35
LAT2	89	74	159	160	111	94	109	187	72	144	208	63	141	254	110	90	83	198	166	47	49	213	175	120	186	266	246	396
HUWE1	5130	4465	5071	6079	5348	5866	5633	7161	4480	5752	7987	5762	9598	16335	2598	1369	1662	3760	2746	1044	1424	2415	2121	1633	2847	3743	2996	3391
ZW10	155	149	168	148	127	156	196	324	143	208	353	176	269	373	238	122	159	310	247	82	123	267	179	145	325	302	230	279
ALG9	226	241	250	271	266	230	322	415	200	276	516	322	554	685	422	261	292	540	387	162	250	453	372	277	582	591	469	555
MYBPC2	1	0	0	1	1	1	0	3	0	0	0	0	3	3	2	0	1	2	2	1	0	1	0	2	1	3	4	1
NOX4	33	45	141	57	27	36	40	58	46	60	212	29	85	42	549	426	1770	353	337	311	408	780	271	314	1697	378	594	316
ACOX3	428	305	245	303	686	760	543	365	240	556	380	621	958	1187	543	348	203	1532	496	154	242	453	1537	500	475	1530	998	1588
MTMR2	443	638	742	818	527	547	944	1255	558	694	1849	616	834	949	1431	778	820	1305	1207	511	852	1146	617	734	1910	917	688	653
PPP1R15A	1648	1890	1169	1268	2414	1532	1559	1486	1623	1310	2171	905	1949	4210	1078	827	512	1521	779	412	240	605	1207	425	814	783	1054	944
HSD17B14	34	38	39	29	37	107	56	43	50	65	52	39	66	63	153	74	99	243	150	75	105	84	183	172	144	158	154	169
TRIP6	338	379	507	432	328	435	386	609	332	566	774	168	309	388	205	157	132	208	282	22	47	259	96	140	331	201	74	172
ACHE	47	26	33	25	23	26	20	39	21	48	40	16	23	23	22	10	3	13	19	5	12	14	15	6	22	6	9	10
FTL	3017	4924	6407	5007	4004	3019	4845	8002	5959	5049	9322	1866	2187	8497	3466	5457	5644	7666	10745	555	726	12621	2106	1859	6973	5830	4613	5222
SRRT	812	726	707	693	1094	1338	780	972	598	962	1100	633	1236	2338	454	349	211	754	458	182	235	390	780	588	517	696	543	708
BAX	205	159	254	286	138	220	189	262	205	234	256	110	161	367	272	118	219	219	284	110	163	539	131	194	370	229	146	329
NLK	348	293	408	487	245	285	423	726	325	378	713	337	498	692	2856	1343	2356	3425	2666	1063	1604	2951	1322	1249	3900	2990	2269	2661
PIGS	289	416	349	380	287	247	289	417	251	328	632	298	415	769	117	138	104	195	152	37	31	209	67	65	255	228	114	192
ADAMTS2	1088	1084	2244	1018	977	1202	922	810	1178	1481	1460	725	909	878	1664	797	2103	1758	981	730	668	1199	848	1173	1573	1107	578	715
TMPRSS11E	0	0	0	0	1	0	0	0	0	0	0	1	1	0	0	0	0	0	1	0	1	0	0	0	1	2	1	1
ATXN7L3	742	663	779	940	769	814	778	903.54	549	949	1145	721.53	1371	2279.7	232	150	114	340	221	68	107	271	207	160	263	354	360	384
PGS1	677	821	865	726	608	897	563	697	645	1063	1004	500	763	806	661	595	655	882	667	422	526	901	644	517	950	916	631	774
PSMC5	551.51	598	608.31	657.31	813.41	891.7	714.37	1047.36	515	795.3	1023	714.88	1167.52	2193.13	358	393	168	670	635	63	102	592	292	261	502	839	597	624
UIMC1	371	330	312	306	282	364	285	420	305	438	520	223	397	531	1678	789	1024	1894	1331	665	917	1513	1108	966	2068	1684	1210	1637
CETP	138	151	127	317	137	102	132	126	105	156	243	53	69	158	159	111	63	153	113	28	46	423	102	40	223	123	47	111
MMP2	1195	2925	2834	1414	2640	1429	1881	2458	1984	1728	2802	931	1199	2206	560	680	639	590	587	146	175	518	455	311	741	428	284	369
MT3	0	0	0	0	0	0	0	0	0	0	0	0	0	0	2	0	0	0	0	0	0	0	0	0	0	0	0	0
LPCAT2	539	696	645	588	411	281	336	617	322	324	1254	231	281	551	1262	642	987	701	815	408	610	1268	626	699	1720	623	327	1042
GNAO1	47	52	10	31	24	22	15	19	70	9	28	13	21	34	84	12	6	25	31	33	5	47	16	44	27	14	16	17
OGFOD1	166	205	260	217	184	156	313	532	215	240	525	212	308	452.86	221	81	120	244	285	70	100	237	108	111	287	224	178	221
SH3BP2	1020	986	1347	1280	2462	2373	1463	1057	933	1749	1499	1516	2596	4308	419	359	419	1390	409	173	278	619	1483	679	516	969	747	1441
NOP14	226.14	211.11	301.75	336.2	270.1	243.42	326.66	497.39	199.54	329.4	533.73	243.12	402.77	808.53	207	177	136	398	361	80	111	202	296	179	235	370	251	273
ADD1	2773	2889	3720	3497	2441	3014	3390	3917	2817	3870	5147	2455	3491	5026	2702	1759	1960	3517	2946	1217	1795	2533	2064	1787	3428	2879	2116	2385
L2HGDH	46	48	70	67	38	38	76	101	32	57	75	52	58	89	220	88	94	249	180	98	110	211	126	109	287	189	145	183
TXNDC16	91	117	181	130	96	74	157	216	94	104	240	136	123	200	295	172	494	436	282	115	185	293	185	212	422	249	193	245
RTRAF	498.76	423.65	478.96	714.78	361.36	390.96	619.81	1029.67	476.86	622.26	1208.53	538.27	695.42	1143.77	321	255	268	805	945	85	146	886	209	144	747	776	473	643
NID2	2316.24	2643.35	1772.04	3243.22	966.64	2060.04	2440.19	2393.33	2280.14	2438.74	3336.47	1384.73	1423.58	2197.23	1100	732	276	1093	734	316	540	1335	265	432	1176	792	438	413
GMCL1	383	466	362	354	301	217	510	575	275	254	454	526	782	1023	1144	583	462	1472	845	386	391	790	936	437	782	1504	1387	1650
SF3B2	917.88	1018.53	1070	1185.41	1221.77	1113.18	1266.8	1597.79	977.13	1393	1920	1137.37	1686	3696.87	720	603	418	1433	1353	201	303	1135	790	439	1177	1749	1385	1287
KLHL42	845.07	636	785	1023	653	655	933	1558	660	991.17	2229	870	1192	1372	1142	408	471	981	968	343	620	1102	450	427	1534	834	628	746
GNAS	3498.2	3639.61	4373.12	4808.98	3182.92	3380.86	5733.8	8403.24	3663.85	5133.51	9786.18	3493	4605.87	9314	6299	3257	3132	6286	6884	1294	2185	9431	2276	2566	11397	4776	3524	6267
DNM1L	783.39	766	824.22	756.12	677.28	713.42	980.57	1471.67	705	876.43	1645	934.18	1308	1712.87	1403	755	942	1948	1489	522	796	1325	1103	775	1755	1938	1322	1698
PTHLH	24	33	27	17	5	3	0	20	6	2	16	6	3	24	42	22	15	1	18	5	5	16	6	2	8	3	2	6
PHACTR3	15	16	24	16	13	21	13	22	14	23	23	5	16	14	59	26	87	76	153	64	50	158	20	21	39	80	37	96
ERGIC2	411	539	590.94	688	480	295.93	802	1202.9	417	456	1396.98	795	958	1451.91	735	419	414	1317	971	229	356	992	565	394	1049	1581	975	1171
TFAP2C	340	415	262	416	458	278	591	906	191	311	594	819	1168	2053	353	209	136	816	605	144	185	476	462	270	508	1065	695	951
AURKA	48	39	59	92	43	21	82	209	27	77	229	65	87	146	75	28	23	145	190	14	27	121	30	24	165	95	57	91
CASS4	136	45	133	166	47	81	150	213	119	224	204	112	58	145	243	69	69	189	217	88	139	231	52	90	225	187	71	159
PIR	50	25	53	75	30	43	59	119	55	71	105	48	92	130	384	141	168	553	448	151	234	505	221	212	546	545	589	457
AAMDC	32	41.41	24.31	29	24.99	21	31	44.6	36	24	36	20	16	79.69	732	411	309	666	624	180	311	583	313	352	748	645	362	606
RFX2	76	47	47	56	124	119	84	70	57	71	93	91	141	292	455	324	221	724	351	303	194	356	657	427	401	589	603	793
METTL2A	71	55	100	111	104	83	127	212	79	95	211	101	203	254	156	100	95	219	196	62	103	170	141	100	244	225	171	196
SULT2B1	19	17.7	2	17.86	58	54.49	24	6	5.75	16.35	3	65.83	118	281.8	25	60	9	382	40	7	16	54	346	130	11	524	339	467
ALG6	112	115	101	118	87	105	177	266	100	103	246	201	209	309	308	196	144	508	330	140	224	339	221	234	431	504	344	419
CNOT3	433.37	403.52	314.92	398.69	526.8	632.08	494.51	717.84	362.42	666.77	695.67	398.52	674.97	1391.44	206	140	117	336	229	66	102	246	280	129	250	326	271	388
GP6	22	23	1	9	199	33	37	13	22	19	8	28	68	406	106	110	4	492	160	18	20	53	1257	126	19	312	289	1555
PTPN4	386	420	388	364	263	285	427	630	342	383	528	434	507	608	1328	654	721	1570	1084	567	734	1191	694	683	1253	1358	933	1083
DDX18	606	555	749	768	662	527	898	1474	528	776	1603	671	1160	1333	773	434	484	1004	907	118	224	1033	304	422	1115	1109	675	858
KHSRP	1055	1069	1577	1907	1347	1433	1311	1803	877	1490	2305	994	1678	3292	639	398	420	957	841	227	414	956	670	418	1052	980	914	996
GNA11	809	888.52	1099	1182.42	915	1053.23	923.64	1013.14	809.69	1239.61	1392	763.21	1348.66	1971	648	514	331	1134	708	184	296	747	674	490	841	942	908	950
ASAP3	1895	1671	323	389	266	406	360	780	1171	371	323	204	313	1269	2571	1101	252	659	656	999	191	375	427	411	410	356	373	1167
EDEM2	279	456	181	235	249	161	294	457	219	214	326	250	326	766	409	323	195	644	505	127	134	443	367	205	418	808	503	783
DNMT3B	65	56	54	71	40	48	63	85	58	90	96	34	44	68	90	44	56	93	96	33	48	130	41	30	96	66	43	52
REM1	16	12	33	10	13	16	18	21	34	18	38	8	11	11	64	13	30	23	35	17	20	19	14	19	74	19	25	9
TPX2	154	54	178	220	92	83	249	528	91	174	509	124	142	302	182	42	78	285	365	33	62	210	75	52	285	156	78	100
PDRG1	76	60.92	110.98	141.98	82.98	87	89.9	100.92	58	89	184	78	99.99	157.95	56	58	65	146	127	11	27	101	52	30	106	97	65	84
EPB41L1	367	392	605	763	288	587	610	388	445	659	618	478	528	1070	417	420	344	951	378	210	356	647	398	436	561	943	570	701
SLC15A1	5	13	5	18	71	30	38	21	10	24	9	33	18	50	39	19	2	76	29	14	13	37	237	88	9	80	21	62
DOCK9	3958	3988	5091	5182	2263	4070	4330	6863	3626	5702	7583	3064	4613	5739	7168	3716	4453	8695	6785	2401	3683	7531	2935	3635	8850	5397	4358	4697
ANKRD10	1528	898	848	843	1282	1292	975	1240	736	1181	1218	1433	2050	3049	2116	912	1350	2954	1925	758	1055	2063	2013	1452	2512	5370	3149	5232
TGDS	82	106	92	115	67	80	109	185	61	78	265	100	138	200	241	121	164	304	279	83	118	286	152	159	343	241	183	268
DOCK3	91	106	16	32	22	37	15	38	45	26	46	17	29	51	829	366	82	262	286	264	101	213	138	200	152	162	214	378
C3orf18	43	47	26	60	45	43	40	29	48	37	43	29	40	70	23	16	5	34	16	7	10	27	20	24	29	21	16	20
COQ9	162	125	186	204	197	161	221	310	129	224	391	232	295	651	211	105	114	300	236	57	107	243	163	148	295	297	210	404
TMEM40	95	117	62	156	348	223	214	215	49	172	150	430	591	798	329	284	78	1260	553	116	145	336	1281	452	333	1815	1088	1438
KIF9	23.04	16.57	16	22.03	17	27.8	36	23.08	20	33	47	19	25	31	71	42	39	109	79	38	30	84	39	32	64	81	55	83
ARHGAP28	540	693	715.66	1247	586	553	1015	1492	598	855	2346	711	1011	904	1874	820	891	1737	1545	499	896	2185	897	1242	2677	1365	1013	1008
CRLS1	237	239	302	267	215	185	342	435	195	245	466	204	370	474	903	415	683	1337	859	332	519	852	599	447	1019	1199	902	1110
PPP1R13B	416.24	431.21	588.77	709.37	435.29	550.36	487.77	685.51	425.78	733.09	927.82	372.07	571.95	811.64	1570	1119	1553	1899	1402	733	1218	1789	1086	1235	2181	1428	1263	1289
ATRN	1070	1417	1403	1446	953	952	1389	1846	1259	1411	2595	1174	1902	2745	2162	1137	1333	2266	1611	930	1160	1865	955	1254	2605	1740	1166	1509
SMOX	92	89	66	61	26	75	65	67	117	33	74	42	24	64	125	60	33	72	81	63	18	48	28	46	40	53	23	25
SIGLEC1	2143	1605	2737	1206	1310	1551	1445	3364	1691	2560	2324	633	910	1194	778	493	818	902	1120	212	272	1012	364	734	1339	594	295	646
FKBP1A	1092	1645	2478	2737	1144	1093	2781	3573	1407	1622	4079	1502	1676	2970	1415	1350	1646	2093	1983	462	787	3199	808	725	2981	1498	1038	1548
NSFL1C	475.42	536	553	633.13	557.93	574.01	612	878.72	476	604	932	600	903.18	1692	552	385	374	869	683	200	260	673	528	347	696	1030	844	836
SLC4A11	10	4	5	21	7	27	9	48	11	12	43	3	8	5	10	3	8	8	9	1	3	9	3	12	10	0	1	2
C20orf194	914	824	971	627	579	797	711	841	679	845	1385	444	605	765	3440	2043	2418	3143	2283	1523	1990	2499	1372	2174	4287	2269	1473	2417
ZNF343	188	159	223	197	144	170	218	284	167	241	411	142	228	303	141	73	83	145	131	42	97	142	71	89	142	127	85	107
EBF4	182	111	212	142	121	181	106	91	126	218	245	64	70	123	463	218	391	333	372	165	330	343	273	281	625	170	154	161
CPXM1	444	424	465	420	386	962	564	388	1225	364	692	261	190	542	322	115	96	193	182	175	46	147	81	276	233	120	37	112
MAVS	1519	1420	1826	2619	1783	1901	1786	2051	1385	2339	3047	1737	2595	3942	610	350	352	846	603	310	366	608	584	411	666	709	480	674
LZTS3	144	141	56	156	354	566	268	198	85	150	131	339	533	881	46	24	8	192	78	9	10	62	134	59	50	244	194	206
F11	1	0	0	0	0	0	0	0	0	0	0	0	2	0	0	0	1	0	0	1	0	1	0	0	1	0	0	0
XRN2	497	570	780	843	631	571	891	1515	599	746	1800	816	1061	1803	1702	1020	1354	2557	2268	728	1004	2009	1231	975	2548	2217	1658	1781
KIZ	253	179	191	129	158	191	182	262	225	235	303	125	182	326	692	382	446	760	594	281	388	604	432	471	889	614	469	572
DYNLL1	477	635	527	731	512	444	774	1571	498	491	1111	666	919	1664	1010	714	561	1641	3306	118	199	2586	428	392	1685	1872	1354	1673
TESC	68	66	140	120	55	107	76	76	99	154	128	54	46	78	269	184	177	374	380	122	213	438	113	183	274	384	169	117
SNX5	967	770	1106	858	664	637	918	1533	790	1002	1884	669	972	1517	887	388	559	963	966	299	406	992	448	468	1212	786	582	777
RPL6	573	646	933	1119	1012	534	1347	2180	722	903	2691	1062	1410	4307	1142	1189	1068	2966	3946	187	402	4091	908	522	3222	3065	2318	2720
SIRPG	0	0	0	2	1	1	2	1	4	0	0	0	0	6	3	7	3	7	13	0	4	12	3	5	11	8	2	4
MAPKAPK5	552.36	600.39	778.39	620.79	524.69	600.82	611.14	803.67	506.47	754.02	1124.33	527.08	806.25	1516.11	590	379	452	944	596	260	399	631	512	427	880	800	597	823
P2RX7	343.08	312.68	143.52	194.12	87.44	139.76	150.88	224.33	158.8	154.42	225.09	172.8	224.51	439.68	364	228	112	267	226	104	89	268	95	134	246	322	212	567
ESF1	262	210	230	235	244	250	375	551	223	298	633	252	323	565	1147	543	757	1159	1058	354	483	1158	616	707	1562	903	688	1002
RBBP9	112	130	191	202	94	86	176	267	108	211	340	130	156	241	55	29	49	67	79	23	43	110	19	33	98	64	44	57
ANAPC5	1907	1393	1576	1299	1127	1606	1414	1990	1212	1974	2641	1207	1967	2118	1567	858	872	1833	1324	642	846	1348	948	841	1825	1603	1187	1447
SLC23A2	1304	1508	503	1040	2268	1300	1512	931	987	890	816	3075	4824	6986	2553	1366	621	4685	1674	1120	733	1362	4247	1467	1070	6874	5014	6561
SLC8B1	300	265	316	308	360	442	330	323	277	302	463	324	584	845	207	152	174	415	216	95	100	233	362	226	300	454	331	440
TMEM230	276	434	333	350	243	211	564	887	349	332	874	416	566	974	601	363	368	710	834	179	351	874	341	367	937	798	489	688
DZANK1	46	37	40	29	19	32	27	33	25	45	66	21	31	41	156	63	90	190	148	55	85	144	53	78	180	117	59	67
KDM2B	494.63	506.43	452.39	490.82	395.87	526.77	436.4	582.01	439.59	695.32	741.81	404.21	554.93	832.93	912	576	497	885	668	429	523	845	584	576	1146	964	563	976
CFAP61	1	1	0	2	1	1	0	8	0	0	3	0	1	3	7	9	8	11	20	5	4	11	3	15	17	12	12	8
LHX5	32	30	0	1	0	0	1	7	4	0	0	0	0	3	23	14	0	1	2	3	0	0	0	0	0	0	0	7
TASP1	188	169	130	176	142	162	223	203	159	197	309	127	173	240	2451	1183	1438	2957	2052	946	1605	2349	1278	1371	3323	2118	1744	1834
OAS1	782	215	232	382	215	243	425	4981	221	258	407	152	166	394	558	86	152	377	2277	62	55	366	50	137	236	197	66	190
GCN1	2794	2389	1469	1776	1838	2421	1721	2204	2062	2323	2378	1367	2667	4172	1038	674	305	1016	627	507	321	579	719	539	703	799	684	1116
RPLP0	1675	2287	3152	3115	2497	1338	3011	5233	2095	2559	6441	1800	3237	6134	1424	1815	1051	3837	5842	154	271	3884	750	500	3019	3364	2039	3177
PXN	2915.2	3473.67	2503.85	2738.85	1502.2	2173.72	1792.2	2548.39	2322.62	2674.7	3862.41	1039.43	1763.22	3682.86	2121	1585	1167	1439	1156	739	744	1741	958	1063	1954	1195	895	1689
SIRT4	7	5	6	7	10	6	5	9	6	11	5	7	14	24	23	10	9	38	21	14	13	25	27	23	33	37	33	38
RPH3A	1	1	1	2	0	0	4	0	0	0	1	0	0	2	12	7	3	7	5	5	2	1	6	24	6	21	8	10
KIF16B	449	317	302	214	266	391	245	476	365	385	410	265	347	679	1112	604	852	1189	1130	560	607	708	769	669	1207	1119	740	1051
TRMT6	91	78	81	118	98	67	135	191	89	103	223	120	190	290	111	49	57	207	170	25	36	119	77	60	131	167	142	162
CHGB	2	2	0	17	6	4	5	7	0	2	15	11	3	14	2	1	3	3	0	0	1	10	1	0	4	7	1	3
PEBP1	560	603	631	688	467	429	934	1507	669	727	1470	639	893	1928	904	561	467	1366	1904	147	269	1436	310	265	1295	1546	888	1204
TBX5	996.67	835.35	1532.68	1059.77	461	981.5	1339.62	1469.66	917.17	1614.98	923.62	648.7	540.77	1269.81	3422	1759	1844	2220	2589	1504	3435	2052	803	1487	1689	1581	1141	1112
BRAP	281	296	332	317	319	348	403	546	234	372	606	361	598	941	460	276	339	796	547	179	271	500	470	327	673	859	615	723
ERP29	658	997	532	734.12	464	369.36	727	1285	597.06	420	1085.54	562.22	897.89	2101.05	604	667	312	855	1286	123	207	1059	207	160	854	952	562	1011
NOS1	0	0	0	2	0	2	0	0	0	0	0	0	0	1	7	8	10	9	7	3	6	3	5	1	8	11	5	9
FUS	3959	2994	3062	2984	3106	3770	3241	3682	2943	4039	5209	3459	4142	8525.59	3544	1548	2042	4666	3060	1339	1892	3106	2369	2059	3665	4039	2637	3782
IGBP1	143	164	232	212	183	162	222	373	121	187	363	173	267	445	542	217	349	617	629	162	246	547	326	335	599	611	391	607
FXYD5	292	386	176	207	223	191	172	316	213	178	240	154	249	1537	468	366	166	309	246	81	102	384	233	148	218	254	242	538
ZNF302	504	370	497	485	502	549	683	863	354	649	919	558	747	982	489	272	437	908	570	228	364	860	484	296	811	1129	572	917
GRAMD1A	637	533	704	645	679	1201	461	410	489	792	851	420	672	1122	494	437	441	977	601	208	285	722	813	506	986	890	676	1030
FXYD3	71	74	127	153	61	130	195	149	61	142	226	150	265	735	158	102	63	616	615	13	61	516	135	73	355	562	517	703
HEPH	79	49	12	2	1	41	23	41	168	3	1	21	5	34	42	10	4	10	17	23	2	6	2	6	1	15	3	8
CDIP1	135	105	231	157	151	123	163	139	155	188	342	107	142	223	131	92	138	160	88	52	83	168	86	104	260	167	83	119
CMTM1	19	15	35	20	9	22	15	34	18	27	23	6	16	37	118	80	92	155	256	32	53	188	49	66	189	181	94	137
KCNH4	1	6	6	1	2	7	0	4	5	11	2	1	2	6	4	7	4	8	7	4	4	6	7	3	13	13	6	5
GANAB	2633	3179	3217	4045	2676	2627	3159	4158	2764	3369	5480	3129	4647	7919	866	454	472	950	588	269	493	1066	549	555	1183	975	680	1272
GMIP	347	387	265	223	168	176	162	276	251	228	271	83	97	266	143	120	54	94	106	73	35	107	34	44	123	62	44	132
RBM41	376	242	375	404	264	467	434	516	264	375	570	367	519	719	997	353	460	1075	757	264	451	923	425	717	763	900	714	755
BIRC5	40	26	87	115	59	31	115	264	21	69	234	49	60	146	46	9	14	92	147	4	17	86	25	16	79	41	27	43
LAG3	23	24	4	32	5	15	4	32	19	20	13	5	5	15	29	12	6	5	10	2	5	30	8	12	17	12	1	16
MLF2	658	624	670	777	595	746	671	866	563	827	1135	549	975	1372	478	257	273	619	620	139	210	777	341	232	790	731	623	763
OTUB2	59.9	52.47	30.84	75.24	77.64	90.64	123.37	95.77	52.64	81.08	139.71	160.97	180.76	390.4	54	15	4	136	55	20	18	40	63	35	81	139	75	118
DDX24	845.1	806.53	848.16	711.76	748.36	826.36	798.63	1316.23	1001.36	931.92	1224.29	678.03	1014.24	1809.6	954	762	582	1277	1195	325	371	969	619	609	906	1256	710	868
ZBTB25	395.76	338.91	432.8	421.86	264.71	301.35	296.42	479.15	312.81	386.9	538.17	341.07	399.92	540.87	321	129	182	320	294	126	169	297	139	182	345	373	233	300
NECAP1	330	348	459	377	405	316	414	586	317	414	740	420	602	670	202	98	186	206	178	75	93	220	126	105	297	251	164	236
ARHGAP4	1214.26	961.29	1629.66	1268.96	762.62	1192	599	796	1037.52	1611.59	1800.28	401.6	516.82	719.08	486	466	552	659	505	257	290	782	415	483	925	610	229	445
ANKRD24	241	199	34	30	124	89	44	95	115	62	36	74	137	340	155	116	25	70	107	54	30	39	172	66	42	264	160	257
DHX32	404.15	353	270.19	307.28	448.45	453.06	545.43	599.21	312.71	481.75	493.25	649.65	1035.89	1284.5	1048	570	583	2164	1081	362	498	938	1396	695	903	2815	2228	2449
RCOR1	1047	1014	1071	1222	898	747	1419	2491	886	1385	2207	1482	2187	2724	5193	2511	2137	5959	4114	1928	2355	4102	2698	2210	5079	4559	3531	4124
GPATCH2L	1394	1058	1565	1380	1098	1334	1453	1641	1172	1665	2617	1407	1916	2252	1415	739	1203	1791	1210	504	843	1384	831	919	2159	1619	1068	1505
LTBP4	1082	1160	1776	1241	1267	1167	1024	1229	1203	1669	2275	602	923	1181	606	422	315	524	432	173	246	566	353	382	858	415	252	349
BLVRB	175	204	258	222	222	190	183	211	228	266	384	127	187	367	317	367	310	727	502	183	161	762	456	265	704	837	656	689
SLC9A1	734	835	782	1254	1773	1356	1446	1700	647	1344	1544	1945	3402	5563	716	495	324	2027	927	236	374	811	1513	579	784	2667	2121	2287
SPTLC1	650	713	692	773	830	631	959	1639	571	698	1266	1221	1739	2015	1341	821	733	2246	1384	514	700	1300	1549	1158	1461	2307	1900	2038
PAPOLA	2352	2060	2519	2459	2164	2071	3650	7361	1950	2645	5067	3852	5376	6088	2922	1373	1760	4979	4507	929	1722	3241	2509	1684	3556	5010	3361	3987
CCNK	443.11	395.85	438.27	366.02	449.99	384.92	522.29	834.19	364.91	482.07	706.88	453.11	611.21	1191.56	493	336	394	752	565	190	211	521	471	339	656	712	559	696
PCBP4	131	109	136	116	84	133	87	107	118	194	212	51	101	127	94	66	63	81	35	29	58	84	39	57	89	48	46	64
RGS1	275	586	164	196	45	109	223	420	369	60	95	97	59	236	107	117	21	55	89	46	12	82	8	57	29	54	13	131
YPEL3	465	522	365	417	442	430	394	532	384	493	529	339	497	1138	691	550	316	869	875	182	236	772	457	315	618	887	734	843
MRPS33	64	74	91	130	64	69	103	205	57	78	181	84	96	223	106	59	47	150	261	13	33	202	44	66	158	151	76	161
NDUFB2	279.58	274.13	233	290.81	170	262.56	234.37	360	243.42	221	438.05	140	234.27	494.5	386	348	273	827	1216	74	135	929	209	163	799	808	412	745
NUDC	182	213	242	281	298	236	280	572	183	275	504	283	397	925.03	360	339	233	777	1099	127	184	573	343	207	556	861	578	619
MAEA	629	649	600	576	655	734	592	722	526	794	866	564	980	1530	698	455	344	982	611	270	367	543	693	620	689	747	530	988
ICAM1	244	433.61	569.87	705.3	289.68	351.78	378.55	482.22	394.79	452.1	819	226.78	322.06	591.12	198	310	220	291	203	126	124	614	124	183	394	313	132	437
STRN4	731.98	701	807	931	960	1207	752.99	875	572	1004.99	1247	645	1273	1927.99	357	206	216	580	311	98	172	358	458	286	360	492	409	599
IRAK3	499	547	1562	611	519	514	718	837	526	670	1415	426	674	531	1333	717	3293	1763	1305	432	813	1321	558	790	2127	1052	622	841
LYZ	78	162.77	367	367	396.07	137	617.87	524.39	319	226	648.06	200.42	262.81	2000	19	21	28	35	70	10	7	148	26	13	75	59	36	628
SI	0	0	0	0	0	0	0	0	0	0	0	0	0	0	0	1	0	0	0	0	1	0	0	0	0	1	0	1
MUL1	240	248	259	316	249	210	209	317	194	299	487	221	483	611	114	82	77	177	142	25	37	166	89	39	202	280	181	173
TFAP4	114	96	117	135	112	132	78	173	85	169	137	79	126	181	72	58	46	57	94	45	58	79	84	67	93	53	66	68
PDCD7	284	298	379	365	330	345	389	568	268	486	637	377	571	694	524	681	287	947	783	197	309	580	821	494	643	896	670	643
SPG21	364	489	478	553	721	522	761	1092	430	525	1077	803	1167	1849	455	330	352	989	760	199	290	785	737	400	860	1447	982	1350
FETUB	0	0	0	0	0	0	0	0	0	0	0	0	0	0	0	0	0	0	2	0	0	2	0	0	0	0	1	1
DNAJB11	370	433	450	471	330	336	576	1166	285	417	926	592	586	1388	295	193	216	525	631	115	146	556	215	165	544	611	392	536
P3H2	223	144	159	252	127	180	303	521	260	239	384	362	202	328	1008	306	475	1322	1126	442	344	1147	398	513	984	1551	662	681
THPO	4	5	1	5	8	11	6	4	12	8	10	3	6	10	7	3	2	3	2	6	2	1	0	3	4	7	1	1
CHRD	198	132	190	99	50	210	98	67	213	220	229	65	56	65	114	42	29	63	46	26	22	48	9	55	120	70	21	30
FLT3LG	15	21	24	25	16	27	26	22	21	32	32	12	16	37	55	21	26	51	50	25	22	49	25	34	47	29	21	32
RAB11FIP3	638	468	761	755	447	739	426	534	545	918	874	282	401	676	1253	689	1164	1034	921	600	805	845	853	795	1670	644	554	681
GNPTG	400.48	502.07	431.52	451.01	427.23	397.22	375.79	536.25	445.17	479.93	605.78	361.11	561.76	904.92	306	237	198	435	305	139	155	318	290	207	369	376	321	369
ZNF268	485	367	613	553	489	456	677	884	397	584	914	600	797	1185	221	103	149	371	306	72	120	280	201	162	291	391	242	353
GOLGA3	2901	2437	1869	2343	2386	2650	2124	2326	2219	2624	3021	1897	3637	5196	1201	757	497	1869	1096	420	452	856	1307	697	1178	1714	1515	1645
PABPC4	857.98	1037.8	1275	1145.91	1134.9	969.9	1298.87	1626.91	906	1104.83	2066.62	833.68	1469.88	2735.6	509	352	391	913	672	181	239	734	445	308	814	664	591	894
CD209	206	401	989	1133	380	322	512	997	622	644	1772	274	342	1076	35	63	132	73	69	24	27	328	30	85	225	32	48	92
CERS4	34	32	26	30	32	56	65	26	48	30	14	128	140	262	157	120	59	506	98	93	113	127	179	135	62	2914	861	1192
MCOLN1	249	270	370	266	247	314	214	333	297	394	458	218	291	516	245	220	299	398	323	124	118	397	256	188	483	412	251	389
USP48	1308	1058	980	1114	901	1116	1450	2194	973	1336	2051	1207	1637	2172	2910	1405	1412	3273	2607	1047	1608	2276	1881	1755	2868	2725	2191	2385
EFNB1	955	1472	985	1890	680	583	658	1165	804	778	877	459	692	1924	518	652	271	559	550	157	141	928	327	153	354	533	437	598
PDPR	928.77	779.15	1562.72	765.22	959	1255.29	1117.69	1004.75	583.94	898.59	964.28	889.35	1391.28	1913.82	494	310	574	767	429	157	223	360	474	504	372	658	464	549
AARS	835	719	857	1083	858	910	936	1703	783	1157	1451	660	1124	1832	412	273	207	603	711	145	250	485	306	248	531	567	402	417
GLG1	2704	3125	2715	3479	3589	2901	3700	4406	2667	3350	5906	4497	8053	12445	3540	2074	2000	5446	3278	1141	1735	3207	3111	1979	4045	5949	5141	5195
KIF4A	48	18	61	63	29	33	77	174	28	70	166	55	52	111	112	29	60	192	231	30	54	139	51	35	177	83	58	86
TNRC6A	1803	1494	1312	1342	1438	1712	1743	2048	1425	1763	2754	1507	2083	3287	5005	2440	3027	5449	3774	2014	3033	3752	3270	2909	5364	4653	3403	4159
PLEKHG2	1166	818	1284	1240	582	1108	822	906	1012	1848	1700	522	644	908	503	254	294	375	251	198	264	462	169	240	564	296	189	215
DLL3	0	1	0	0	1	1	0	0	1	0	1	0	1	0	0	0	0	2	0	0	1	0	3	1	3	1	0	3
NAT14	61	75	88	145	72	80	50	59	48	77	93	36	62	117	78	65	43	119	79	24	50	92	50	42	102	82	59	86
PITPNM2	499	575	317	476	371	573	302	576	489	562	369	372	533	827	959	619	647	1086	721	469	417	636	817	519	605	936	742	933
EXOC1	762.88	647.27	684.37	663.57	616.7	663.19	908.42	1233.27	618.79	796.33	1390.77	829.38	1085.59	1674.53	1918	884	1215	2552	1818	665	981	1661	1344	1104	2207	2340	1540	2385
RBM27	553	588	668	736	713	599	856	1297	490	696	1367	876	1258	1882	1023	629	685	1648	1293	332	632	1120	995	708	1634	1735	1402	1613
POU4F3	1	0	1	2	5	1	0	0	3	1	1	0	5	3	1	0	0	0	0	0	0	0	0	0	1	1	1	0
OSBPL8	989	1228	1733	1447	882	824	1499	2343	1102	1033	2509	1235	1522	1863	2924	1585	2135	3494	2800	1029	1315	2877	1326	1399	3264	2763	1981	2391
DTX2	155	169	171	177	156	185	154	183	140	233	244	120	225	308	172	147	159	236	171	78	115	212	125	135	237	236	196	262
NLRC4	46	45	85	57	55	34	42	116	43	90	145	36	52	101	36	24	125	73	54	19	24	81	31	21	122	93	44	116
PUS7	129	85	148	121	96	118	178	345	83	125	344	124	163	211	482	190	296	507	729	157	264	407	271	298	722	348	306	354
LAMB4	346	223	118	117	143	164	94	524	190	346	128	201	270	303	335	124	46	149	537	129	170	185	187	110	109	249	271	192
NRCAM	568	371	372	580	812	823	881	1116	531	542	1292	1526	1527	2551	1487	648	803	3820	2035	577	678	1739	2746	1750	2465	4447	2708	3877
LAMB1	6868	6516.82	12568.2	7253.78	3280	4409	7421.35	8982	5148	7395.72	10433.2	4468	5462	9734.44	3484	1853	4790	4103	2822	954	1539	4109	1324	1330	3962	2310	1658	2107
SLC26A4	8	14	8	9	16	4.67	14	17	7	11	9	4	18	12	59	10	5	88	60	4	18	24	24	9	15	20	35	20
SLC26A3	0	0	0	0	0	1	1	0	0	0	0	2	3	1	67	18	10	9	16	15	21	29	31	50	20	28	24	41
DLD	423	460	591	622	562	452	928	1371	444	526	1542	752	952	1386	442	255	400	787	589	154	224	655	290	258	747	799	508	612
WDR7	610	612.97	617.96	537	455	592	632.72	798	531	697	1026.55	543	927.96	1047.92	1911	957	1254	2345	1539	723	1129	1938	999	1096	2279	2069	1618	1778
TXNL1	281	267.03	320.04	310	316	289	493	784	281	316	701	505	685	1057.08	868	473	497	1288	1167	306	467	1122	597	442	1237	1467	1187	1214
IL5RA	6	3	5	1	1	6	3	3	3	3	6	6	5	7	6	3	3	4	6	2	1	4	4	6	2	5	11	6
ABCC6	8	11	4	4	6	12	2	10	11	8	12	19	8	9	8	16	9	8	24	5	5	17	5	9	12	16	8	10
CMTM6	692	829	1381	1256	865	564.56	1508.77	2573	650	780	2741	1003	1305	1722	764	412	691	1336	1311	227	371	1363	432	331	1642	987	594	1178
ITGA6	2825.96	2312	3383	4598.98	1993.99	1654.94	4854	9691	2284	3571.97	8252.99	3041	4274	5449.99	2914	1262	2254	3600	3606	867	1479	3273	1123	1310	3039	2124	1610	1626
RAPGEF4	116	72	90	62	35	40	57	108	99	137	179	40	21	68	753	369	518	287	585	212	416	391	104	199	617	310	80	198
MAP3K20	862	666	1372	1211.78	948	877.73	1701	2586	1005.57	1235	3631	1096	1269	1595	2403	977	1589	2932	2669	804	1494	2145	1146	1290	5141	1798	1359	1368
SMPX	0	0	1	0	0	0	0	0	0	0	0	0	0	1	0	0	0	0	0	0	0	0	0	2	1	0	0	0
FH	164	157	250	247	249	206	370	480	191	229	587	345	483	778	136	67	76	361	240	39	64	216	132	79	245	422	262	314
SEL1L3	597	572	687	1397	381	543	1283	2202	496	1003	2128	903	1535	2192	1198	612	519	1651	1265	447	645	1703	360	682	1502	1088	768	1029
TF	24	29	21	6	28	14	15	23	20	33	26	12	18	31	28	12	15	28	20	12	19	22	22	9	27	24	10	16
CDV3	1411	1960	2506	2798	1882	1332	2750	5173	1693	1981	5194	1982	2771	4105	577	528	420	1177	1428	167	285	1130	551	325	1137	1029	757	746
MYO15A	7	14	6	5	24	18	20	4	8	9	7	19	27	70	13	6	4	24	11	4	6	14	22	13	10	38	19	56
ALKBH5	666	832.77	910	1015.92	889	629	1038	1469.95	760.74	1028	1606.95	882.93	1654.88	1956.88	470	409	254	811	689	141	282	663	434	301	699	924	705	786
APOH	0	0	0	0	0	0	0	0	0	0	0	0	0	0	1	0	0	1	2	0	1	0	0	1	1	1	0	2
NLRP1	984.74	938.38	1150	979.87	473.14	1186.12	519.61	570.94	935.87	1245.87	1282.51	325.42	426.06	474.48	1128	944	918	1291	793	463	841	1061	446	911	1421	719	471	594
PITPNM3	26	20	15	14	25	37	16	6	19	39	36	15	22	28	32	16	14	37	24	18	24	24	27	23	42	23	33	19
SPAG7	229	240	285	317	250	223	262	300	208	237	465	236	242	669	399	273	213	512	458	83	145	528	241	245	519	674	421	520
ORC6	53	17	82	61	43	30	70	111	36	52	142	36	60	99	92	24	49	146	177	22	31	155	48	26	204	87	59	97
ZFHX4	23	16	14	6	2	15	6	12	16	6	203	7	0	15	16	5	12	5	8	9	3	20	1	17	220	4	1	10
SLC17A6	0	0	0	0	0	0	0	0	0	0	0	0	0	0	1	0	0	0	0	0	0	0	0	0	0	0	0	1
CPA1	23	29	19	45	10	21	27	21	26	40	28	8	9	16	19	15	9	27	13	8	13	29	5	10	18	11	8	19
ZC3HC1	79	84	95	95	85	91	132	152	79	113	205	55	115	176	329	177	222	349	290	135	202	361	220	190	411	338	237	305
ESR1	111	84	47	35	38	120	63	102	152	67	96	64	51	122	916	322	255	970	429	489	261	411	156	501	609	777	298	553
RGS17	51	15	26	46	26	36	30	68	48	16	34	42	44	49	105	25	19	31	63	68	49	30	5	38	15	44	19	32
ANGPT2	466	193	490	478	390	489	558	1334	293	402	903	889	896	2911	371	253	458	1257	1471	72	210	775	305	427	778	2216	1084	1768
TMEM101	99	146	159	161	109	115	169	215	144	161	194	132	230	400	84	96	48	152	146	25	33	139	61	57	96	173	125	165
CD200	318.75	486	242	573.09	1184.25	730.64	1178.47	804	266	533.21	613.72	2159.66	4014.07	5595.02	448	332	206	3239	718	122	306	723	1519	506	448	3412	2735	3251
CCDC80	620	639	529	418	409	438	697	651	580	578	1256	413	420	892	412	280	173	430	260	110	112	285	118	146	544	272	147	212
CMA1	1	0	0	0	5	1.08	3	2	4	0	0	3	2	3	0	0	0	0	1	0	0	0	0	0	0	1	0	1
PSME1	463	496	570	797	518	430	693	1360	426	608	1109	460	742	1448	350	317	189	753	1168	54	91	979	162	180	721	728	490	754
PPP2R3C	170.93	198	228	227	132	179	234	402	173	162	373	183	273	310.98	661	352	467	868	841	213	367	772	411	381	976	912	566	740
HAUS4	124	101	191	174	124	129	174	249	151	218	344	121	186	239	146	102	102	206	193	62	75	230	63	74	230	224	113	200
JPH4	32	7	80	36	8	6	11	27	9	12	24	15	38	28	22	5	12	12	20	1	4	10	2	0	10	17	17	11
CEBPE	0	2	0	2	2	2	7	1	2	1	1	0	4	5	1	1	0	0	1	0	0	1	1	0	0	0	0	1
SLC7A8	538	446	542	480	931	737	835	799	802	592	602	1096	2332	3711	604	428	345	1743	693	313	175	510	988	502	393	1754	2149	1554
OSGEP	256	245	254	225	282	298	251	322	288	354	489	212	280	392	273	175	190	388	274	111	145	383	253	179	417	403	264	344
SLC22A17	190	135	191	189	199	263	162	143	162	239	209	109	207	247	74	47	40	108	47	13	22	77	77	57	100	90	70	86
RNF31	694	427	489	543	490	657	437	600	370	638	724	360	569	855	387	201	141	377	324	123	118	250	247	253	370	323	263	344
SCFD1	683	652	571	569	607	625	785	1155	596	705	1254	749	1108	1402	3660	1698	1897	4102	2747	1257	1511	2991	2132	2000	3889	3798	2932	3854
G2E3	295	261	315	267	214	209	381	678	228	285	575	309	366	462	847	399	544	1192	892	246	407	836	530	427	1092	972	665	757
HECTD1	3633.9	3303.39	3718.65	3799.37	4645.77	4344.02	5303.68	6928.79	3215.38	4779.71	7344.96	6195.35	10016.6	13278.6	3017	1715	2076	5735	3665	1152	1745	3413	3347	2410	4012	6616	4979	5807
HNRNPC	2380	2180	2825	3098	2656	2279	3216	5855	2101	2650	5192	3118	4664	8198	5365	2603	3317	8412	6725	1937	2960	6230	4616	3277	7574	8416	6351	8075
RPGRIP1	14	17	35	18	22	26	21	20	29	20	38	19	6	28	38	20	23	70	23	14	14	29	22	23	32	36	27	40
SUPT16H	851	879	1052	1239	973	846	1273	2062	890	1089	2243	1167	1462	2389	702	517	450	1287	1077	200	331	899	537	486	1033	1362	888	1004
TOX4	581.38	598.45	751.4	801.98	778.89	661.26	897.32	1202.74	589.37	758.96	1377.69	946.7	1401.42	2499.25	559	366	331	896	660	177	273	627	529	428	749	1170	781	963
GEMIN2	37	21	40	43	26	19	47	87	32	47	90	29	42	71	78	40	52	131	92	32	56	116	54	32	122	94	62	96
TGM1	37	20	15	24	11	22	18	17	15	32	21	14	28	41	21	9	1	22	28	2	6	17	7	12	12	13	23	22
TINF2	373	405	459	553	390	368	389	535	366	458	698	347	522	801	69	51	43	126	116	16	14	146	44	35	137	143	93	128
DAZL	0	2	1	0	1	0	3	7	0	0	0	4	2	3	9	3	2	22	8	2	1	6	17	17	3	59	36	43
TBL1Y	0	9	0	0	3	0	0	0	2	6	3	0	0	0	3	35	1	0	1	26	17	2	35	0	32	1	0	1
SEMA6A	1600.56	1124.8	1571.38	2630.92	3113.21	2719.57	2559.45	3607.38	1104.97	2573	3754.84	3753.65	5068.79	9583.61	2713	966	1407	6888	4590	793	1588	3643	4758	2405	3938	7391	6138	7634
TRPM7	1677.3	1516.83	1455	1380.65	1655	1647.87	2168	3130	1169.13	1925	2765	2163	3610	3880	2863	1582	1946	4568	3035	1215	1773	2787	2639	1943	3630	4484	3650	4279
TYRO3	202	153	525	380	275	278	324	301	237	415	436	233	270	470	110	56	199	163	94	38	67	139	84	111	146	159	92	143
WDR76	74	47	104	117	60	65	154	333	60	100	249	65	98	161	118	30	65	233	221	52	75	163	58	59	204	115	100	91
CAPN3	181	99	124	62	71	145	64	126	134	152	122	54	79	134	259	101	169	268	246	108	114	199	148	155	220	180	109	175
SNAP23	986.16	1079.13	788.18	957.78	1001.78	787.07	1399.27	1847.24	722.27	809.02	1533.07	1806.93	2766.43	3913.53	1916	1060	1012	3138	1903	562	753	1757	1987	959	1837	4385	3546	4148
TBX15	6	3	3	5	7	25	6	4	5	6	3	0	4	27	40	6	9	27	14	5	12	5	18	27	6	14	5	33
PHGDH	338	266	58	249	124	152	145	289	178	138	263	56	98	200	192	100	17	134	173	41	50	160	60	79	160	81	49	148
COL9A3	26	71	22	65	37.53	37	59.83	31	26	39	29	13	27	38	14	25	4	36	19	4	5	33	4	12	18	16	11	10
EZR	6117	6438	7707	6623	7097	8402	8984	9773	4411	6512	9239	9527	18976	30688	7254	5049	3204	11941	7336	2728	2682	5913	8282	3625	5616	12292	13499	13647
MYL6	2153.72	2148.19	2984.18	2948.69	2186.08	2053.08	2529.17	2963.1	2290.12	2593.8	4985.9	1482.71	1716.3	5317.74	3448	2866	2462	4797	5516	882	1222	7569	1374	1303	6468	3875	2178	3944
AGO1	549.66	538.03	682	803	681.88	694	862.23	887.98	650	899	1306	799	912.62	1506	389	222	243	556	385	177	251	402	303	231	521	506	299	431
TEKT2	4	0	7	0	0	15	5	9	2	3	2	2	11	13	1	1	0	1	0	0	0	0	1	1	0	3	6	3
CLSPN	70	23	110	102	80	60	129	343	50	98	235	53	75	175	99	24	50	149	249	26	52	121	47	54	163	88	56	79
RFFL	246.62	250.2	325.73	372.59	261.52	263.25	325.14	457.92	251.01	336.15	703.35	289.96	379.47	590.63	800	334	558	953	724	353	537	788	473	499	1135	759	605	826
UNC13D	1097	1020	245	630	1688	2089	777	728	624	898	352	1195	2775	3550	502	364	59	794	348	149	99	220	1211	378	133	1156	1195	1392
MFSD11	555.95	529.74	431.26	454.06	403.49	539.43	611.36	613.01	357.01	513.74	784.25	651.07	891.56	1090.52	1123	678	588	1651	972	510	616	961	1065	769	1206	1941	1245	1858
DPYSL2	1745	2398	4174	3482	1877	2119	3320	4781	3062	3277	5367	2006	2112	3804	1786	1138	1863	2054	2334	765	1386	2286	909	1073	2471	1553	938	1205
TGFB2	646.41	812.21	920.34	608.72	568.29	409.22	557.14	814.34	504.17	547.75	1357.92	334.36	530.11	1234.49	1436	902	1422	1194	731	442	572	876	820	519	2466	667	757	672
GPATCH2	443	397	387	342	298	364	463	598	328	376	666	369	460	741	2192	1133	1047	2699	1656	838	1029	1883	1426	1151	2304	2498	1750	2100
NUP50	566	697	756	792	832	644	997	1389	614	756	1383	1201	1825	2595	500	337	364	1013	688	237	358	604	710	420	668	1215	981	960
CDC45	23	13	39	34	18	17	29	39	14	20	72	15	22	38	43	9	34	97	100	15	19	83	21	21	80	49	29	46
COMT	718	736	951	806	712	681	631	1163	618	896	1567	452	895	1272	1170	788	662	1513	1889	336	505	1459	980	717	1943	1596	1221	1558
ADA2	180	277	542	501	191	181	261	614	340	275	577	225	222	927	146	99	106	108	194	58	52	222	57	86	168	159	80	439
VNN3	43	63	17	24	157	70	112	132	37	70	37	78	238	836	35	45	8	146	92	17	26	39	219	38	13	118	150	660
ECHDC1	331	358	395	500	304	298	573	862	317	402	810	400	522	798	1095	470	643	1344	1162	377	559	1119	538	495	1358	1082	854	1089
LRRFIP2	606	681	852	620	443	615	759	860	585	670	997	635	1015	1362	2721	1696	2282	4215	2403	1038	1640	2403	1791	1438	3317	3743	3408	2967
SEC22C	307	286	466	408	288	335	499	537	293	407	708	341	582	675	325	142	222	476	343	103	172	364	220	207	439	375	268	411
XYLB	45	35	29	33	31	37	41	52	37	59	57	16	31	57	130	56	95	149	141	70	72	130	97	118	190	134	102	167
HDAC6	682	584	609	532	712	807	606	615	548	766	782	536	760	1232	238	165	124	351	248	90	113	208	299	213	267	371	207	315
OR1I1	0	0	1	0	2	0	0	0	0	0	0	0	4	0	0	1	0	0	0	0	0	0	0	0	0	2	1	0
GABRP	3	33	8	15	4	32	9	11	13	0	17	15	4	10	15	10	1	12	7	14	0	6	2	15	2	8	4	6
CDC6	87	50	77	112	68	54	141	323	43	103	228	82	132	203	73	22	28	133	146	16	32	116	51	39	124	64	51	79
UPRT	104	92	112	95	60	81	115	171	63	109	164	75	93	165	254	150	152	363	239	117	186	275	150	190	349	233	114	194
CDC23	301	341	420	484	394	311	567	842	339	535	948	477	636	979	229	149	175	394	385	71	141	389	231	131	405	414	287	379
AAAS	250	244	199	264	256	281	250	358	210	337	457	219	387	639	237	149	84	239	177	89	95	222	166	166	266	221	161	254
CBX5	1301	1367	2105	3117	1876	1588	3034	4282	1310	2184	4687	2971	4286	5328	632	320	392	1103	1032	194	350	938	482	358	979	1262	898	875
FMO2	5	11	17.45	15	12	11	8	13	14	15	12	7	13	7	0	1	4	8	5	3	2	6	2	2	9	14	4	2
SUCO	1087	979	975	973	1015	849	1258	2251	810	912	1892	1651	2339	2371	1738	816	897	2258	1792	573	789	1399	1304	973	1896	2393	1867	1945
MSH2	307	280	363	372	209	310	416	855	313	507	674	247	390	465	668	342	452	737	904	331	433	778	319	417	783	548	394	498
MAP3K1	1026	1089	1172.77	1549	838.95	819.68	1277	2619.81	980	1317.69	2502	791	1161	1802	1877	1067	1557	2233	2323	710	1116	2364	919	965	2608	1583	1179	1440
DHPS	335	303	304	313	334	404	303	408	311	510	455	310	524	708	147	110	91	237	147	54	56	191	142	109	192	298	243	244
HOOK2	724.11	628.07	277	470	747	1608	544	476	538	971	500	460	755	1500	498	410	187	937	584	252	180	569	1080	499	562	1490	1083	1807
NXPE1	10	8	5	6	10	6	5	17	2	16	9	14	15	19	4	8	4	18	19	1	1	14	1	4	17	69	23	27
ARCN1	1060	1322	1071	1101	1183	881	1569	2025	1165	1117	1975	1680	2661	4011	657	388	362	1074	895	186	272	810	547	354	787	1428	1226	1148
EPB41L4B	37	36	40	31	97	64	82	103	35	35	112	95	208	209	49	24	57	167	75	27	40	85	149	87	115	202	204	165
TMEM38B	38	34	49	54	57	35	57	162	26	25	105	65	113	153	106	57	76	261	234	41	61	107	152	104	181	184	231	327
PSMD5	249	279	294	351	245	288	427	680	297	283	646	336	403	608	421	210	266	597	456	188	280	512	281	247	588	581	357	431
PTGS1	49	61	102	101	97	70	77	98	61	105	270	62	71	136	35	46	31	60	41	14	13	79	27	32	70	46	29	60
NUP188	521	500	546	557	490	627	562	734	462	742	904	455	884	1017	358	201	189	436	313	158	178	351	244	211	436	531	424	452
CRAT	229	257	238	257	154	209	170	191	213	247	238	226	414	585	125	67	61	158	111	44	49	134	79	68	130	247	183	187
SH2D3C	348	394	543	604	203	510	386	487	470	758	642	218	298	392	659	513	472	794	532	340	636	787	247	524	758	572	340	391
NANS	231	249	184	239	141	146	183	317	175	156	267	125	186	414	219	190	124	316	319	55	53	318	134	136	309	352	232	365
TBC1D2	331	294	239	273	208	326	246	347	281	292	335	159	371	447	350	177	211	431	342	163	128	352	256	187	505	469	425	525
WHRN	96	68	25	26	50	41	17	48	126	49	43	19	18	62	146	59	38	60	86	100	25	47	82	51	53	63	42	53
PDE6C	11	3	5	5	5	4	10	5	7	9	7	8	4	4	8	2	5	13	11	0	1	14	3	2	16	20	8	16
CWF19L1	181	165	232	193	195	179	188	353.98	148	276	398	175	267	413.96	418	231	274	436	410	197	258	442	307	271	582	459	343	481
SEMA4G	75.9	76.61	72.5	131.63	60	95.9	103.9	82.74	60.71	147.79	98.37	75	98.67	126.49	36	20	17	58	58	22	22	79	11	26	45	101	66	61
BTAF1	1935	1659	1705	1286	1691	1876	1900	2151	1418	1942	2666	1529	2522	2817	2073	975	1369	2681	1810	836	1080	1694	1610	1336	2366	2425	1712	2494
IKZF5	233	229	302	210	253	226	342	490	183	265	486	290	394	485	211	130	175	389	275	96	186	260	209	147	326	349	254	343
BLNK	98.98	105.4	58.35	90.25	78	75.53	84	212.52	86.53	106.45	129.73	59	116.1	196.2	256	238	124	456	490	123	160	489	244	226	411	478	428	472
TLL2	10	1	1	21	3	8	6	12	2	6	14	6	10	12	26	12	4	47	20	3	6	54	39	20	20	37	63	54
[truncated: 28,877 more rows]

## Sheet: Supplementary Figure 1d
TSS	Cov_3_bulk	Ctrl_1_bulk	Ctrl_2_bulk	Ctrl_3_bulk	Cov_4_bulk	Cov_5_bulk	Cov_6_bulk	Cov_7_bulk	Ctrl_5_bulk	Ctrl_7_bulk	Ctrl_9_bulk	Cov_3_sn	Cov_4_sn	Cov_5_sn	Cov_6_sn	Cov_7_sn	Ctrl_1_sn	Ctrl_2_sn	Ctrl_3_sn	Ctrl_5_sn	Ctrl_7_sn	Ctrl_9_sn
chr1;28554;30555	80.9912	118.021	26.5647	18.383	28.6018	5.96991	37.2129	34.0496	68.4532	92.6474	71.911	2.15134	0.317889	0.228051	0.438525	0.901099	0.671362	0.415419	0.194251	0.322242	0.614945	0.49144
chr1;35081;37082	0	0	0	0	0	0	0	0	0	0	0	0	0	0	0	0	0	0.005005	0	0	0	0
chr1;64419;66420	33.8171	112.268	37.0349	14.8132	64.5136	21.4348	92.4256	51.7557	80.026	75.1047	84.929	0.10141	0.176605	0	0.1949	0.235069	0.163304	0.180182	0.155401	0.13915	0.157678	0.092975
chr1;90105;92106	29.1487	41.5807	103.857	46.1554	23.283	31.9951	44.2471	58.4387	69.0886	144.702	87.8293	0.224551	0.415022	0.126695	0.438525	0.470139	0.408261	0.590596	0.407928	0.827576	0.720064	0.405106
chr1;132723;134724	86.3816	173.532	117.295	121.975	84.2709	125.536	85.6317	118.213	85.4354	128.335	199.568	0.586729	0.282568	0.557459	0.29235	0.352604	0.562493	0.205207	0.33994	0.366184	0.41522	0.458235
chr1;139339;141340	120.104	47.781	41.065	39.0113	27.0633	97.767	18.3409	27.0869	62.9282	45.7516	62.2317	0.195576	0.158945	0.101356	0.073088	0.137124	0.244956	0.200202	0.126263	0.13915	0.115631	0.099616
chr1;159446;161447	0	0	0	8.58266	0	0	0	0	0	0	0	0	0	0	0	0	0	0	0	0	0	0
chr1;172862;174863	1.50813	21.8719	0	0.130364	6.38205	0.072989	0	0	1.56602	0.966793	1.84126	0.014487	0.017661	0	0	0.039178	0	0.005005	0.009713	0.007324	0.010512	0
chr1;265855;267856	36.9891	45.9571	54.3898	42.4811	21.6549	23.0765	17.8964	22.9247	45.5017	48.7332	51.9058	0.173846	0.211926	0.78551	0.29235	0.156713	0.281246	0.240242	0.155401	0.197739	0.22075	0.312131
chr1;357857;359858	0	0	0	0	0	0	0	0	0	0	0	0	0.017661	0	0	0	0	0.02002	0.029138	0.021971	0.015768	0.013282
chr1;450697;452698	0	0	0	0	0	0	0	0	0	0	0	0	0	0	0	0	0	0	0.009713	0	0	0.006641
chr1;586629;588630	11.1708	103.547	111.118	213.767	48.6946	43.3972	26.6841	76.9901	67.7253	152.283	198.343	0.094166	0.936007	0.430764	0.633425	1.15576	0.925391	1.33635	3.90445	0.893489	2.02879	2.60995
chr1;685673;687674	0	0	0	17.7936	5.91337	6.2378	0	11.3821	13.524	0	0	0.014487	0.052982	0.050678	0	0.078356	0.127014	0.04004	0.03885	0	0.015768	0.019923
chr1;759911;761912	22.4481	20.0226	33.3409	26.5786	5.9609	9.0366	12.5306	11.1327	8.40436	29.2283	20.904	0.043461	0.088303	0	0.1949	0.058767	0.117942	0.065066	0.019425	0.080561	0.110375	0.033205
chr1;777747;779748	1266.44	2737.25	1328.8	1103.96	1388.77	1076.32	957.156	972.933	1060.97	1567.61	1405.98	14.929	13.1129	9.83155	13.2288	13.2031	19.5602	22.8481	16.7153	13.7026	26.3323	16.616
chr1;816371;818372	474.716	330.205	165.073	111.848	129.415	203.069	168.619	170.671	156.293	197.934	175.891	3.99845	1.46582	2.28051	2.21699	3.03631	1.44252	1.36137	0.281664	0.637161	1.16156	0.909829
chr1;824138;826139	181.764	233.111	226.358	121.281	81.7719	135.505	150.325	113.27	150.929	144.079	118.884	0.695382	0.591627	0.861527	0.633425	0.607262	0.961681	0.650656	0.582754	0.600542	0.851463	0.591057
chr1;826522;828523	879.267	1369.54	839.196	739.263	478.897	553.94	606.844	384.425	528.641	933.92	644.3	11.0247	6.70216	6.48679	6.38297	6.93454	10.2882	11.2614	6.73081	6.5254	14.5958	7.62396
chr1;875903;877904	371.501	629.937	337.249	110.743	158.365	318.292	149.329	310.559	159.612	311.296	238.471	0.688139	1.19208	1.26695	1.02322	0.999044	1.85078	0.890899	0.621604	0.710397	1.47166	0.863341
chr1;903834;905835	551.343	1379.05	691.732	300.276	508.458	424.675	393.399	886.057	339.398	656.36	435.195	5.86004	3.65572	4.71306	5.4572	4.11371	8.93637	6.87193	2.88463	3.56663	10.9586	4.85463
chr1;910435;912436	231.482	674.14	460.047	306.512	252.227	421.6	200.961	247.801	207.167	296.33	173.723	0.514293	0.69759	0.937545	1.14504	0.979455	2.06852	0.940949	0.446778	0.732368	1.75023	0.371901
chr1;913171;915172	308.262	585.736	335.755	346.052	211.268	286.431	187.104	247.937	237.156	293.608	229.585	0.927176	0.785892	0.988223	0.828325	0.744386	1.17942	0.920929	0.475916	0.505334	0.872487	0.67075
chr1;920016;922017	492.112	310.139	216.198	280.446	152.887	430.479	183.331	394.773	227.083	231.996	310.073	1.70224	1.38635	1.59636	0.925775	1.44959	1.46974	1.26127	0.951831	1.01799	1.5032	0.909829
chr1;922928;924929	247.429	344.708	200.07	328.931	154.49	422.894	170.593	305.676	236.996	125.542	232.196	2.16583	1.09495	2.60992	1.33994	1.44959	1.11591	0.855863	0.767292	1.14249	1.60306	1.06921
chr1;958309;960310	828.286	1006.81	505.972	658.499	511.196	682.925	569.367	753.693	530.859	635.174	655.557	9.23555	5.8103	5.87866	6.40734	6.85619	6.6864	6.40646	6.48799	6.2764	9.31353	7.18565
chr1;959584;961585	490.649	648.829	330.242	216.693	335	394.042	288.763	457.595	342.587	285.445	342.003	2.8105	1.84552	3.47145	2.67987	2.8796	2.07759	1.70172	1.97165	1.80895	3.58981	1.87943
chr1;965482;967483	834.892	742.847	472.492	548.999	431.331	694.816	433.398	562.771	389.027	366.97	606.581	3.5421	2.85217	2.76196	3.33766	2.50741	2.79432	2.51754	2.85549	2.23372	2.88551	3.35375
chr1;981093;983094	447.535	236.563	282.9	295.556	286.549	501.084	243.409	367.834	214.554	222.388	321.387	1.04307	0.900686	1.54568	0.9745	1.27329	0.970753	0.750757	0.893556	0.820253	0.714808	0.630903
chr1;997051;999052	795.168	455.306	345.072	290.978	269.188	661.225	231.402	449.378	223.957	194.631	327.019	2.41935	1.35103	2.63526	1.65665	2.38987	1.0887	0.975985	0.874131	1.32559	1.20361	1.06921
chr1;999172;1001173	1120.59	943.804	457.758	716.722	608.603	1195.26	613.503	727.912	624.533	432.18	566.8	12.4372	5.28932	10.7184	9.08721	7.48304	4.73582	4.11916	2.88463	4.09394	6.1915	4.47609
chr1;1000138;1002139	1339.49	784.266	441.699	648.649	618.673	1193.97	573.567	798.063	546.247	409.905	477.616	12.4155	5.67785	12.1627	9.62319	7.13043	5.1713	4.11415	2.93319	4.07197	6.06536	4.48937
chr1;1012193;1014194	1522.93	981.431	446.103	583.884	613.677	1423.28	574.901	948.455	477.414	367.264	526.359	11.0682	5.96042	10.313	8.47815	7.42427	5.04429	3.60864	3.60336	3.38354	4.49383	4.40304
chr1;1019120;1021121	1019.14	948.155	450.63	337.669	661.22	1058.44	646.311	794.249	526.187	536.537	735.397	10.8581	5.21868	10.0089	10.7926	7.58098	4.9082	3.84888	2.36015	4.81898	6.35969	4.96089
chr1;1054033;1056034	453.044	257.315	281.46	226.594	178.056	418.284	221.927	383.962	158.942	163.297	268.704	0.804036	0.759402	1.46966	0.535975	0.861921	0.616927	0.595601	0.446778	0.454068	0.60969	0.577774
chr1;1062288;1064289	508.908	540.345	524.82	225.246	186.543	457.64	275.068	438.904	274.894	216.286	422.85	1.83262	1.56295	2.45789	2.3388	1.82179	2.08667	1.70172	1.98136	1.96275	2.60169	1.78645
chr1;1073306;1075307	835.684	1994.5	2348	2787.71	1175.52	1062.7	977.739	1167.43	2734.23	2612.63	3273.79	1.88333	7.48805	3.42077	5.0674	3.66316	10.2428	19.8	22.64	18.7413	20.9081	17.1141
chr1;1096585;1098586	198.147	223.057	247.499	268.006	222.091	155.718	175.15	141.698	143.952	125.996	118.579	0.434614	0.556306	0.861527	0.414162	0.411371	0.671362	0.290293	0.670167	0.388155	0.357404	0.471517
chr1;1115361;1117362	2464.91	1550.36	986.693	747.762	994.731	1005.67	689.107	975.908	819.895	1046.02	1229.9	19.8401	10.9054	11.96	10.7439	9.75537	9.87084	12.898	7.01247	9.865	13.8915	10.473
chr1;1136017;1138018	309.875	235.92	158.253	182.763	190.012	328.845	157.982	223.449	192.268	177.681	171.744	0.956151	0.865365	1.67238	0.925775	1.35165	0.716724	0.655661	0.602179	1.12052	0.835695	0.757084
chr1;1168357;1170358	627.222	327.154	261.266	209.002	200.403	379.406	301.327	286.854	249.548	199.466	275.515	0.992369	0.732911	0.810849	0.9745	0.959866	0.834666	0.600606	0.41764	0.812929	0.904022	0.458235
chr1;1172884;1174885	296.877	273.194	259.185	191.033	242.682	281.317	203.342	376.496	272.577	207.283	400.429	1.02134	0.874195	1.26695	1.19376	1.39083	0.925391	0.430434	0.738155	0.629837	0.893511	0.697314
chr1;1178555;1180556	430.263	362.738	205.121	213.187	99.2679	328.418	169.476	320.518	196.17	146.654	275.788	1.07205	0.600457	0.912205	0.730875	0.66603	0.653217	0.470475	0.33994	0.329566	0.520338	0.36526
chr1;1205592;1207593	390.971	286.094	246.387	208.998	201.46	260.076	190.643	355.48	205.36	193.594	224.046	1.23865	0.980158	0.861527	0.657787	1.35165	0.762087	0.595601	0.563329	0.812929	1.05119	0.750443
chr1;1213153;1215154	572.115	295.515	213.315	263.018	223.6	365.823	213.273	320.459	221.033	232.054	272.654	1.91955	1.29805	1.19093	1.7541	1.91973	1.27922	0.720727	0.563329	0.878842	1.11952	0.850059
chr1;1231067;1233068	1282.96	1678.72	1125.61	1255.61	677.731	990.777	1021.63	1128.01	1202.11	1204.93	1712.06	14.2843	9.61614	10.1356	15.5433	11.4009	9.31742	13.914	13.2479	16.5442	16.4196	14.8827
chr1;1231237;1233238	1295	1691.44	1154.25	1224.49	657.962	963.881	1006.33	1078.81	1185.97	1208.74	1692.7	14.0525	9.56316	9.70485	15.4215	11.2441	9.23577	13.834	12.8206	16.3245	16.3145	14.6569
chr1;1245722;1247723	377.985	218.304	226.975	254.374	201.601	210.47	214.407	264.306	183.894	183.116	277.733	0.659165	0.962497	0.734832	0.828325	0.783564	0.843739	0.585591	0.514766	0.915461	1.10375	0.677391
chr1;1250334;1252335	425.496	446.28	251.143	375.207	263.206	301.16	201.441	340.144	297.58	207.038	299.616	1.09378	1.17442	1.97645	1.14504	1.31247	1.43345	0.790798	1.02953	1.45009	0.735832	1.07586
chr1;1272885;1274886	915.658	998.177	822.576	808.192	459.954	707.338	291.545	647.403	666.125	595.942	948.05	7.73613	4.69769	6.18273	6.13935	5.05399	4.83562	5.57563	5.22536	6.28372	7.77354	6.8868
chr1;1274223;1276224	650.621	491.389	459.209	554.159	233.445	541.759	178.636	436.009	305.609	272.415	308.66	1.83262	1.35986	1.97645	1.07195	1.44959	1.38809	1.44646	1.30148	1.50868	1.77651	1.28173
chr1;1279436;1281437	199.434	204.414	322.949	261.279	164.204	280.94	158.496	351.559	198.089	184.073	199.616	0.861984	0.838874	1.06424	0.535975	0.803153	0.925391	0.55556	0.844993	0.812929	0.641225	0.684032
chr1;1307597;1309598	2208.23	2496.37	1876.36	1706.85	1017.22	1859.35	1233.35	1464.29	1444.32	1452.29	1791.14	15.0304	8.39757	11.8333	11.1093	8.97181	9.76197	13.1082	13.8598	15.1527	15.8782	16.2507
chr1;1308609;1310610	1265.08	1100.53	1191.59	1102.52	682.343	1361.75	505.257	970.161	761.483	749.768	905.735	3.87531	3.77935	5.29586	2.87477	3.38892	4.75397	5.5556	6.27432	5.74909	5.39785	5.8508
chr1;1317689;1319690	380.236	463.507	509.108	602.71	279.006	380.337	412.982	489.111	373.608	233.036	380.749	1.12275	1.92499	2.12848	2.09517	1.93932	1.85985	1.65667	3.85589	1.97739	1.75023	2.22476
chr1;1323691;1325692	860.627	1230.62	723.54	973.464	453.803	758.845	380.767	810.552	804.578	772.984	1117.41	8.24318	5.58072	6.00535	8.21016	6.15098	6.50495	8.57365	11.014	11.7106	13.5656	10.5261
chr1;1323756;1325757	845.533	1247.29	720.544	985.41	448.962	773.526	393.353	838.719	811.127	785.835	1141.76	8.33734	5.61604	5.95467	8.25889	6.19016	6.67733	8.56864	11.082	11.857	13.6497	10.5726
chr1;1330280;1332281	680.726	1039.51	1033.31	771.536	493.978	731.77	390.057	856.849	693.945	562.267	1184.17	1.91955	4.30033	3.2434	2.46061	2.72289	6.04226	5.64069	4.5649	4.93616	4.16796	5.69141
chr1;1348418;1350419	458.624	1162.3	706.984	895.792	511.288	835.307	539.363	815.835	607.156	670.239	1026.62	7.56228	4.75067	7.22163	7.11385	5.70043	4.9082	6.85692	7.27471	8.29773	10.6853	8.72638
chr1;1360777;1362778	601.522	500.459	460.051	369.036	362.214	565.603	328.324	488.856	276.468	208.333	458.92	2.65839	2.55194	4.05425	3.04531	3.21261	2.57658	1.95697	2.40872	2.29964	1.88688	1.40791
chr1;1374495;1376496	2410.43	2989.54	2067.58	1648.83	1697.85	2158.81	1657.05	2239.11	1973.34	1840.22	2141.31	21.0136	16.9894	16.369	17.8821	17.3364	19.1338	21.4266	17.842	21.3998	21.665	22.0683
chr1;1398335;1400336	1106.97	1967.58	1007.61	1051.23	821.196	967.326	941.816	1128.11	1292.71	1157.09	1658.57	13.7121	11.3734	7.90578	13.1801	9.32441	9.68939	12.1222	11.5482	14.3764	15.1634	14.4377
chr1;1398520;1400521	1120.76	1963	1001.06	1060.73	814.78	987.001	912.019	1088	1278.09	1153.69	1661.47	13.8207	11.2939	8.05781	13.3019	9.28524	9.76197	11.9621	11.1209	14.2958	14.8638	14.0924
chr1;1406293;1408294	594.583	812.675	660.582	527.721	535.097	595.451	377.07	586.52	664.338	563.553	623.273	7.72888	5.73966	5.39722	6.28552	5.79837	6.30536	7.44251	7.30385	7.71184	8.99292	7.52435
chr1;1408096;1410097	182.781	208.664	286.315	384.997	240.056	229.194	154.218	312.437	227.627	169.603	174.835	0.789549	1.27156	2.05246	1.09631	1.33206	1.27922	1.20622	1.98136	1.58924	1.08272	1.28173
chr1;1419245;1421246	508.519	529.569	522.084	423.185	232.2	528.596	260.551	561.252	272.163	181.444	407.17	1.55737	1.68658	1.90043	1.19376	1.78261	2.10481	2.0821	3.4771	1.65515	2.8277	1.35478
chr1;1420769;1422770	520.411	895.499	803.34	536.384	404.977	587.107	364.648	830.978	487.022	456.747	666.842	1.68051	4.30916	4.2823	2.80169	3.85905	5.71565	4.86991	6.66282	4.48942	5.00366	4.72845
chr1;1425128;1427129	541.24	679.883	488.617	484.733	397.445	478.511	333.23	546.258	335.463	167.518	319.001	1.28935	2.03979	3.29408	1.1694	2.27234	2.82154	2.19722	2.71952	2.10922	1.91842	1.64699
chr1;1433573;1435574	692.892	1038.26	1065.73	898.555	635.751	1142.15	537.605	1158.88	679.789	615.438	675.772	3.36826	3.58508	4.43433	2.75296	4.46632	5.67029	5.63569	5.76926	5.19249	6.07587	4.59563
chr1;1433861;1435862	657.164	858.361	1092.09	869.177	534.312	908.157	515.655	943.915	657.983	644.126	695.353	4.65037	3.61157	5.1945	3.67874	4.76015	4.91727	6.18124	7.27471	6.93553	7.45293	6.32895
chr1;1448689;1450690	178.785	190.872	145.197	185.052	121.077	193.582	211.167	160.472	148.485	91.5065	139.924	0.63019	0.529815	1.06424	0.633425	0.607262	0.671362	0.520525	0.553616	0.476039	0.304845	0.478158
chr1;1470765;1472766	599.232	831.768	589.664	430.085	391.319	384.454	447.569	483.241	616.586	672.878	802.028	8.99651	5.80147	5.67595	8.47815	6.97372	6.59568	8.3234	7.94488	8.78842	10.1965	8.69982
chr1;1511162;1513163	1020.01	1352.5	909.179	905.57	646.975	660.875	660.191	734.088	1023	863.639	1025.97	10.0686	7.12601	7.55103	7.47929	7.42427	6.83156	10.5156	9.77084	11.7618	12.4618	11.7149
chr1;1539624;1541625	991.848	786.906	446.032	306.96	359.586	532.007	244.426	519.273	267.871	308.66	453.873	5.17191	2.13692	4.7384	3.48384	3.66316	1.62397	1.11613	0.602179	1.58192	2.35466	1.38799
chr1;1573102;1575103	468.693	1134.26	779.361	992.88	619.43	467.873	659.966	677.266	790.422	767.925	768.796	8.93856	5.95159	7.17095	9.81809	8.65838	6.55032	8.1232	10.1593	11.1686	11.8259	10.8715
chr1;1573863;1575864	723.834	1469.91	914.841	1167.37	884.7	589.451	816.982	824.445	855.23	920.136	878.917	11.2782	7.56752	8.46324	11.6696	10.7544	9.10875	10.2253	13.4422	13.6953	14.6378	12.9435
chr1;1599135;1601136	215.231	124.74	174.439	278.152	88.8432	271.51	84.2674	233.247	156.778	111.212	184.214	1.62256	0.750571	1.6217	1.29121	1.39083	0.780232	0.635641	0.543903	0.776311	1.10375	0.664108
chr1;1599314;1601315	178.228	125.131	168.726	257.377	81.4437	223.936	103.878	256.677	154.937	103.783	196.646	1.52115	0.724081	1.59636	1.19376	1.39083	0.834666	0.610616	0.534191	0.8349	1.12477	0.650826
chr1;1614415;1616416	1901.87	2480.3	1465.82	1551.09	1392.73	1565.29	1174.88	1480.74	1357.23	1776.52	1599.96	16.2111	11.1173	12.5428	14.447	9.95127	11.1954	15.2404	12.9274	14.6181	20.2301	15.6995
chr1;1614795;1616796	1873.79	2526.65	1394.67	1517.64	1406.25	1483.86	1153.52	1489.47	1380.42	1562	1498.62	15.5737	9.97818	12.0867	13.643	9.26565	10.4787	14.6848	12.6652	14.186	18.8005	15.0885
chr1;1631163;1633164	542.42	470.781	255.21	265.601	192.206	449.735	227.08	582.378	235.712	209.732	409.662	3.49864	2.05745	2.68594	2.16826	3.62398	1.27014	1.35136	0.563329	1.62586	2.37569	1.32822
chr1;1658012;1660013	650.28	1071.17	540.306	617.035	396.945	407.125	376.887	467.232	831.394	531.584	632.819	10.8581	6.87877	7.14561	7.08949	7.7377	9.8164	11.4616	9.32406	13.1094	10.3227	9.35065
chr1;1658325;1660326	669.853	1071.5	515.444	681.694	430.032	465.228	384.336	460.857	842.533	523.929	647.055	11.0609	7.04654	7.47502	7.13821	7.914	10.0069	11.5266	9.5086	13.124	10.5171	9.41042
chr1;1691795;1693796	2549.45	1926.27	1904.68	2201.77	1327.92	512.772	1353.6	1758.16	2161.06	2747.87	2914.96	19.3041	14.2255	6.8162	10.5733	12.2236	10.7418	19.9001	17.1135	19.3931	32.1874	23.4696
chr1;1723357;1725358	1101.05	1295.93	1174.08	899.577	707.629	1025.85	743.866	894.959	648.868	1076.27	1131.13	13.7917	10.8524	9.40078	10.1592	10.3039	12.1934	12.843	12.5389	7.46283	14.5852	13.6806
chr1;1744999;1747000	1899.25	1620.99	913.796	687.588	542.306	900.883	509.719	580.225	382.489	207.482	655.142	13.8787	8.76844	10.2877	5.6521	5.97468	8.59162	11.0361	6.78908	3.39087	2.44401	4.35655
chr1;1779457;1781458	730.107	524.719	528.451	370.509	524.83	587.978	346.228	552.903	381.569	256.803	417.105	5.02703	3.05527	4.07959	3.24021	3.66316	3.03927	2.11213	1.82596	1.88951	2.20224	2.27789
chr1;1890117;1892118	911.19	1219.17	863.841	510.498	355.408	1006.87	663.798	814.663	814.884	577.283	777.368	12.4589	5.79264	10.9718	15.5189	9.97085	6.84971	9.07415	6.01208	9.35234	8.9719	6.93329
chr1;1890471;1892472	943.873	1207.07	862.017	516.906	391.615	1044.65	646.98	801.002	774.733	525.349	779.924	11.5245	5.53657	10.4143	14.8855	9.30482	6.58661	8.8189	6.05093	9.05207	8.41477	6.60124
chr1;1914108;1916109	472.877	342.265	426.705	492.323	360.615	540.744	287.346	591.177	251.325	149.221	217.152	1.20968	1.08612	2.73662	0.901412	1.13617	1.07962	1.01603	0.524478	1.07658	0.678017	0.790289
chr1;1918279;1920280	2200.77	1748.91	854.683	613.33	1019.51	1801.03	1121.72	1552.02	679.734	866.562	911.365	11.5173	8.14149	8.97002	8.91667	6.36646	7.36684	8.07314	4.28324	6.48146	7.31102	7.4513
chr1;2002837;2004838	366.721	367.533	491.599	275.36	252.641	335.495	194.931	413.44	203.945	214.214	308.168	1.49942	1.44816	1.41899	1.07195	1.2537	1.70562	1.76178	2.4767	1.31094	1.88688	1.20204
chr1;2014639;2016640	160.68	164.347	123.113	183.842	159.174	195.173	215.705	249.233	130.064	106.42	280.368	0.470832	0.662269	0.886866	0.535975	0.528906	0.544348	0.510515	0.660454	0.600542	0.620201	0.484799
chr1;2018329;2020330	269.101	246.498	161.376	152.502	82.4691	207.606	208.582	150.927	226.949	106.577	214.943	0.927176	0.476834	1.44433	0.9745	0.528906	0.707652	0.740747	0.543903	0.930108	1.15105	0.584415
chr1;2049070;2051071	529.581	1058.05	1198.72	1380.91	600.833	728.967	585.543	1003.36	1164.11	1044.45	1456.67	3.92601	3.90297	3.90221	4.26344	3.58481	4.96264	9.55964	11.014	12.1939	10.2281	12.5915
chr1;2049411;2051412	525.683	1094.57	1148.98	1390.83	610.791	709.058	551.168	993.729	1201.09	1056.37	1457.88	3.79563	3.87648	4.10492	4.50706	3.31056	5.2711	9.58967	10.7809	12.1939	10.6696	12.5184
chr1;2144279;2146280	464.74	499.654	612.264	825.103	442.895	379.081	265.185	390.232	415.831	254.391	514.961	0.948907	1.60711	0.836188	0.730875	1.11658	1.55139	1.64166	2.46699	2.84159	1.20887	2.12515
chr1;2183389;2185390	523.578	624.629	685.347	844.915	447.811	565.716	325.548	506.535	527.261	327.161	709.761	1.42698	2.14575	1.72305	1.65665	1.35165	2.44049	2.36238	3.65192	3.41284	2.04456	2.62987
chr1;2211523;2213524	1955.46	1720.12	1407.92	1357.76	1204.12	1533.83	907.098	1649.37	1350.49	1454.27	1502.98	15.4433	12.4507	11.0732	10.6464	11.4009	12.3113	15.3955	15.1322	15.7752	17.1659	13.0298
chr1;2211720;2213721	1958	1730.7	1356.47	1359	1204.18	1535.68	892.659	1625.2	1327.82	1428.51	1494.39	15.8344	12.5213	11.0732	10.7195	11.5772	12.2297	15.4156	15.103	15.7532	17.2027	13.1095
chr1;2227319;2229320	1725.73	3097.06	2071.57	1952.35	1940.79	2052.69	1919.42	2496.36	1592.4	1449.21	2427.36	25.0265	18.7378	17.6613	27.7732	17.7673	17.1651	21.7469	15.4721	20.8505	22.1485	19.3123
chr1;2314040;2316041	1207.72	922.916	734.238	267.24	449.884	775.672	472.837	611.125	482.169	387.846	463.231	7.1494	3.07293	5.95467	5.57901	4.6818	4.42736	2.37239	1.60257	3.08327	4.51486	2.85567
chr1;2325693;2327694	231.616	206.708	194.212	164.851	161.17	234.362	146.459	189.334	129.257	131.594	140.484	0.499806	0.468003	1.495	0.219262	0.861921	0.498985	0.325328	0.650742	0.783634	0.620201	0.43167
chr1;2362628;2364629	202.871	137.85	192.394	204.044	231.16	160.955	94.1415	168.604	142.295	91.0296	172.151	0.434614	0.326719	0.684154	0.365437	0.313426	0.498985	0.285288	0.543903	0.446745	0.394196	0.418388
chr1;2390707;2392708	1818.06	2359.5	1463.91	1428.49	1055.01	1528.14	1177.93	1437.96	1564.38	1481.95	1641.29	15.2187	12.1416	10.0343	14.0084	10.0884	11.0412	16.0162	11.8882	14.8378	16.3302	15.2811
chr1;2390775;2392776	1849.2	2348.01	1467.29	1397.65	1054.95	1530.92	1190.36	1438.17	1563.78	1498.06	1639.92	15.2694	12.1857	10.237	14.0572	10.1863	11.2045	16.1713	11.9562	14.8744	16.4091	15.2878
chr1;2412797;2414798	1008.37	1255.7	1109.87	806.828	717.989	1032.65	272.6	846.966	650.401	689.378	872.217	3.96223	4.27384	5.1945	3.60565	3.7807	5.39811	5.49054	5.71099	6.32766	7.41088	6.32895
chr1;2424980;2426981	220.919	122.007	247.082	313.088	162.097	215.878	192.885	234.451	218.057	220.742	267.232	0.717113	0.538645	1.26695	0.414162	0.450549	0.653217	0.560566	1.11694	0.827576	0.499315	0.750443
chr1;2492258;2494259	500.934	323.675	318.806	301.643	106.591	221.458	252.389	393.433	307.881	190.791	228.979	0	0	0	0	0	0	0	0	0	0	0
chr1;2493479;2495480	583.017	372.979	352.274	363.871	287.853	344.68	185.455	465.799	326.988	248.06	326.106	0	0	0	0	0	0	0	0	0	0	0
chr1;2525611;2527612	1617.97	1665.46	1414.77	1381.43	1162.55	1312.12	867.088	1282.11	1184.2	1134.84	1490.04	0	0	0	0	0	0	0	0	0	0	0
chr1;2529064;2531065	537.495	786.682	828.651	840.676	490.521	435.054	401.466	710.062	603.898	561.979	761.937	0	0	0	0	0	0	0	0	0	0	0
chr1;2529263;2531264	477.524	732.826	704.856	794.011	426.529	480.543	361.1	615.058	525.134	553.54	697.179	0	0	0	0	0	0	0	0	0	0	0
chr1;2554639;2556640	1204.33	910.989	448.18	608.062	455.157	920.895	782.173	681.663	415.222	304.649	633.538	0	0	0	0	0	0	0	0	0	0	0
chr1;2556031;2558032	1057.21	779.147	398.505	537.127	364.016	716.025	578.35	603.48	371.956	276.624	506.344	0	0	0	0	0	0	0	0	0	0	0
chr1;2580560;2582561	274.996	285.803	216.737	335.391	179.276	250.084	178.097	252.553	223.865	202.531	260.653	0.007244	0	0	0	0.019589	0	0	0.009713	0	0	0.006641
chr1;2585491;2587492	2853.09	1745.76	756.597	539.909	930.399	1211.04	1046.24	1403.83	863.853	719.321	1077.5	0	0	0	0	0	0	0	0	0	0	0
chr1;2631568;2633569	220.182	289.28	216.773	192.561	159.829	264.551	155.372	249.501	226.163	199.784	194.573	0.144871	0.088303	0.152034	0.09745	0.274247	0.081652	0.060061	0	0.043942	0.099863	0
chr1;2632016;2634017	171.053	294.207	208.275	205.542	188.598	207.361	128.218	250.329	221.906	185.854	185.656	0.086923	0.044151	0.152034	0	0.117535	0.03629	0.050051	0	0.014647	0.063071	0
chr1;2767091;2769092	94.2069	93.1597	111.151	81.6058	132.51	63.9653	119.681	164.708	74.0383	36.6566	91.2693	0	0	0	0	0	0	0	0	0	0	0
chr1;2772603;2774604	47.6717	104.649	30.913	57.1965	139.326	116.41	26.4556	117.209	66.9731	66.5243	193.522	0	0	0	0	0	0	0	0	0	0	0
chr1;2800717;2802718	412.312	257.892	267.858	196.28	188.721	145.225	127.623	289.706	264.515	197.651	345.197	0.644677	0.476834	0.734832	0.68215	0.411371	0.607855	0.46547	0.359365	0.659132	0.620201	0.345336
chr1;2811692;2813693	271.658	259.016	142.593	180.391	203.802	154.647	241.971	225.494	206.462	183.859	217.307	0.354935	0.415022	0.405425	0.341075	0.391782	0.55342	0.365369	0.281664	0.307595	0.226006	0.278926
chr1;2813056;2815057	242.211	193.847	179.818	187.44	214.579	203.088	262.148	215.218	228.387	143.83	150.158	0.615703	0.520985	0.481442	0.219262	0.352604	0.51713	0.400404	0.213676	0.336889	0.294333	0.371901
chr1;2813998;2815999	168.148	138.105	179.103	193.013	100.758	194.23	220.786	203.112	163.307	155.404	141.699	0.514293	0.529815	0.557459	0.511612	0.470139	0.489913	0.420424	0.388502	0.395479	0.252285	0.358619
chr1;2967707;2969708	219.451	203.786	215.007	161.251	157.119	184.157	186.919	160.953	221.641	198.775	208.272	0.579485	0.432682	0.456103	0.755237	0.685619	0.526203	0.365369	0.437065	0.41745	0.41522	0.398465
chr1;3020467;3022468	310.174	144.123	183.687	174.713	95.2196	151.254	114.907	240.414	177.39	210.693	160.583	0.659165	0.450343	0.684154	0.462887	0.352604	0.417333	0.470475	0.155401	0.373508	0.38894	0.351977
chr1;3067437;3069438	208.483	172.687	161.179	181.316	128.866	110.189	85.524	125.853	114.152	94.9922	156.275	0.651921	0.273738	0.861527	0.48725	0.626851	0.281246	0.300303	0.291377	0.5566	0.488803	0.30549
chr1;3068168;3070169	207.916	122.813	172.914	138.458	128.889	84.3039	59.3084	143.318	153.366	117.673	142.639	0.847497	0.450343	1.34297	0.68215	0.88151	0.263101	0.490495	0.310802	0.490687	0.641225	0.325413
chr1;3132709;3134710	202.095	201.803	212.281	211.679	141.645	195.607	251.733	168.353	136.607	196.251	192.466	0.601216	0.520985	0.582798	0.828325	0.705208	0.635072	0.345348	0.262239	0.593218	0.620201	0.444953
chr1;3309096;3311097	299.17	334.864	188.349	213.67	225.251	214.924	102.028	246.022	165.973	198.501	290.913	0.52878	0.529815	0.684154	0.243625	0.43096	0.952608	0.585591	0.427353	0.644484	0.504571	0.518005
chr1;3322149;3324150	312.248	274.822	224.043	146.528	200.722	162.281	128.18	227.416	230.594	171.13	224.976	1.25314	0.644608	1.08958	0.535975	0.744386	0.870956	0.410414	0.194251	0.505334	0.504571	0.544569
chr1;3372928;3374929	218.772	254.534	137.905	188.232	162.368	160.039	153.683	230.118	170.565	159.821	211.92	0.666408	0.529815	0.430764	0.365437	0.568084	0.580638	0.470475	0.301089	0.314918	0.541362	0.345336
chr1;3453665;3455666	716.659	983.91	468.53	1031.38	460.384	688.982	328.638	627.428	575.281	488.263	776.192	4.04915	3.70871	4.94111	4.92122	4.74056	4.24591	4.50454	6.53655	6.01274	6.66454	5.27966
chr1;3486246;3488247	192.808	183.783	260.405	285.643	249.579	170.773	136.946	201.529	162.554	135.706	137.826	0.40564	0.538645	0.684154	0.925775	0.685619	0.69858	0.4955	0.660454	0.410126	0.404708	0.55121
chr1;3610508;3612509	341.515	195.471	242.203	270.383	222.04	210.095	213.097	285.251	254.612	153.327	263.66	1.62256	0.980158	1.82441	1.21812	1.43	0.680435	0.850858	0.709017	1.18644	1.28771	0.717237
chr1;3623743;3625744	1598.79	1648.56	824.736	1128.78	686.128	941.875	927.273	1085.32	1108.72	1054.29	1134.51	14.0815	8.71546	9.24875	12.2056	8.87386	9.33556	11.1713	11.6356	13.666	14.806	14.3381
chr1;3624015;3626016	1577.19	1679.81	808.161	1114.33	664.686	990.777	943.392	1058.96	1135.34	1096.88	1158.07	14.5451	9.11282	9.4768	12.6929	9.10893	9.76197	11.4666	11.9076	13.937	15.0478	14.7299
chr1;3651516;3653517	328.439	540.145	308.328	420.17	238.328	389.412	209.407	388.364	302.872	244.718	297.262	0.796792	1.2539	0.78551	1.31557	1.43	1.46974	1.24626	1.6997	1.39882	2.73309	1.49424
chr1;3651761;3653762	314.88	525.916	277.529	431.167	266.857	375.835	199.982	352.348	294.149	244.399	300.979	0.782305	1.20091	0.810849	1.12067	1.44959	1.44252	1.24125	1.86481	1.45741	2.68053	1.4876
chr1;3667772;3669773	754.219	724.523	637.267	840.695	533.41	518.513	435.677	568.189	670.066	782.251	887.382	4.72281	4.62705	2.81263	3.97109	4.07453	5.39811	7.45752	8.09056	7.41889	9.12432	7.4845
chr1;3713298;3715299	383.212	272.377	330.786	206.509	248.323	205.006	243.756	307.98	223.068	122.348	247.684	1.04307	0.565136	0.760171	0.901412	0.861921	1.11591	0.685692	0.844993	0.754339	0.819927	0.657467
chr1;3745460;3747461	615.401	366.194	389.432	236.33	364.769	390.204	259.462	335.588	322.508	277.255	432.45	3.33204	1.73956	3.14204	2.31444	2.19398	1.74191	1.3914	0.83528	1.77966	1.88163	1.54737
chr1;3771761;3773762	693.117	831.16	510.464	430.209	412.623	624.514	384.448	583.567	508.583	460.663	699.569	4.88941	2.96696	5.52391	3.87364	3.91782	3.58362	2.68271	2.28245	3.32495	4.11015	3.2807
chr1;3784008;3786009	337.639	303.139	215.324	140.166	228.264	225.523	161.876	331.127	178.005	106.483	157.479	0.688139	0.70642	0.734832	0.48725	0.235069	0.780232	0.560566	0.631317	0.878842	0.825183	0.863341
chr1;3795498;3797499	820.56	752.009	659.455	491.415	335.13	569.901	434.294	707.385	540.75	601.727	577.915	6.84517	4.3798	4.07959	3.43511	4.89728	4.87191	5.26531	2.96233	3.92549	4.94584	4.7683
chr1;3856214;3858215	1199.24	1549.73	1371.64	1162.55	878.42	812.843	829.548	945.302	1492.78	1468.38	1592.25	8.96753	8.35342	7.2723	6.6266	5.81796	9.07246	11.2764	8.15855	10.4289	12.362	11.9672
chr1;3856267;3858268	1199.32	1557.32	1387.02	1151.99	886.924	819.237	836.488	953.614	1498.97	1466.75	1588.86	8.99651	8.36225	7.24697	6.60224	5.79837	9.13597	11.2864	8.17798	10.4143	12.3935	11.9672
chr1;3899293;3901294	4126.9	4535.35	2872.93	3063.92	3308.69	2565.13	2886.61	3705.95	2754.6	2605.37	3365.61	34.2114	26.9941	21.1074	23.2175	23.8399	27.4442	30.9712	22.5817	29.1116	31.0258	30.3564
chr1;3899352;3901353	4299.19	4735.95	2985.08	3147.19	3426.46	2601.85	2971.72	3787.94	2866.63	2750.27	3456.12	35.747	28.1685	22.1717	24.6061	24.7998	28.6508	32.3927	23.7472	30.2761	32.7025	31.6315
chr1;3939486;3941487	206.177	155.802	116.013	139.594	103.436	202.425	196.967	156.859	166.372	205.258	173.307	0.622947	0.618118	0.456103	0.414162	0.352604	0.562493	0.360364	0.194251	0.358861	0.33638	0.345336
chr1;3948024;3950025	258.287	112.974	167.782	167.834	119.651	126.826	186.594	178.117	150.151	183.852	146.275	0.50705	0.34438	0.25339	0.365437	0.372193	0.399188	0.450454	0.223389	0.41745	0.38894	0.425029
chr1;3975133;3977134	207.413	168.19	166.319	208.573	195.995	109.975	146.979	228.818	163.86	132.068	159.068	0.376665	0.441513	0.658815	0.146175	0.391782	0.489913	0.365369	0.213676	0.446745	0.499315	0.358619
chr1;4018508;4020509	196.331	180.322	192.506	121.791	132.264	276.249	174.415	162.546	236.852	229.18	153.713	0.586729	0.326719	0.380086	0.5847	0.744386	0.381043	0.45546	0.650742	0.563924	0.394196	0.411747
chr1;4411027;4413028	62.1821	79.2584	143.678	133.456	184.754	56.6051	190.848	129.479	134.199	130.129	76.4088	0.231794	0.282568	0.430764	0.3898	0.450549	0.317536	0.250252	0.437065	0.351537	0.257541	0.259002
chr1;4483375;4485376	197.86	106.003	143.249	100.674	122.71	172.738	164.141	181.81	89.6707	155.227	158.245	0.391153	0.220756	0.202712	0.1949	0.372193	0.498985	0.335338	0.291377	0.270976	0.394196	0.464876
chr1;4551145;4553146	164.097	162.152	80.0598	120.563	92.2647	83.1428	121.347	64.3321	112.323	131.08	76.2973	0.311473	0.282568	0.304068	0.48725	0.274247	0.435478	0.315318	0.242814	0.358861	0.157678	0.252361
chr1;4570481;4572482	82.0674	169.782	137.531	173.119	157.622	122.434	90.1052	128.336	209.816	208.194	197.776	0.536024	0.441513	0.405425	0.414162	0.411371	0.381043	0.260263	0.213676	0.358861	0.341636	0.458235
chr1;4653609;4655610	134.863	159.097	99.0436	152.484	142.324	119.387	99.8084	166.91	146.6	212.96	187.08	0.521537	0.415022	0.380086	0.535975	0.43096	0.498985	0.365369	0.71873	0.549276	0.572898	0.411747
chr1;4733992;4735993	233.184	239.439	176.835	173.727	189.495	124.44	217.683	202.786	167.578	213.168	159.943	0.659165	0.485664	0.456103	0.462887	0.528906	0.598782	0.4955	0.437065	0.534629	0.473035	0.471517
chr1;4972298;4974299	182.291	168.481	131.916	256.75	114.325	173.723	185.391	197.151	185.001	179.701	170.639	0.441858	0.370871	0.658815	0.462887	0.274247	0.508058	0.360364	0.553616	0.380832	0.499315	0.325413
chr1;4972381;4974382	180.627	169.015	124.794	252.251	113.812	171.363	166.439	199.29	177.142	173.37	177.269	0.441858	0.379701	0.658815	0.438525	0.274247	0.489913	0.360364	0.534191	0.395479	0.457267	0.318772
chr1;5089899;5091900	117.449	66.4626	109.026	148.317	167.767	61.6328	170.535	121.188	138.917	155.413	156.711	0.354935	0.36204	0.304068	0.48725	0.195891	0.353826	0.225227	0.271952	0.190416	0.357404	0.259002
chr1;5306394;5308395	138.422	164.429	104.168	176.358	108.373	155.136	196.818	139.38	190.555	125.55	131.224	0.347691	0.379701	0.278729	0.3898	0.509317	0.535275	0.445449	0.359365	0.388155	0.394196	0.298849
chr1;5481028;5483029	253.971	223.966	128.134	210.48	137.791	265.601	205.455	249.856	164.436	239.481	250.984	0.52878	0.520985	0.228051	0.950137	0.528906	0.680435	0.570576	0.514766	0.424774	0.409964	0.451594
chr1;5491978;5493979	299.752	282.261	213.675	107.614	189.482	243.299	265.283	176.725	166.293	239.39	264.744	0.586729	0.529815	0.962884	0.5847	0.489728	0.771159	0.540545	0.679879	0.673779	0.630713	0.531287
chr1;5492057;5494058	301.511	286.198	208.741	105.882	206.75	241.264	262.788	180.031	176.139	240.534	287.706	0.579485	0.626948	1.01356	0.609062	0.470139	0.861884	0.53554	0.679879	0.673779	0.625457	0.55121
chr1;5667295;5669296	353.904	265.479	209.703	236.211	193.951	228.374	302.638	350.81	230.106	135.278	200.43	0.709869	0.423852	0.405425	0.414162	0.822742	0.526203	0.52553	0.582754	0.703074	0.473035	0.584415
chr1;5989927;5991928	289.379	272.056	208.508	239.784	217.661	304.414	154.447	198.278	201.805	145.445	242.802	1.93403	0.768232	1.41899	1.51047	1.41042	1.00704	0.530535	0.388502	0.915461	1.01965	0.883264
chr1;5991473;5993474	1486.17	1536.04	703.525	669.51	920.334	903.393	1070.57	776.946	947.578	603.643	854.821	15.3419	8.32693	8.5646	13.5455	10.872	8.02006	5.37042	3.43825	5.93951	5.94447	5.78438
chr1;6179321;6181322	194.59	164.958	167.906	159.788	84.0604	198.087	123.303	250.874	161.973	167.036	252.199	0.673652	0.379701	0.658815	0.316712	0.568084	0.326609	0.365369	0.262239	0.329566	0.630713	0.451594
chr1;6204475;6206476	1144.4	1526.41	1070.39	937.196	999.415	950.429	665.069	978.812	831.041	1176.5	1132.83	8.6126	8.61832	6.8162	5.72519	6.67988	9.67124	11.9571	9.07153	9.17658	12.9612	11.1305
chr1;6204780;6206781	1192.53	1549.32	1078.53	949.366	983.797	953.735	705.736	1015.27	819.591	1182.84	1189.96	8.42427	8.62715	6.71485	5.53029	6.81701	9.59866	11.9571	9.07153	9.16925	13.471	11.0508
chr1;6208389;6210390	409.836	430.286	257.889	421.41	244.596	401.091	277.753	405.433	335.217	412.212	518.461	2.35416	1.24507	2.22984	1.63229	2.40946	2.6038	1.92194	2.65153	2.31428	4.00503	1.81302
chr1;6233692;6235693	350.614	360.15	359.725	349.835	370.446	461.721	210.273	486.793	271.943	243.323	329.503	2.33243	1.65126	2.99001	1.77846	2.1548	2.67638	2.09211	2.69038	1.92613	1.79753	2.05874
chr1;6234972;6236973	798.38	1305.97	1165.55	860.712	735.144	766.233	463.728	905.413	1011.53	967.751	926.909	10.5973	7.85892	7.62705	6.74841	7.1892	8.22872	9.92501	9.16866	11.0807	11.0375	11.0773
chr1;6243179;6245180	252.574	215.671	269.413	260.185	206.292	279.496	159.278	318.296	265.83	225.132	247.015	1.52115	1.05963	1.69772	0.87705	1.35165	1.31551	1.23124	0.961544	1.22306	1.26668	1.10242
chr1;6260098;6262099	846.736	437.575	381.665	336.952	245.258	549.843	296.647	374.166	282.229	372.636	363.515	5.64274	2.31353	5.09315	3.53256	5.11276	2.36791	2.25728	2.09791	3.01736	3.70544	3.12795
chr1;6392555;6394556	1468.43	2013.25	1636.45	1524.77	1133.83	1039.11	1199.49	1085.41	1520.48	1688.19	1920.83	15.3853	9.59848	10.1356	12.3518	10.1472	10.9868	13.4536	15.9577	16.0828	19.0475	15.9784
chr1;6393391;6395392	1401.66	1809.6	1513.39	1498.33	1132.38	892.826	1168.77	1007.53	1414.13	1585.62	1750.06	13.799	9.13048	9.50214	11.1337	9.1677	10.7781	12.893	15.171	15.7679	17.9911	15.2413
chr1;6423670;6425671	591.795	719.306	452.601	631.095	316.94	394.34	178.544	484.266	382.445	401.583	475.994	1.9123	2.66674	2.0778	1.97336	2.64453	3.23887	3.31334	4.05014	3.83761	4.30462	3.34711
chr1;6423776;6425777	563.148	633.561	403.746	590.382	294.638	383.766	149.481	474.344	345.101	371.146	444.429	1.71673	2.21639	1.90043	1.48611	2.27234	2.55843	2.81784	3.50624	3.47143	3.87889	2.95528
chr1;6446006;6448007	252.458	293.953	269.305	256.638	200.577	243.107	179.816	371.61	226.673	216.575	318.322	0.977881	0.962497	1.21627	0.901412	1.2537	0.952608	0.945954	0.75758	0.798282	0.956582	0.79693
chr1;6465195;6467196	537.306	426.11	236.669	400.569	246.085	313.194	214.871	388.353	265.261	140.741	365.412	2.60044	1.42167	2.28051	1.80282	1.68466	1.75099	0.770778	0.611891	0.966726	1.15105	0.943034
chr1;6519061;6521062	396.533	316.436	255.16	302.189	200.617	267.477	242.188	237.899	233.86	158.342	260.514	2.42659	1.20091	1.41899	1.41302	1.58672	1.54232	1.15116	0.641029	0.900813	1.12477	1.10242
chr1;6553513;6555514	406.305	716.519	398.5	316.205	438.26	425.416	383.624	400.553	396.627	459.342	512.859	7.4319	4.62705	4.30764	4.16599	4.87769	4.29127	5.08013	4.37065	5.20714	6.12843	5.05387
chr1;6554307;6556308	371.185	626.143	402.001	312.341	392.596	427.447	318.771	321.444	364.513	413.992	454.857	6.79446	4.44162	3.85153	3.58129	4.70139	3.80136	4.52456	3.95301	4.70913	5.38734	4.72845
chr1;6578994;6580995	1254.27	1428.47	924.184	648.95	843.59	941.563	777.55	849.744	1003.34	907.656	1059.79	12.669	7.79711	7.5257	9.30647	8.52126	8.87287	11.3014	7.86718	9.77712	11.0007	9.33736
chr1;6612731;6614732	2768.36	3325.6	2327.88	2547.32	2067.41	1690.5	1743.01	2425.6	2045.48	1972.55	2767.56	23.7444	19.2499	18.7509	20.3427	15.8476	18.2266	24.78	20.4741	23.1648	24.8186	24.0872
chr1;6613607;6615608	1277.48	1375.82	1063.88	924.88	945.94	802.206	699.532	1206.51	902.933	924.376	1433.94	11.1044	8.25628	8.86866	8.16144	7.83564	8.16522	11.4966	9.49889	10.5168	11.1216	11.1371
chr1;6623866;6625867	757.9	699.333	624.764	607.163	624.894	570.719	526.349	750.248	506.157	513.862	633.352	7.38844	5.12155	5.04247	4.55579	5.87673	4.20055	7.41748	4.26381	4.67983	6.21253	4.7683
chr1;6700924;6702925	735.287	510.044	565.17	438.747	623.446	472.185	335.459	435.833	452.802	523.829	779.599	8.80818	5.60721	5.21984	3.898	4.81892	6.74084	7.06713	3.13716	5.58065	7.63163	6.01682
chr1;6723637;6725638	222.56	340.689	355.201	266.41	408.134	245.329	286.629	299.281	304.646	389.401	394.049	1.13	1.64243	2.30585	1.65665	1.64548	1.83264	1.76678	1.622	1.95542	2.10238	1.73332
chr1;6766954;6768955	127.996	101.988	152.438	106.941	155.102	186.39	116.702	223.178	143.472	140.91	135.024	0.268012	0.626948	0.506781	0.901412	0.489728	0.353826	0.305308	0.252527	0.541953	0.346892	0.591057
chr1;6783843;6785844	2868.6	4656.08	2578.46	3301.18	3226.36	1884.53	3091.22	2678.83	3344.69	3524.57	3604.94	34.5228	23.7887	23.3373	30.8429	21.4501	23.7336	25.3306	22.9508	31.1696	32.8917	29.5993
chr1;6784454;6786455	2914.21	4726.12	2608.49	3241.05	3311.27	1994.08	3146.34	2724.02	3387.35	3463.75	3578.52	35.6528	23.5944	23.0332	31.2571	21.7047	23.0894	24.6999	21.1831	30.6862	32.8497	28.9618
chr1;7013279;7015280	135.794	172.076	155.75	215.272	153.6	212.067	126.874	243.528	157.74	88.1127	131.125	0.637434	0.441513	0.354747	0.438525	0.411371	0.66229	0.285288	0.174826	0.607866	0.383684	0.298849
chr1;7367942;7369943	445.057	156.89	159.7	418.896	216.588	258.459	242.726	210.831	191.252	163.607	294.823	0.63019	0.459173	0.684154	0.730875	0.450549	0.453623	0.570576	0.41764	0.410126	0.409964	0.504722
chr1;7388754;7390755	539.879	242.363	266.656	203.099	165.646	174.947	241.466	338.833	228.82	163.209	261.727	2.34692	0.69759	1.67238	1.1694	1.86096	0.825594	0.780788	0.45649	0.490687	0.60969	0.79693
chr1;7440554;7442555	284.584	165.428	192.584	231.427	180.251	105.936	172.218	237.002	232.441	172.408	211.446	0.709869	0.529815	0.684154	0.511612	0.607262	0.444551	0.415419	0.262239	0.432097	0.504571	0.371901
chr1;7693844;7695845	173.104	158.543	137.88	104.333	205.138	174.548	152.854	151.67	202.507	152.53	184.072	0.724357	0.415022	0.177373	0.535975	0.509317	0.580638	0.580586	0.310802	0.351537	0.541362	0.405106
chr1;7697872;7699873	163.129	107.539	288.918	158.151	169.759	128.023	158.65	113.933	134.098	171.223	124.353	0.42737	0.33555	0.557459	0.560337	0.705208	0.362898	0.365369	0.33994	0.292947	0.278565	0.338695
chr1;7699970;7701971	173.681	180.972	136.254	238.543	254.674	171.703	164.011	154.361	100.995	149.547	148.919	0.333204	0.468003	0.810849	0.438525	0.450549	0.508058	0.460465	0.281664	0.498011	0.409964	0.391824
chr1;7770296;7772297	642.319	831.167	531.555	509.912	405.398	519.727	496.604	573.999	563.376	535.09	646.212	8.96029	5.35113	6.96824	7.0164	6.42523	6.03319	5.73078	5.06025	6.31302	9.23995	7.44466
chr1;7775383;7777384	160.208	211.232	178.096	197.48	158.394	178.868	149.624	199.301	211.432	102.515	201.982	0.60846	0.468003	0.810849	0.511612	0.64644	0.69858	0.615621	0.553616	0.673779	0.53085	0.557851
chr1;7783320;7785321	1165.75	1654.2	1087.94	1153.94	936.419	866.942	978.925	1141.35	1556.36	1335.11	2029.71	12.1982	9.77509	8.81799	12.0351	8.97181	10.2519	11.3615	9.38234	12.2818	12.9874	12.7243
chr1;7826342;7828343	316.875	145.373	244.591	121.935	154.322	168.066	89.4027	137.06	167.913	158.234	125.78	0.854741	0.750571	0.456103	0.3898	0.763975	0.48084	0.54555	0.301089	0.366184	0.651737	0.464876
chr1;7852512;7854513	124.966	172.092	96.1953	175.799	62.5296	143.371	180.1	163.846	149.603	142.531	117.078	0.412883	0.476834	0.405425	0.5847	0.470139	0.453623	0.410414	0.213676	0.314918	0.441499	0.312131
chr1;7942165;7944166	373.196	253.912	226.669	223.531	148.523	209.979	185.601	208.745	176.806	146.944	165.838	2.10063	1.2274	1.41899	1.87591	1.86096	0.970753	0.910919	0.485628	1.06193	1.1458	1.36142
chr1;7953291;7955292	442.061	797.172	403.093	200.112	333.323	529.696	267.185	305.632	266.956	218.795	412.142	7.48985	4.04425	3.54747	5.01867	4.15289	2.81246	2.32735	0.611891	1.80895	2.19173	2.4572
chr1;7990134;7992135	267.568	1020.84	1222.56	820.89	373.367	549.744	453.082	520.389	1255.66	999.496	1445.13	0.941664	6.41959	4.25696	4.21471	2.56617	6.63197	11.5216	10.0525	12.7652	10.0073	11.6684
chr1;7998934;8000935	249.182	188.41	299.265	381.093	257.83	219.105	227.828	219.144	243.489	192.068	336.556	0.702626	0.909516	0.988223	0.998862	0.528906	1.27014	0.920929	1.49573	1.06193	0.709552	1.50753
chr1;8025309;8027310	1548.57	1719.52	1622.02	1338	737.208	1419.97	826.251	1272.93	1114.12	1007.21	1558.64	13.263	9.69562	10.8198	10.9388	9.85332	8.87287	13.4536	14.0735	13.3511	16.2304	15.9652
chr1;8025738;8027739	1578.81	1666.39	1657.53	1374.29	756.284	1438.57	798.838	1224.18	1108.63	999.414	1434.72	13.0529	9.41305	10.313	10.7439	9.69661	8.70956	12.863	13.7821	13.2193	15.9045	15.487
chr1;8200518;8202519	760.709	1996.11	1969.1	2371.04	1347.63	1065.31	960.605	1198.15	2182.38	1675.22	2713.1	8.95305	18.2698	11.5039	9.9399	8.79551	20.0592	28.3536	29.9341	26.6509	20.2459	29.9181
chr1;8219529;8221530	289.401	413.274	350.973	269.673	355.169	320.048	186.449	469.504	168.834	182.612	154.104	0.847497	1.20091	1.11492	1.02322	1.01863	1.24293	1.28129	1.80654	0.937432	0.720064	1.2286
chr1;8316826;8318827	242.818	304.518	233.735	358.072	265.739	376.805	168.328	316.658	214.861	198.225	273.634	2.85397	1.76605	1.90043	2.19262	1.70425	1.58768	1.83685	1.75797	1.99204	2.18122	1.7134
chr1;8423645;8425646	1025.22	1131.32	840.945	444.209	613.854	984.338	597.985	729.715	548.49	896.776	812.738	8.92407	4.786	9.0207	6.09062	6.40564	7.1491	7.0421	3.21486	3.84493	8.5777	6.61452
chr1;8806051;8808052	108.563	240.237	166.116	214.35	171.914	232.064	155.242	221.348	114.913	192.862	119.286	0.492562	0.432682	0.658815	0.462887	0.372193	0.762087	0.480485	0.320515	0.527305	0.268053	0.484799
chr1;8847921;8849922	1114.82	539.41	260.251	310.428	567.965	565.568	465.798	606.377	327.34	229.213	400.422	6.22222	3.71754	3.16738	3.19149	5.15193	2.96669	1.95697	0.83528	1.69909	2.49132	1.66027
chr1;8877835;8879836	1404.42	1998.93	1093.02	833.199	929.08	1225.4	1332.22	1250.49	1196.95	1160.68	1371.82	17.5946	10.7641	11.0225	14.8124	11.4596	11.0956	12.838	9.45032	12.377	14.9321	14.6436
chr1;8878190;8880191	1258.27	1800.71	967.583	776.19	775.077	1160.06	1286.7	1110.08	1083.87	1043.78	1229.93	15.3274	8.92738	9.83155	12.9365	10.2059	9.84362	10.9961	8.47907	11.3078	13.1714	12.5849
chr1;8944867;8946868	148.239	98.4141	125.618	137.564	138.525	193.903	155.672	169.971	156.342	150.547	159.475	0.50705	0.379701	1.01356	0.560337	0.43096	0.48084	0.425429	0.388502	0.322242	0.383684	0.351977
chr1;9025345;9027346	271.266	312.885	169.921	211.9	192.835	226.211	214.037	239.223	215.296	168.278	281.944	1.12275	0.927176	1.19093	0.48725	0.66603	2.06852	0.705712	1.10723	0.849547	0.993373	0.723878
chr1;9087478;9089479	138.47	196.658	176.265	252.919	185.454	101.085	131.833	147.143	224.671	102.855	210.685	0.579485	0.529815	0.354747	0.3898	0.411371	0.544348	0.490495	0.213676	0.388155	0.452011	0.405106
chr1;9128102;9130103	680.746	1559.18	1464.95	1354.82	874.021	760.597	526.792	951.662	1165.2	1367.84	1504.33	4.36787	8.7861	5.75196	7.796	5.99427	10.0795	14.4646	16.9484	16.9177	19.0265	16.3238
chr1;9181004;9183005	615.499	586.137	433.903	220.641	227.695	428.936	278.905	343.918	316.771	349.367	411.614	4.07088	3.26719	3.67416	3.43511	3.72193	4.59974	2.53256	2.69038	2.68047	4.18899	3.09475
chr1;9197906;9199907	325.301	275.338	153.298	157.168	121.884	205.804	163.998	158.91	197.175	119.212	178.231	1.11551	0.573966	0.912205	0.48725	1.0774	0.952608	0.530535	0.33994	0.69575	0.830439	0.690673
chr1;9233775;9235776	961.844	1367.16	1028.96	818.596	822.396	1117.99	910.158	1234.88	902.909	1070.17	1252	12.5676	7.94723	8.99536	10.6708	8.12948	7.74788	8.17325	6.00236	8.7518	11.9468	10.7121
chr1;9291894;9293895	695.118	651.614	460.998	337.92	459.895	546.606	371.673	670.286	449.451	326.591	461.463	5.86004	3.27602	5.01713	5.33539	4.58385	4.49087	3.2733	3.65192	3.01003	4.68305	3.57954
chr1;9421862;9423863	151.084	84.2278	203.554	197.969	110.322	204.572	146.524	230.049	103.364	116.113	143.662	0.456345	0.388531	0.684154	0.901412	0.43096	0.498985	0.400404	0.534191	0.329566	0.41522	0.504722
chr1;9439564;9441565	279.264	309.894	294.255	288.595	191.839	387.546	228.344	314.795	120.004	135.787	188.161	0.825767	0.821213	0.912205	0.950137	0.940277	1.13406	0.55556	1.29177	0.930108	0.856719	0.730519
chr1;9502471;9504472	188.75	90.6575	267.831	212.943	190.625	191.712	178.602	233.525	175.327	169.522	209.185	0.40564	0.494494	0.557459	0.3898	0.548495	0.435478	0.300303	0.135976	0.454068	0.320613	0.298849
chr1;9538465;9540466	1079.13	1100.7	605.906	487.996	789.423	1051.61	866.079	820.262	704.343	733.754	733.346	12.8066	7.03771	7.34832	13.0096	7.93359	6.29629	4.98503	3.50624	5.00208	7.50023	6.93329
chr1;9587911;9589912	823.658	1249.1	763.057	589.443	575.468	562.503	836.987	753.914	841.372	887.012	902.329	12.9225	7.77945	9.35011	10.1835	8.9914	8.50997	9.66475	4.79801	9.01546	14.0859	10.121
chr1;9650731;9652732	258.765	343.168	137.109	182.703	61.8762	242.473	141.672	222.497	148.122	129.586	209.164	2.0282	1.19208	2.0778	2.5337	1.44959	0.852811	0.605611	0.475916	0.585895	1.13003	0.923111
chr1;9653586;9655587	270.009	222.778	212.849	194.058	225.169	182	151.59	229.456	184.138	215.014	225.942	2.34692	1.3422	1.26695	1.80282	1.41042	0.798377	0.690697	0.301089	0.703074	0.720064	0.850059
chr1;9686555;9688556	465.613	269.505	268.793	183.083	190.261	295.571	245.405	340.939	207.263	201.263	278.148	3.2596	1.2539	2.5339	2.04645	1.95891	1.29736	0.950959	0.466203	0.944755	1.68716	1.32822
chr1;9823526;9825527	904.301	1184.08	990.962	740.259	576.298	970.868	600.664	1031.36	793.809	921.409	926.046	11.3869	7.7353	8.48858	8.3807	8.73674	8.43739	9.68477	7.01247	8.58336	12.0992	8.75959
chr1;9847318;9849319	374.623	216.673	247.852	292.905	230.584	207.972	246.339	332.235	234.706	203.798	243.423	1.02859	0.679929	1.34297	0.852687	1.35165	0.943536	0.500505	0.650742	0.827576	0.788392	0.777007
chr1;9899614;9901615	679.684	510.351	265.498	218.403	385.473	395.905	360.553	430.366	266.856	375.808	272.325	6.04838	2.1899	3.6995	3.1184	4.32919	2.08667	1.60662	0.689592	1.25235	1.56627	1.63371
chr1;9909336;9911337	3833.96	5086.11	3043.79	1850.99	2995.39	3123.38	2364.97	3244.2	2362.02	2758.75	2996.58	31.0677	21.9962	21.9943	21.8775	19.7458	23.8243	23.9141	12.6943	22.6009	29.2125	24.8709
chr1;9941923;9943924	1234.62	1120.46	1020.93	730.178	695.696	689.855	607.32	800.627	946.35	844.916	914.34	10.6553	9.58965	8.13383	9.13594	8.36455	10.2247	11.6117	9.7417	9.54276	12.8981	11.9672
chr1;9942407;9944408	1267.87	1147.14	1014.16	749.43	708.906	695.529	581.524	845.044	942.713	841.457	942.752	10.7712	9.56316	8.23519	9.28211	8.59962	10.3608	11.7068	9.93595	9.78444	13.0926	12.1133
chr1;9942428;9944429	1264.44	1146.23	1016.72	747.762	709.125	696.982	578.183	850.905	942.336	840.411	943.787	10.7712	9.53667	8.26053	9.28211	8.59962	10.3698	11.7068	9.92624	9.78444	13.082	12.1067
chr1;9982141;9984142	137.271	105.86	203.842	141.787	244.354	137.822	88.0731	144.554	173.984	130.149	136.219	0.52878	0.529815	0.709493	0.535975	0.470139	0.616927	0.295298	0.330227	0.358861	0.425731	0.484799
chr1;9996206;9998207	273.078	312.536	220.857	300.883	178.487	271.01	185.236	174.668	168.774	232.437	254.645	1.54288	0.812383	1.11492	1.53484	1.29288	1.22478	0.885894	0.75758	1.01067	1.24566	0.836777
chr1;10031832;10033833	2532.98	2665.72	1594.43	1399.67	1959.37	1977.15	1416.34	2304.68	1499.61	1770.09	1732.77	22.6434	17.1572	16.4197	17.6628	16.4744	17.5008	21.3966	17.3952	19.8325	22.6321	21.9687
chr1;10209805;10211806	1840.72	2307.94	1319.95	1294.21	1589.74	1338.32	1331.66	1686.87	1604.16	1570.65	2009.07	21.4047	13.3867	14.3926	19.8067	14.9073	13.1188	13.5637	11.0626	15.0062	18.112	16.3238
chr1;10386150;10388151	375.586	1014.89	437.135	357.41	539.19	516.061	446.098	568.664	460.014	643.88	545.233	2.54974	4.52992	5.09315	3.97109	3.54563	5.91524	3.58862	2.65153	3.36889	4.2468	3.82526
chr1;10394416;10396417	232.875	220.617	256.18	230.183	299.568	212.766	152.871	208.95	170.252	183.588	164.467	0.354935	0.71525	1.08958	0.828325	0.489728	0.48084	0.46547	0.650742	0.468716	0.494059	0.511363
chr1;10397592;10399593	2006.01	1584.35	907.545	474.319	1069.65	1031.78	993.735	1159.2	1023.65	1283.95	1047.35	13.4948	7.1525	8.13383	9.62319	8.32537	7.70252	5.89595	3.80732	6.67188	10.801	7.35168
chr1;10429433;10431434	951.211	916.533	694.063	434.562	505.03	562.418	469.296	817.662	508.657	587.875	612.858	10.9595	6.34012	7.90578	6.11499	7.20879	5.28017	6.06612	4.95341	5.08996	8.57245	5.97033
chr1;10429677;10431678	949.513	896.358	695.45	443.623	516.791	532.74	499.315	804.602	506.657	577.17	583.661	10.9378	6.28714	8.03248	6.09062	7.1892	5.19852	6.03108	4.97283	5.1339	8.60924	6.01682
chr1;10448719;10450720	316.063	196.89	211.941	207.926	187.151	220.481	151.232	200.514	152.264	196.318	233.838	1.57185	1.04197	0.962884	1.1694	1.43	0.970753	0.565571	0.271952	0.607866	0.462523	0.697314
chr1;10457555;10459556	569.482	329.646	272.554	297.372	305.23	374.07	215.242	360.065	255.804	227.279	249.376	3.41172	2.13692	3.67416	2.26571	2.66412	1.63304	1.33635	0.980969	1.1132	1.73972	1.42119
chr1;10471288;10473289	761.921	868.187	570.332	478.918	541.024	532.824	406.22	498.262	516.639	545.808	604.337	9.011	6.66684	8.61527	5.53029	6.8366	7.13095	6.57163	4.68146	6.03472	7.85238	7.54427
chr1;10471529;10473530	782.29	855.658	595.626	480.6	540.236	580.351	416.165	511.845	487.282	550.76	591.184	9.05446	6.61386	8.894	5.48156	6.93454	7.21261	6.55161	4.67174	6.09331	7.79982	7.4845
chr1;10615452;10617453	372.726	194.253	171.104	209.665	140.156	216.853	154.509	242.414	149.276	203.484	199.341	0.825767	0.812383	0.810849	0.852687	0.803153	0.653217	0.53554	0.437065	0.498011	0.546618	0.504722
chr1;10638241;10640242	360.573	396.871	262.166	257.463	185.229	261.924	142.063	288.375	236.694	178.17	220.745	0.941664	0.69759	1.06424	0.535975	0.568084	0.952608	0.660667	0.573041	0.820253	0.825183	0.425029
chr1;10795650;10797651	363.945	430.038	280.985	199.412	142.477	346.746	246.945	376.86	256.918	324.549	384.794	3.5421	2.17224	3.59814	3.38639	3.07549	2.54936	1.87689	1.86481	2.19711	3.95773	2.69628
chr1;10981037;10983038	168.372	169.943	182.498	94.6683	182.313	173.667	143.241	163.744	200.248	110.248	131.896	0.680895	0.582797	0.633476	0.609062	0.528906	0.598782	0.45546	0.145688	0.476039	0.38894	0.405106
chr1;11011344;11013345	1385.28	1011.84	1071.25	1233.16	658.808	827.676	650.027	1012.1	967.894	1208.16	1255.75	14.364	10.0841	9.95824	9.745	9.48113	9.60774	13.3234	11.5094	11.2052	18.0962	13.8998
chr1;11028659;11030660	126.2	212.285	169.254	220.038	173.788	157.017	215.098	212.857	148.926	161.254	156.017	0.557755	0.626948	0.861527	0.852687	0.744386	0.644145	0.460465	0.951831	0.8349	0.546618	0.710596
chr1;11046239;11048240	213.055	208.34	203.494	232.579	262.523	228.978	171.021	212.177	246.127	166.583	293.366	0.398396	0.679929	0.278729	0.657787	0.940277	0.616927	0.640646	0.41764	0.534629	0.404708	0.391824
chr1;11059020;11061021	932.03	1199.57	441.465	308.398	607.024	569.241	542.174	635.151	618.836	556.646	682.598	10.648	6.22533	6.89222	7.96654	6.13139	5.32553	4.81486	1.84539	5.1632	6.88003	5.21325
chr1;11067471;11069472	258.461	71.316	159.116	159.984	194.136	267.202	134.654	170.258	161.807	168.996	141.432	0.847497	0.618118	0.608137	0.852687	0.66603	0.626	0.530535	0.553616	0.366184	0.588666	0.531287
chr1;11098675;11100676	753.633	610.151	532.812	340.792	365.009	374.69	256.41	413.357	401.458	576.706	521.289	6.76549	4.68003	4.51035	4.92122	4.89728	5.8971	7.24231	4.79801	6.51076	9.08753	6.88016
chr1;11098869;11100870	721.903	633.319	554.949	361.72	419.071	407.313	281.51	446.993	414.715	568.255	531.261	6.82344	4.82132	4.58637	5.14049	4.83851	5.96968	7.31738	4.86599	6.59132	9.11381	6.95322
chr1;11142898;11144899	138.93	153.603	177.335	167.107	81.1049	97.9211	177.001	220.98	140.611	163.153	147.937	1.07929	0.821213	0.810849	0.706512	0.959866	0.943536	1.01102	0.563329	0.681103	0.699041	0.597698
chr1;11188355;11190356	201.254	168.784	142.122	89.1092	233.725	148.75	195.96	162.853	116.156	74.8439	175.705	0.688139	0.573966	0.354747	0.48725	0.626851	0.444551	0.315318	0.233101	0.454068	0.409964	0.332054
chr1;11261551;11263552	1795.94	1539.8	1488.35	830.648	1115.57	944.041	932.194	871.92	1625.03	1747.42	1784.12	14.3423	12.018	9.78087	9.9399	9.42236	9.54423	14.7399	8.34309	14.7865	16.5615	15.2014
chr1;11272206;11274207	1208.32	1142.08	690.965	659.078	560.681	919.851	468.748	910.44	868.006	1085.74	1127.68	12.0968	8.50353	11.8587	10.013	9.1677	9.68939	10.4255	8.74131	12.9922	18.3275	14.4975
chr1;11318093;11320094	177.81	189.898	203.23	154.813	113.26	138.778	131.004	217.795	180.644	148.602	164.4	0.492562	0.36204	0.506781	0.828325	0.43096	1.16128	0.530535	0.398215	0.424774	0.367916	0.518005
chr1;11478155;11480156	204.08	265.293	146.154	219.872	136.653	134.559	191.57	288.663	169.346	196.116	203.854	2.24551	0.777062	1.495	0.998862	1.15576	0.816522	0.52553	0.427353	0.871518	0.977606	0.637544
chr1;11501016;11503017	115.04	173.824	234.171	150.878	155.262	150.012	156.031	176.788	240.91	188.182	207.717	0.282499	0.35321	0.430764	0.146175	0.509317	0.390116	0.395399	0.145688	0.454068	0.457267	0.451594
chr1;11608468;11610469	208.682	155.969	153.347	158.136	182.127	145.136	111.931	111.821	222.074	152.962	155.956	0.586729	0.485664	0.53212	0.438525	0.293837	0.417333	0.275278	0.145688	0.351537	0.262797	0.179309
chr1;11622558;11624559	159.586	118.48	131.662	115.805	166.338	186.746	116.503	149.571	149.642	124.821	150.636	0.340448	0.397361	0.25339	0.365437	0.21548	0.471768	0.345348	0.407928	0.358861	0.241773	0.332054
chr1;11653375;11655376	304.042	448.539	282.984	334.685	173.2	239.207	276.086	324.375	273.684	244.472	516.115	1.64429	1.38635	1.19093	1.58356	1.60631	2.43142	1.24626	1.36947	1.78698	2.78039	3.04826
chr1;11654785;11656786	205.282	405.122	332.406	203.957	234.664	332.136	181.482	325.553	247.905	243.287	338.134	1.2966	0.988988	0.709493	1.41302	1.27329	1.44252	0.925934	1.29177	1.03264	1.39808	1.92591
chr1;11663200;11665201	479.307	814.882	510.131	387.392	325.743	542.754	366.019	440.43	486.878	382.854	530.141	3.14371	2.70206	2.99001	3.77619	2.64453	3.57455	2.74777	3.12745	2.82694	3.13254	3.58619
chr1;11690650;11692651	288.488	256.998	167.274	212.546	120.302	195.394	115.609	367.221	217.198	157.763	246.69	0.746087	0.547476	0.886866	0.633425	0.587673	0.489913	0.660667	0.359365	0.747016	0.956582	0.617621
chr1;11690710;11692711	297.304	257.322	165.07	202.284	120.302	195.125	120.994	370.916	229.23	164.719	242.614	0.7316	0.520985	0.861527	0.633425	0.64644	0.489913	0.655661	0.349652	0.717721	0.961838	0.591057
chr1;11735084;11737085	864.41	707.86	700.232	591.09	674.993	752.578	534.217	759.15	642.794	678.284	914.088	9.59048	5.96925	8.38722	6.99204	7.42427	5.97875	6.55161	5.86639	5.39756	7.97852	8.16189
chr1;11760787;11762788	240.548	215.267	258.014	156.611	206.105	204.608	106.886	219.975	152.282	166.022	196.916	0.659165	0.547476	0.861527	0.462887	0.842331	0.598782	0.53554	0.37879	0.549276	0.898766	0.557851
chr1;11778619;11780620	319.048	278.078	299.694	179.958	221.362	391.668	122.112	290.511	181.476	172.962	221.125	0.651921	0.732911	1.34297	1.21812	1.01863	0.58971	0.51552	0.310802	0.571247	0.599178	0.458235
chr1;11805096;11807097	2692.38	3747.14	2578.23	2780.06	2068.51	2235.75	2302.16	2483.88	2793.07	2686.38	3085.93	21.5279	18.0667	15.4315	20.8543	16.0043	18.9887	27.2074	24.6019	26.2041	27.7461	25.8139
chr1;11805920;11807921	1818.19	2635.99	1481.89	1851.28	1193.71	1378.44	1556.66	1609.34	1858.71	1795.29	2130.22	16.3487	12.5919	10.9465	15.7382	11.205	12.6016	18.6338	16.9776	18.4484	18.338	17.7915
chr1;11847345;11849346	180.483	131.658	284.039	194.267	191.721	145.329	137.308	235.746	125.066	119.086	190.662	0.543267	0.724081	1.11492	0.755237	0.568084	0.689507	0.470475	0.291377	0.483363	0.373172	0.425029
chr1;11857945;11859946	277.399	348.755	304.194	237.768	91.1204	184.061	197.635	275.612	334.345	294.351	307.794	1.31833	1.2539	1.82441	1.58356	1.0774	1.90522	1.71173	1.52487	1.71374	2.23378	1.44776
chr1;11906940;11908941	1459.36	2225.48	1477.88	1621.28	1988.62	1648.38	2049.38	1432.57	1246.62	1474.41	1446.71	16.9065	17.9166	15.3301	20.367	19.2365	16.7478	19.2644	20.8723	19.8325	21.7964	22.852
chr1;11925428;11927429	802.825	962.031	565.22	503.764	539.068	578.013	514.803	914.546	520.778	740.098	703.931	12.7125	8.72429	10.8704	10.4759	9.05017	7.98377	8.31339	7.13873	7.92423	10.8325	9.07836
chr1;11933205;11935206	1215.43	629.354	754.342	365.646	680.338	648.366	575.407	817.686	419.228	480.932	486.644	11.7853	5.74849	5.37188	5.55465	7.44386	4.69046	3.53857	2.22418	4.11591	5.77628	3.99793
chr1;11979127;11981128	2198.93	3118.65	1850.13	1627.74	1771.8	1598.02	1363.78	1742.95	1649.77	1851.45	2047.03	21.8394	18.4729	16.141	15.324	16.3569	15.4958	19.805	15.103	18.5362	20.9502	16.5164
chr1;11979181;11981182	2182.51	3121.36	1845.28	1635.89	1763.8	1577.68	1364.12	1744.74	1652.07	1841.58	2047.01	21.8249	18.4905	16.141	15.3971	16.3961	15.4958	19.84	15.1613	18.5509	20.9712	16.5031
chr1;12018466;12020467	1665.15	2205.47	1324.06	1021.43	1427.06	1110.33	1241.42	1169.99	1562.7	1582.22	1821	16.9282	13.0246	10.1356	16.1767	12.6154	12.2478	15.906	15.4915	17.0349	18.9319	19.4783
chr1;12062303;12064304	175.37	243.368	85.0756	245.402	76.59	136.873	87.1279	167.353	154.471	86.7961	131.221	0.695382	0.494494	0.582798	0.560337	0.626851	0.55342	0.395399	0.233101	0.5566	0.678017	0.298849
chr1;12091264;12093265	265.561	184.394	128.343	201.444	251.414	228.406	237.553	211.1	219.309	155.983	166.443	0.593972	0.512155	0.456103	0.365437	0.274247	0.417333	0.355359	0.174826	0.454068	0.504571	0.30549
chr1;12165991;12167992	803.457	617.628	428.032	462.376	361.523	612.555	551.774	499.865	417.239	363.044	430.39	6.05562	4.07075	4.63704	5.57901	4.09412	3.57455	2.66769	2.90406	2.75371	3.47418	2.683
chr1;12229030;12231031	477.943	685.899	564.779	497.118	321.517	435.129	353.203	801.954	407.252	463.28	656.997	5.70069	4.22086	4.83976	5.04304	4.56426	4.29127	4.79984	4.11813	3.88888	6.04959	4.49601
chr1;12526724;12528725	546.609	348.812	270.927	273.791	194.214	322.614	123.739	333.493	205.949	194.025	250.6	2.44833	1.28039	1.0389	1.38866	1.60631	1.03426	0.865874	0.942119	1.04729	0.856719	1.01609
chr1;12617210;12619211	1155.24	1501.3	977.23	644.688	703.353	774.583	748.111	877.68	667.019	878.11	930.076	13.2847	9.32474	12.1627	11.9133	10.5585	10.27	10.4505	9.70285	9.46952	10.5592	10.8316
chr1;12618244;12620245	1629.63	1699.62	1089.53	677.066	937.129	1122.03	1006.51	1042.66	792.915	989.139	957.193	17.3628	11.7796	15.0514	14.1546	12.7329	12.9555	12.7929	9.8194	9.74782	12.0939	12.027
chr1;12643547;12645548	136.399	166.401	202.648	199.821	146.408	147.649	133.207	205.882	154.89	118.586	181.109	0.42737	0.406192	0.304068	0.609062	0.489728	0.371971	0.360364	0.165114	0.607866	0.420476	0.43167
chr1;12715110;12717111	107.21	103.837	144.312	105.04	196.537	181.728	154.247	137.583	109.287	112.95	167.754	0.434614	0.618118	0.78551	1.60792	0.587673	0.889101	0.890899	1.13637	0.922784	1.15105	0.850059
chr1;12745200;12747201	169.188	145.9	106.971	131.978	149.53	66.8512	219.763	131.839	122.135	175.291	175.542	0.499806	0.565136	0.506781	0.535975	0.509317	0.344754	0.440444	0.466203	0.483363	0.525594	0.531287
chr1;12773841;12775842	130.087	147.103	87.763	99.2207	159.727	175.269	149.38	133.327	144.743	146.434	177.42	0.463588	0.291398	0.25339	0.316712	0.548495	0.335681	0.405409	0.388502	0.344213	0.373172	0.24572
chr1;12790397;12792398	111.622	149.972	131.341	91.1273	115.634	23.5759	189.667	138.583	108.598	106.014	88.5244	0.275256	0.203096	0.202712	0.341075	0.039178	0.408261	0.205207	0.388502	0.256329	0.152422	0.225797
chr1;12822159;12824160	171.48	203.307	169.441	138.197	114.786	128.364	116.794	229.585	91.5946	140.908	184.626	0.340448	0.35321	0.25339	0.48725	0.43096	1.36087	0.745752	0.45649	0.424774	0.38894	0.664108
chr1;12830410;12832411	124.724	226.794	123.526	117.658	145.395	123.372	125.276	121.308	176.235	121.745	164.972	0.42737	0.494494	0.278729	0.146175	0.43096	0.616927	0.370374	0.407928	0.336889	0.33638	0.298849
chr1;12847725;12849726	149.688	243.785	97.0497	96.2209	116.051	122.329	69.9684	192.964	128.824	208.728	122.801	0.333204	0.370871	0.354747	0.341075	0.391782	0.626	0.350353	0.252527	0.380832	0.394196	0.338695
chr1;12856086;12858087	158.241	128.597	123.161	101.92	113.393	129.225	81.2572	62.365	106.797	154.48	103.235	0.42737	0.397361	0.354747	0.68215	0.411371	0.571565	0.270273	0.573041	0.307595	0.446755	0.338695
chr1;12885201;12887202	72.0856	141.731	144.875	82.9665	124.799	85.4007	99.0968	162.827	103.092	123.334	114.59	0.282499	0.370871	0.076017	0.146175	0.293837	0.417333	0.290293	0.281664	0.241682	0.304845	0.312131
chr1;12897270;12899271	112.598	95.0585	107.886	107.425	97.3815	109.493	79.618	89.6274	102.874	43.4161	107.856	0.224551	0.494494	0.076017	0.341075	0.117535	0.362898	0.290293	0.281664	0.249005	0.162934	0.212515
chr1;12915610;12917611	22.6333	30.1221	35.2492	18.813	18.8412	47.7142	18.9414	5.45759	26.7766	40.0163	68.8607	0.130384	0.203096	0.025339	0	0.058767	0.054435	0.095096	0.116551	0.212387	0.162934	0.146104
chr1;12946580;12948581	33.1532	28.6669	26.3836	33.0763	35.2981	28.9997	41.9191	45.0152	8.77498	42.1692	72.8718	0.166602	0.097133	0.050678	0.243625	0	0.163304	0.160162	0.097126	0.051266	0.110375	0.079693
chr1;13055491;13057492	108.484	116.047	86.4519	208.833	82.093	101.955	137.103	136.605	111.265	91.0025	146.026	0.007244	0	0	0	0	0.018145	0.005005	0.009713	0.007324	0	0
chr1;13059869;13061870	51.7474	8.39017	35.2687	23.5122	13.3974	6.0512	20.9541	18.6859	42.2457	19.1191	33.7667	0	0.044151	0	0	0.039178	0	0.050051	0.106838	0.007324	0	0.066411
chr1;13067677;13069678	11.2155	54.7084	44.1779	86.0296	94.1847	45.5289	41.1525	105.576	60.4221	17.5504	47.5976	0.050705	0.247247	0.152034	0.146175	0.195891	0.081652	0.185187	0.388502	0.102532	0.157678	0.212515
chr1;13115854;13117855	83.9969	136.133	115.71	157.134	126.091	112.528	127.882	133.765	157.303	133.756	156.274	0	0.044151	0	0.048725	0.156713	0.07258	0.045045	0.174826	0.051266	0.178702	0.019923
chr1;13146460;13148461	0	0	0	0	0	0	2.96271	0	0	0	0	0	0	0	0	0	0	0	0	0	0	0
chr1;13154961;13156962	10.1897	9.562	16.8176	100.955	48.7631	12.3601	66.9479	52.7947	17.2975	91.6457	32.9945	0.028974	0.070642	0.050678	0.146175	0.156713	0	0.035035	0.233101	0.014647	0.084095	0.053129
chr1;13164467;13166468	12.193	0	8.40583	0	46.1544	0	13.3323	8.9926	8.70304	18.6021	23.6582	0	0	0	0	0	0	0	0	0	0	0
chr1;13171455;13173456	191.366	83.3982	61.1178	117.891	58.2595	67.8696	44.2148	67.3511	50.2173	84.0562	21.8255	0.42737	0.150114	0.050678	0.146175	0.235069	0.263101	0.190192	0.369077	0.146474	0.215494	0.046488
chr1;13200409;13202410	17.6119	0	8.43206	0	11.9552	0	0	0	0	10.1176	11.7312	0.021731	0.079472	0	0	0	0.03629	0.01001	0	0.007324	0	0.013282
chr1;13225106;13227107	352.943	211.815	203.225	219.223	213.151	250.272	225.741	234.025	230.428	187.599	207.394	0	0	0	0	0	0	0	0	0	0	0
chr1;13253212;13255213	54.4386	9.59084	17.493	0	19.7221	17.0217	13.2093	0	17.0347	10.6456	0	0	0	0	0	0	0	0	0	0	0.005256	0.006641
chr1;13284174;13286175	15.5343	0	18.7434	8.55108	6.06527	30.7684	9.51712	0	23.5279	10.27	39.6167	0	0	0	0	0	0	0	0	0	0	0
chr1;13302539;13304540	79.8525	72.7665	98.3956	46.9566	50.1928	106.536	72.9822	43.9726	34.0642	20.6217	99.3101	0	0	0	0	0	0	0	0.009713	0	0	0
chr1;13314581;13316582	231.634	74.1765	144.821	129.804	82.3845	88.6368	85.1852	113.27	140.293	147.974	220.35	0.369422	0.317889	0.329408	0.341075	0.509317	0.544348	0.295298	0.203964	0.351537	0.373172	0.278926
chr1;13323039;13325040	245.694	138.658	156.635	138.9	120.176	145.562	161.902	197.156	169.996	158.303	178.397	0.391153	0.423852	0.304068	0.3898	0.313426	0.498985	0.470475	0.650742	0.322242	0.378428	0.36526
chr1;13346134;13348135	98.9024	41.8341	80.5798	167.811	50.4268	24.9458	111.161	49.4268	47.7468	57.5703	59.6838	0.268012	0.194266	0.278729	0.1949	0.21548	0.145159	0.245247	0.330227	0.205063	0.320613	0.225797
chr1;13370900;13372901	278.667	119.657	151.022	113.088	161.016	148.042	156.585	238.168	114.523	91.7131	133.566	0.499806	0.273738	0.709493	0.438525	0.352604	0.244956	0.300303	0.271952	0.307595	0.199726	0.212515
chr1;13388632;13390633	265.203	168.689	238.362	125.139	157.834	215.406	130.375	159.116	199.05	120.708	231.434	0.572242	0.635778	0.354747	0.462887	0.568084	0.489913	0.325328	0.174826	0.490687	0.467779	0.385183
chr1;13409450;13411451	146.898	184.042	166.75	133.598	206.933	255.545	178.533	181.935	199.935	155.064	165.856	0.32596	0.326719	0.278729	0.365437	0.548495	0.417333	0.310313	0.33994	0.402803	0.273309	0.391824
chr1;13512220;13514221	158.649	133.179	137.98	162.66	134.994	149.416	157.601	128.338	165.151	134.588	145.86	0.811279	0.547476	0.633476	0.609062	0.783564	0.408261	0.340343	0.330227	0.344213	0.562386	0.458235
chr1;13513003;13515004	164.106	238.57	146.836	189.101	142.554	195.498	157.702	181.554	184.246	137.663	191.618	0.941664	0.512155	0.481442	0.438525	0.64644	0.580638	0.400404	0.310802	0.373508	0.683273	0.557851
chr1;13582465;13584466	333.159	249.71	240.83	155.638	114.853	231.466	182.621	195.294	224.988	155.169	278.308	1.68051	0.812383	0.709493	1.70537	1.23411	0.598782	0.715722	0.398215	0.468716	0.830439	0.790289
chr1;13658910;13660911	113.717	136.524	112.814	135.422	128.895	113.059	112.477	135.037	111.45	81.2005	72.4316	0.275256	0.459173	0.354747	0.121812	0.450549	0.290319	0.260263	0.145688	0.2783	0.257541	0.418388
chr1;13699198;13701199	453.695	398.707	191.701	163.524	219.628	299.669	270.269	352.822	262.184	285.794	336.467	4.1071	1.58945	3.1167	3.09404	3.07549	1.878	1.63665	1.37918	1.92613	3.08524	2.37087
chr1;13891792;13893793	119.463	137.775	236.612	112.047	57.6919	179.745	118.889	204.128	177.921	176.466	195.388	0.543267	0.282568	0.481442	0.267987	0.391782	0.453623	0.300303	0.252527	0.549276	0.394196	0.378542
chr1;14303445;14305446	132.325	185.767	106.382	93.9998	108.412	107.782	184.94	103.359	136.483	133.585	130.818	0.369422	0.300229	0.304068	0.462887	0.235069	0.371971	0.265268	0.301089	0.432097	0.273309	0.418388
chr1;14418973;14420974	194.773	135.96	84.192	134.079	153.447	231.723	157.302	123.229	164.711	155.804	255.319	0.40564	0.485664	0.304068	0.925775	0.489728	0.644145	0.410414	0.388502	0.483363	0.383684	0.312131
chr1;14776727;14778728	119.34	201.153	134.839	199.426	209.474	169.603	219.655	343.485	215.311	136.175	220.024	0.521537	0.291398	1.0389	0.755237	0.568084	0.616927	0.585591	0.806143	0.69575	0.520338	0.717237
chr1;15151532;15153533	1278.62	980.502	624.323	587.422	451.565	893.654	592.388	653.531	498.793	595.758	453.237	8.2794	4.55641	7.01891	5.67646	6.05303	6.02411	4.48452	4.66203	3.62522	5.42939	4.52258
chr1;15152618;15154619	1523.4	1349.21	729.152	578.187	632.877	1077.67	644.669	846.871	576.106	676.003	600.9	11.4738	6.19884	8.894	6.99204	7.22838	7.57551	5.72578	5.0991	5.07531	8.06787	5.82423
chr1;15170317;15172318	191.555	202.155	233.299	184.757	177.441	222.392	113.423	188.143	201.64	162.99	177.785	0.927176	0.609287	0.582798	0.462887	0.88151	0.889101	0.50551	0.291377	0.373508	0.578154	0.577774
chr1;15246272;15248273	498.47	202.494	273.987	449.101	218.641	308.302	334.421	283.141	185.187	419.656	261.771	3.6073	1.58945	2.60992	3.92236	2.95795	1.85985	3.46349	5.14766	1.40615	5.38734	1.20204
chr1;15334464;15336465	218.527	296.285	209.117	219.896	190.363	156.455	125.633	198.436	191.2	160.52	190.39	0.717113	0.759402	1.29229	0.901412	0.66603	1.14313	0.725732	0.767292	0.578571	0.625457	0.664108
chr1;15342876;15344877	260.313	147.146	238.631	162.684	188.207	322.722	217.044	267.552	172.484	118.654	167.718	2.0282	1.04197	1.90043	1.12067	1.37124	0.825594	0.450454	0.699304	0.666455	0.620201	0.630903
chr1;15408433;15410434	887.975	898.237	928.865	840.577	616.734	477.123	565.548	688.612	805.52	850.031	706.129	6.62786	4.25618	4.96645	7.23566	4.52508	5.56142	7.11718	8.33338	7.15524	8.65128	6.46842
chr1;15408888;15410889	869.852	935.738	911.466	750.412	603.908	484.151	598.557	665.77	808.36	851.316	762.089	7.01177	4.30033	4.94111	7.28439	4.77974	5.67029	7.10717	8.20712	7.44086	9.1979	6.46178
chr1;15437442;15439443	176.11	222.456	153.099	170.22	138.59	137.002	184.677	202.658	207.69	158.112	191.52	0.492562	0.653439	0.329408	0.7796	0.607262	0.689507	0.420424	0.621604	0.505334	0.473035	0.690673
chr1;15455728;15457729	242.449	146.456	224.929	174.828	253.868	168.173	198.741	211.345	146.359	153.883	168.737	0.760574	0.529815	1.1656	0.755237	0.920688	0.66229	0.655661	0.786718	0.534629	0.641225	0.518005
chr1;15464909;15466910	155.151	244.321	248.93	488.164	167.053	235.929	220.757	399.159	281.631	323.122	297.715	0.557755	1.59828	1.0389	0.87705	1.37124	2.13203	1.37639	2.76808	1.89683	3.15882	1.72004
chr1;15525534;15527535	2482	3939.41	2713.97	2834.4	2733.21	2736.18	2794.09	3250.12	2693.94	2438.01	2682.5	25.0338	25.5901	19.0296	24.3625	20.6077	25.7658	30.9012	28.7103	26.2627	26.8158	28.5965
chr1;15525813;15527814	2435.66	3798.21	2641.58	2819.91	2577.64	2646.76	2717.86	2997.98	2673.75	2415.23	2670.68	24.715	25.3428	18.3201	23.9483	20.2747	25.1579	30.696	28.0887	26.1163	26.3848	28.2113
chr1;15564956;15566957	229.105	130.367	225.232	224.543	180.673	185.423	92.6738	178.024	204.699	166.414	157.681	0.40564	0.635778	0.760171	0.730875	0.763975	0.707652	0.585591	0.631317	0.534629	0.604434	0.484799
chr1;15584051;15586052	238.369	299.902	294.029	293.884	177.064	206.925	176.289	287.778	218.559	152.109	164.512	1.14448	0.785892	1.01356	1.80282	1.66507	0.898174	0.965975	1.03924	1.1132	1.56627	1.08914
chr1;15602626;15604627	596.057	889.417	714.198	903.414	501.859	680.244	554.921	520.506	694.735	733.42	724.09	10.2931	7.9384	6.20806	7.96654	8.2666	8.33759	10.4656	12.6943	9.71121	10.5434	9.40378
chr1;15616458;15618459	1577.42	2303.81	1584.56	1499.06	1540.26	1507.71	1015.66	1726.22	1322.22	1700.12	1560.35	22.5275	16.9099	15.7609	17.541	14.6527	14.77	21.6218	18.5219	21.8758	22.979	22.7524
chr1;15658869;15660870	102.632	515.201	553.446	519.2	297.76	282.952	252.341	290.877	499.807	573.576	467.575	0.905446	3.43497	1.77373	2.3388	2.11562	4.6451	4.74479	8.1197	6.21048	5.13506	5.79767
chr1;15682128;15684129	475.235	815.839	847.215	955.827	533.903	709.994	589.184	636.341	635.29	613.931	677.14	4.06364	6.13702	3.87687	5.2623	4.66221	6.32351	8.2283	8.60533	7.82169	7.84712	7.50443
chr1;15683320;15685321	368.85	482.071	483.388	471.705	268.719	440.359	347.113	429.983	376.86	345.571	494.52	3.16544	2.71089	3.06602	4.19035	3.58481	3.25701	3.53356	5.02139	3.67649	5.27171	3.82526
chr1;15735258;15737259	455.879	394.534	340.322	419.508	321.879	333.156	184.246	385.957	279.237	206.185	449.041	1.64429	1.05963	1.90043	1.68101	1.82179	1.57861	1.61163	1.63171	1.58924	1.61357	1.60714
chr1;15735896;15737897	445.861	312.697	295.356	500.946	349.324	367.78	195.245	469.097	295.799	187.053	349.545	1.47769	0.759402	1.52034	1.51047	1.58672	1.4153	1.36137	1.51516	1.24503	1.38757	1.20868
chr1;15741499;15743500	559.393	685.099	499.848	378.766	394.154	407.077	380.659	679.152	372.403	385.484	434.431	1.90506	2.79036	2.63526	2.16826	2.05686	2.84875	2.78781	2.52527	3.11989	3.38483	2.92872
chr1;15748896;15750897	762.53	737.784	757.977	599.285	526.885	520.913	283.277	870.028	562.012	511.731	679.045	3.36101	4.37097	4.78908	3.14276	3.50645	4.16426	3.70874	4.70088	4.10126	3.87363	4.03778
chr1;15755607;15757608	429.698	396.619	455.778	391.312	244.119	539.662	233.251	529.917	288.777	232.151	391.146	2.0282	1.83669	2.50857	1.43739	2.58576	1.46974	1.3914	1.39861	1.47938	1.38231	1.46768
chr1;15808348;15810349	364.551	1321.8	1026.02	543.625	607.089	505.032	476.271	363.633	1037.77	882.69	1103.14	1.26038	5.66902	3.95289	4.01981	2.54658	8.34666	7.16223	7.41069	7.80705	5.43465	6.95986
chr1;15846707;15848708	1627.13	1913.82	1329.28	849.919	1268.62	1329.53	1233.48	1569.71	1209.8	1002.82	1451.3	17.8554	11.9208	12.8216	15.7869	13.6144	12.1208	15.7609	11.4705	14.7865	15.8992	14.8893
chr1;15847147;15849148	1611.85	1991.61	1374.86	917.022	1267.73	1301.7	1303.42	1612.86	1213.41	1062	1485.71	18.4783	12.1681	13.8605	16.6883	14.0454	12.5381	16.2714	12.1116	15.3724	16.5405	15.8722
chr1;15975132;15977133	500.404	639.821	444.845	364.775	584.774	528.62	285.255	454.028	482.304	402.809	382.577	6.59889	3.62923	4.8651	4.45834	4.77974	5.08965	5.4505	3.6325	4.55533	5.93922	4.94761
chr1;16003236;16005237	339.825	265.652	238.185	264.032	272.059	261.585	170.803	398.096	188.603	138.286	196.154	1.7457	0.944837	1.36831	0.560337	0.724797	0.870956	0.665672	0.631317	0.541953	0.541362	0.591057
chr1;16005671;16007672	480.907	319.473	217.77	254.58	345.309	394.616	222.567	275.929	285.128	209.43	340.065	1.2966	1.75722	2.02712	1.26685	1.21452	1.70562	0.965975	1.20436	1.60389	1.4191	1.15555
chr1;16017875;16019876	1737.81	1690.14	1894.28	882.633	922.327	1268.1	994.191	1672.87	1038.53	1341.35	1407.57	7.9969	12.3977	8.61527	6.94331	7.34591	11.5402	11.4616	10.713	9.616	12.0571	9.54988
chr1;16018594;16020595	709.689	1067.84	978.098	684.127	609.082	889.559	518.813	958.582	795.809	975.342	945.72	3.093	7.98255	6.71485	4.70196	4.27042	7.80232	7.44251	7.51752	6.42287	8.37272	5.82423
chr1;16042736;16044737	241.712	234.389	219.29	185.645	190.054	336.102	225.799	312.645	180.572	148.71	270.989	0.775062	0.962497	1.39365	0.706512	0.724797	0.997971	0.885894	0.524478	0.549276	0.930302	0.564492
chr1;16072651;16074652	375.828	292.15	246.865	252.491	209.174	338.927	177.955	342.911	225.971	235.177	274.04	1.47769	1.2274	1.59636	1.65665	1.68466	1.50603	1.0861	1.48602	1.32559	1.83432	1.14891
chr1;16154211;16156212	1563.86	2090.63	1541.11	1147.02	1163.16	1594.72	1128.72	1628.34	906.077	1138.3	1131.49	13.7917	12.3535	11.1238	11.2555	11.1462	13.5905	14.6197	13.617	12.1207	14.6746	12.0801
chr1;16155069;16157070	1410.69	1798.99	1389.53	973.127	1127.09	1566.97	970.61	1709.53	752.484	989.618	1006.9	12.1185	10.0223	10.237	8.72177	9.57907	11.9484	11.1362	11.4705	9.38896	12.0992	10.3003
chr1;16158266;16160267	629.992	499.625	449.351	446.801	352.072	533.609	364.413	626.131	366.293	226.166	376.093	1.14448	2.20756	2.6606	1.60792	1.99809	2.33162	2.08711	2.6321	1.94078	1.89214	2.38415
chr1;16196854;16198855	212.507	164.822	271	327.162	142.651	353.003	191.108	308.736	204.185	173.404	215.752	0.622947	0.520985	0.810849	0.341075	0.822742	0.762087	0.620626	0.407928	0.622513	0.578154	0.55121
chr1;16211652;16213653	383.355	286.478	258.207	236.788	268.794	361.604	283.285	291.888	201.1	200.494	292.108	1.10102	1.17442	1.44433	1.63229	1.6259	1.12499	0.975985	1.35976	0.798282	0.977606	1.08914
chr1;16230335;16232336	327.542	420.728	373.811	288.874	324.673	461.134	257.785	306.201	269.393	193.047	272.206	0.709869	1.13027	1.67238	0.730875	0.587673	0.789304	0.991	0.689592	0.739692	1.00914	0.644185
chr1;16236183;16238184	1006.1	1111.41	689.692	662.687	671.114	814.263	635.15	889.377	712.528	645.839	790.109	9.19933	7.03771	6.58815	5.57901	5.85714	7.7751	8.36844	8.64418	8.18788	9.73401	8.71974
chr1;16351480;16353481	1281.57	1740.39	1412.12	1129.35	1233.5	1405.48	873.378	1382.12	1172.64	1236.95	1447.59	14.1974	11.9297	11.4786	10.5246	11.871	11.6763	15.866	14.2483	14.5815	16.7665	14.7698
chr1;16351575;16353576	1275.46	1747.88	1412.89	1133.31	1243.35	1391.21	878.882	1390.41	1166.25	1237.2	1463.55	14.067	11.8767	11.3266	10.4028	11.8318	11.5674	15.866	14.1609	14.5009	16.7034	14.6834
chr1;16436424;16438425	152.888	312.036	205.339	313.198	236.36	405.244	196.221	221.744	231.412	190.984	269.873	0.782305	0.785892	0.78551	1.02322	1.09699	0.943536	0.660667	0.747867	0.798282	0.541362	0.703955
chr1;16439721;16441722	826.474	621.331	527.241	456.555	591.334	761.883	553.955	620.514	469.883	545.275	653.318	11.4955	6.81695	5.39722	7.62546	6.93454	7.16724	6.52658	5.1768	5.80768	7.55805	6.57467
chr1;16459948;16461949	220.127	352.722	431.798	284.265	302.752	418.293	293.042	340.975	254.295	257.669	350.152	0.927176	1.31571	1.08958	1.85155	0.88151	2.19554	1.30131	1.5443	1.53797	1.4559	1.58722
chr1;16513645;16515646	1591.3	2497.25	1851.8	1950.7	1462.4	1361.3	1500.63	1341.33	1551.66	1595.82	1742.24	14.7189	14.7553	11.1745	17.1756	16.592	16.4393	16.2914	19.5223	13.8271	16.6613	15.4804
chr1;16519694;16521695	327.789	179.145	207.155	155.281	191.528	177.167	229.745	249.542	117.758	194.181	180.662	2.40486	0.927176	1.11492	2.38752	3.17343	0.880029	1.16618	0.75758	0.476039	0.893511	0.810212
chr1;16535172;16537173	457.893	686.56	544.129	389.805	374.158	406.454	337.282	650.788	401.04	574.555	476.901	6.34536	3.80584	3.80086	5.31102	6.20975	4.86284	6.75181	3.82675	3.38354	6.11792	4.27022
chr1;16612562;16614563	2598.23	2801.52	2004.03	1553.82	1950.24	2192.38	1830.43	2535.86	1308.27	1407.66	1742.73	24.4108	12.3712	15.6849	12.6198	13.4773	15.0512	12.7028	10.7324	11.5202	17.6705	15.7659
chr1;16616391;16618392	734.265	758.497	525.095	867.384	819.777	1007.5	662.739	1170.77	553.288	491.668	673.84	2.07166	2.16341	3.19272	2.82605	2.13521	2.55843	1.71173	1.9328	2.21908	2.41248	2.17828
chr1;16655879;16657880	52.5488	38.537	25.3721	17.3253	34.4935	26.0285	25.3362	48.2803	21.3213	69.5596	137.335	0.188333	0.123624	0.278729	0.316712	0.352604	0.226812	0.115116	0.126263	0.175768	0.404708	0.265643
chr1;16700546;16702547	119.363	34.6142	37.2322	80.0736	64.429	71.6605	15.8624	49.3967	30.7233	18.9766	70.8433	0.239038	0.035321	0.025339	0	0.117535	0.027217	0.070071	0.048563	0.124503	0.084095	0.132822
chr1;16739273;16741274	0	0	0	0	0	0	5.08568	0	25.2437	0	0.787268	0.30423	0.679929	0.202712	0.511612	0.176302	0.317536	0.46547	0.330227	0.249005	0.268053	0.259002
chr1;16749589;16751590	39.5347	20.083	52.4969	21.1627	13.1717	65.3238	38.9159	36.0325	21.8761	45.5144	77.6491	0.30423	0.300229	0.25339	0	0.274247	0.254029	0.185187	0.252527	0.205063	0.183958	0.345336
chr1;16852129;16854130	35.0039	70.0869	7.12152	8.53558	66.086	32.3824	51.382	48.3884	12.7228	24.4349	23.3649	0.130384	0.132454	0	0.146175	0.195891	0.172377	0.01001	0.029138	0.146474	0.120887	0.05977
chr1;16869945;16871946	268.453	259.252	278.229	341.898	254.101	231.809	192.633	217.601	197.155	145.217	99.4144	0.919933	1.1391	1.0389	0.560337	0.940277	1.19756	1.02103	0.777005	0.747016	0.541362	0.55121
chr1;16888706;16890707	1897.05	2036.08	1993.26	1683.69	1739.54	1436.11	1461.27	2806.23	862.18	799.985	816.157	19.8981	17.4133	12.6442	14.9098	19.1386	16.2034	22.4076	22.5137	14.6986	11.0743	10.0745
chr1;16903776;16905777	4556.1	4231.66	3230.3	2870.04	3587.38	2636.32	3264.24	3457.19	2262.01	1551.65	1790.35	41.3173	33.4666	20.1952	36.6168	34.947	26.9996	41.627	34.8875	30.1077	22.9159	21.9421
chr1;16975302;16977303	290.819	483.265	394.7	297.442	256.383	325.385	136.1	456.453	268.028	178.174	274.866	0.905446	0.971328	0.861527	0.48725	1.56713	1.30643	1.12113	0.912981	1.25967	1.21938	0.664108
chr1;16977926;16979927	435.756	388.438	287.057	203.478	291.721	250.613	266.099	412.969	186.888	222.074	331.915	1.68051	1.35986	1.54568	0.950137	1.33206	1.58768	1.62664	1.50545	1.21573	1.69767	1.18875
chr1;16979632;16981633	500.684	776.829	1005.68	655.574	457.49	396.077	442.41	576.224	697.429	691.992	951.649	2.09339	4.68003	1.87509	2.94786	2.89919	5.70658	7.12219	7.1873	6.15189	7.16911	6.70085
chr1;17010928;17012929	918.527	1237.54	1083.37	732.11	623.995	1058.32	586.224	1047.39	631.702	820.031	962.206	7.00453	6.69333	4.94111	5.04304	5.52413	7.97469	8.65874	5.41961	6.81835	8.625	6.84696
chr1;17053170;17055171	1633.93	2004.79	1694.63	1263.33	1593.79	1575.67	1252.24	1893.11	1570.35	1656.72	1619.65	19.3331	18.6053	14.2152	16.0549	13.8299	16.2488	21.1764	15.5498	18.2946	18.79	18.8607
chr1;17118451;17120452	528.556	466.365	443.473	390.889	394.744	235.027	329.855	362.689	391.79	334.372	356.773	2.15134	2.21639	2.00178	1.51047	1.46918	2.64916	2.56759	1.95223	2.73906	2.42299	2.76933
chr1;17188783;17190784	333.42	285.506	223.557	313.144	236.644	259.397	345.562	300.365	127.141	260.171	186.385	0.977881	0.71525	0.962884	1.63229	0.999044	0.725797	0.690697	0.573041	0.659132	0.656993	0.73716
chr1;17200733;17202734	264.256	395.958	567.201	672.616	380.816	193.953	391.434	269.808	531.884	521.481	787.035	0.622947	3.16123	1.21627	2.80169	1.13617	3.30238	3.81385	5.12823	3.51537	2.62272	6.39536
chr1;17204128;17206129	374.352	155.336	254.728	178.407	175.284	199.457	288.191	287.012	185.719	226.834	236.949	0.775062	1.07729	0.633476	1.02322	0.744386	0.825594	0.865874	1.29177	0.717721	0.94607	0.869982
chr1;17248098;17250099	217.051	161.499	211.476	215.463	91.6071	135.191	154.05	202.23	234.319	128.694	207.899	0.514293	0.317889	0.734832	0.633425	0.626851	0.626	0.51552	0.262239	0.366184	0.467779	0.405106
chr1;17307195;17309196	220.363	207.827	168.708	116.153	125.082	134.219	170.628	171.204	115.506	131.206	226.715	0.470832	0.609287	0.405425	0.341075	0.470139	0.471768	0.435439	0.398215	0.351537	0.436243	0.411747
chr1;17371196;17373197	167.377	218.475	216.218	133.81	144.84	102.522	107.981	218.642	156.466	145.113	233.344	0.376665	0.468003	0.810849	0.48725	0.254658	0.51713	0.360364	0.33994	0.263653	0.441499	0.371901
chr1;17405760;17407761	606.196	389.487	378.609	321.027	244.734	473.78	201.542	295.68	314.504	294.295	288.895	1.5791	1.67775	1.90043	2.02209	1.66507	2.13203	1.63165	1.34033	1.73571	1.992	1.81966
chr1;17438677;17440678	563.808	638.939	677.101	384.086	613.57	801.436	471.692	666.127	457.623	409.414	652.128	7.77959	5.52774	8.18451	7.2113	6.40564	6.95858	6.38144	7.7312	6.18119	7.55279	7.98258
chr1;17538698;17540699	281.833	369.597	332.085	272.125	96.5992	315.068	172.785	322.639	219.917	269.129	309.931	2.10063	0.927176	2.60992	2.02209	2.48782	1.56046	2.06208	1.52487	1.85289	2.40197	1.66027
chr1;17716625;17718626	148.708	216.859	90.5056	89.1131	104.721	157.98	191.979	154.886	105.348	186.103	221.607	0.40564	0.35321	0.557459	0.5847	0.254658	0.426406	0.335338	0.097126	0.432097	0.341636	0.418388
chr1;17754333;17756334	127.741	91.094	184.591	151.425	131.108	177.121	81.3022	121.992	151.734	158.98	128.61	0.376665	0.167775	0.25339	0.87705	0.097946	0.317536	0.315318	0.213676	0.410126	0.278565	0.24572
chr1;18014712;18016713	176.105	106.52	151.191	201.294	148.295	170.983	152.987	173.688	135.035	109.779	165.561	0.543267	0.34438	0.684154	0.219262	0.411371	0.281246	0.365369	0.165114	0.468716	0.325869	0.332054
chr1;18064657;18066658	231.744	215.228	140.555	124.688	151.545	161.421	185.422	172.6	134.752	136.247	156.26	0.441858	0.282568	0.304068	0.1949	0.352604	0.471768	0.400404	0.203964	0.329566	0.457267	0.179309
chr1;18106798;18108799	165.233	199.577	103.895	123.645	131.534	210.682	112.727	207.612	166.416	95.5705	218.242	0.869228	0.556306	0.78551	0.462887	0.607262	0.716724	0.355359	0.262239	0.410126	0.436243	0.484799
chr1;18178346;18180347	216.698	191.359	168.554	149.933	161.977	215.823	198.691	173.699	156.619	161.99	171.546	0.536024	0.441513	0.430764	0.5847	0.43096	0.671362	0.305308	0.174826	0.270976	0.346892	0.391824
chr1;18384829;18386830	285.491	197.788	136.386	191.552	134.946	230.637	187.665	218.768	153.031	201.435	250.877	0.789549	0.794723	0.962884	1.24249	0.803153	0.626	0.46547	0.116551	0.402803	0.525594	0.537928
chr1;18479982;18481983	158.693	187.578	174.573	107.202	175.958	271.412	228.06	241.821	221.475	173.083	212.007	0.557755	0.626948	0.836188	1.02322	0.450549	0.635072	0.50551	0.194251	0.549276	0.625457	0.351977
chr1;18629846;18631847	63.3236	157.482	146.941	108.403	120.58	147.521	107.397	186.765	174.289	81.1356	155.528	0.391153	0.158945	0.582798	0.462887	0.450549	0.48084	0.245247	0.310802	0.439421	0.509827	0.265643
chr1;18858682;18860683	277.891	210.351	181.116	223.131	166.359	181.638	140.765	203.53	193.54	120.838	147.412	0.60846	0.317889	0.734832	0.462887	0.352604	0.371971	0.310313	0.310802	0.527305	0.625457	0.451594
chr1;18901724;18903725	1792.28	2996.31	2296.8	2046.75	1538.04	1484.26	1321.09	1394.72	2241.64	2284.76	2186.68	16.3487	16.6009	11.732	13.4481	13.9474	16.8022	22.4677	26.5736	22.8279	23.3416	22.6461
chr1;18955676;18957677	1632.92	1746.46	1242.69	812.768	1182.82	1431.58	972.672	1555.34	903.402	973.963	1124.3	15.0521	10.5698	12.8722	12.5467	10.6957	11.1591	13.3335	11.3248	13.893	16.5562	12.1001
chr1;19074511;19076512	145.237	301.079	236.738	220.425	99.5843	338.281	143.27	204.085	175.555	175.68	319.724	1.10827	0.750571	1.19093	0.438525	1.03822	0.843739	0.725732	0.45649	0.776311	0.856719	0.763725
chr1;19209266;19211267	1339.97	1684.28	939.873	749.878	925.254	920.494	709.33	986.16	824.48	934.96	964.763	15.4433	11.9915	9.85689	10.5002	10.5781	9.95249	12.0171	10.9655	12.0475	13.8967	13.1161
chr1;19209501;19211502	1306.09	1656.92	927.015	724.759	916.692	873.936	701.15	974.058	819.597	955.447	987.922	15.0014	11.5765	9.62884	10.0617	10.3039	9.48979	11.8319	10.7032	11.879	13.676	12.6911
chr1;19250527;19252528	509.195	593.669	586.829	432.945	410.189	461.5	297.406	451.823	526.427	540.861	502.069	8.36632	4.06192	4.20628	3.87364	3.93741	4.96264	5.64069	4.34152	5.35361	7.92596	5.35271
chr1;19250805;19252806	540.13	644.664	548.403	465.39	451.451	474.236	299.684	460.927	542.159	568.299	542.94	8.46773	4.18554	4.43433	3.80055	4.07453	5.03522	5.68073	4.42893	5.43417	7.96276	5.45897
chr1;19287770;19289771	205.496	263.75	222.952	234.877	203.09	243.164	220.33	304.339	221.065	231.545	280.442	0.948907	1.05963	1.1656	1.04759	0.999044	1.00704	0.905914	0.641029	0.966726	1.22464	0.883264
chr1;19311146;19313147	1768.83	1507.96	1168.1	935.68	1135.14	1392.79	876.705	1135.52	1090.8	1161.46	1434.89	15.4505	9.48369	11.1238	9.18466	10.108	10.2065	13.0882	7.8089	10.385	15.0425	11.3629
chr1;19311326;19313327	1712.72	1488.28	1202.8	912.921	1107.32	1355.42	901.004	1143.71	1084.25	1178.91	1409.54	15.3057	9.44837	10.9971	9.23339	10.1276	10.0704	13.1783	7.67292	10.3923	14.9479	11.323
chr1;19483403;19485404	791.728	718	515.535	581.407	435.755	642.596	493.609	781.058	502.199	449.96	452.862	4.28095	2.69323	3.95289	2.82605	3.99618	2.58565	2.28731	2.30188	2.49738	4.09964	2.70292
chr1;19484539;19486540	1847	2468.43	1827.34	1225.98	1535.07	1521.38	1512.18	1940.98	1681.72	1706.78	2197.26	16.5153	11.5323	13.0749	16.396	12.8505	9.88898	11.9621	11.8785	15.6434	19.2788	17.1738
chr1;19595832;19597833	1136.27	1316.85	895.194	670.328	618.39	533.743	701.983	628.148	715.039	876.188	843.998	12.7125	8.56534	8.38722	9.96426	9.57907	10.0341	11.7819	9.61544	9.3377	13.3186	11.4957
chr1;19595979;19597980	1130.03	1337.92	894.865	623.606	617.319	523.535	705.918	620.52	706.927	887.125	839.058	12.8646	8.63599	8.51392	10.1348	9.65743	10.0976	11.8269	9.63486	9.41093	13.4027	11.5422
chr1;19663875;19665876	242.37	249.944	219.444	231.959	145.913	249.434	115.267	181.541	225.153	184.103	220.01	0.659165	0.459173	0.810849	0.316712	0.842331	0.707652	0.460465	0.485628	0.607866	0.720064	0.604339
chr1;19798945;19800946	502.279	1184.2	871.961	1031.96	528.271	637.417	482.465	883.695	779.884	956.669	997.377	3.73768	5.20985	4.35832	3.14276	4.79933	7.06745	9.6147	11.1403	8.84701	11.0953	9.1979
chr1;19813367;19815368	212.735	188.442	124.4	150.386	97.799	242.371	215.47	220.491	197.083	176.849	152.31	0.615703	0.679929	0.481442	0.560337	0.568084	0.607855	0.745752	0.592466	0.600542	0.457267	0.630903
chr1;19814283;19816284	311.333	244.453	228.072	198.367	198.625	220.907	326.978	298.839	279.215	241.18	268.693	0.724357	0.724081	0.456103	0.852687	0.685619	0.816522	1.01102	0.709017	0.944755	0.77788	0.949675
chr1;19881395;19883396	1101.9	1020.75	707.237	648.029	739.561	907.049	659.145	765.778	847.538	844.865	875.232	10.2424	6.92292	7.17095	7.84472	7.03249	8.70956	9.59468	6.95419	9.05207	10.1124	9.17134
chr1;19922617;19924618	287.105	238.539	189.423	229.275	133.619	237.004	179.857	208.975	215.444	188.399	148.158	0.680895	0.582797	0.988223	0.219262	0.724797	0.762087	0.410414	0.203964	0.424774	0.394196	0.405106
chr1;19979416;19981417	264.843	227.54	285.013	189.337	187.86	367.716	184.707	348.735	149.821	119.389	244.138	3.31755	1.50114	2.40721	1.949	3.34974	1.02519	0.860869	0.271952	0.988697	1.16682	0.836777
chr1;20027179;20029180	554.533	246.283	246.888	178.688	290.536	375.948	226.747	323.532	238.683	314.631	185.758	6.72203	2.15458	3.2434	3.898	4.83851	1.78727	1.20622	0.485628	1.39882	2.10238	1.27509
chr1;20118566;20120567	174.934	194.661	151.415	190.769	180.723	177.607	77.7787	157.895	134.159	112.185	158.926	0.593972	0.626948	0.633476	0.219262	0.626851	0.381043	0.290293	0.301089	0.344213	0.614945	0.36526
chr1;20138326;20140327	253.686	390.149	488.747	295.179	279.81	221.526	178.114	255.393	611.016	515.879	427.579	0.572242	1.23624	0.912205	1.14504	0.587673	3.23887	4.33437	2.58354	4.19647	3.41636	1.65363
chr1;20153171;20155172	421.279	349.113	314.902	234.546	98.7771	508.659	254.282	319.065	270.558	223.008	231.214	5.11396	2.42832	2.68594	3.14276	4.15289	1.98687	1.8869	0.815855	1.2377	1.81856	1.56065
chr1;20176424;20178425	224.331	119.712	200.44	163.614	160.676	196.284	158.916	214.952	184.584	142.286	161.672	0.499806	0.388531	0.78551	0.706512	0.763975	0.66229	0.490495	0.437065	0.41745	0.278565	0.358619
chr1;20185096;20187097	384.368	316.617	219.669	287.464	228.649	324.828	211.409	376.331	254.229	217.412	330.305	4.77351	1.66009	3.09136	2.70424	3.34974	2.87597	1.65167	1.622	1.33291	2.63323	1.32822
chr1;20185486;20187487	319.797	252.814	203.718	272.808	236.679	312.343	216.544	356.286	228.403	200.021	347.576	4.45479	1.71307	2.81263	2.5337	3.15385	2.56751	1.53155	1.48602	1.31094	2.39671	1.28173
chr1;20242095;20244096	123.231	476.811	237.718	273.823	173.244	221.056	161.574	110.79	295.331	586.09	171.064	0.318717	1.36869	0.734832	0.706512	0.391782	3.64713	1.6817	2.23389	2.72441	5.6554	0.358619
chr1;20271018;20273019	143.84	417.287	286.162	376.976	265.773	222.063	182.271	243.797	427.775	682.057	104.656	0.586729	2.28703	0.506781	0.341075	0.509317	4.41829	4.0591	5.47789	4.89954	5.69744	0.55121
chr1;20289919;20291920	223.894	192.687	247.417	186.308	182.8	102.026	210.531	175.136	132.242	175.041	194.348	1.13	0.847704	1.31763	0.609062	1.44959	0.734869	1.07609	0.330227	0.908137	0.97235	0.591057
chr1;20322187;20324188	204.217	210.176	156.899	105.87	148.806	195.228	162.935	177.154	130.372	200.988	186.249	0.861984	0.529815	0.506781	0.633425	0.66603	0.771159	0.46547	0.359365	0.512658	0.588666	0.411747
chr1;20412253;20414254	134.54	182.177	179.152	150.608	103.406	150.013	120.897	186.802	136.094	162.003	144.538	0.412883	0.176605	0.557459	0.560337	0.372193	0.462696	0.425429	0.349652	0.351537	0.278565	0.205874
chr1;20430234;20432235	333.034	165.117	165.239	123.842	179.194	250.296	112.25	163.749	109.939	186.283	193.045	0.659165	0.609287	1.01356	1.04759	0.763975	0.66229	0.580586	0.330227	0.651808	0.788392	0.43167
chr1;20475222;20477223	241.069	257.553	192.626	207.919	181.021	252.702	143.508	237.476	171.401	229.235	208.482	1.0648	0.874195	0.912205	0.901412	1.39083	0.934464	0.725732	0.563329	0.549276	1.06696	0.498081
chr1;20479397;20481398	198.423	182.761	146.153	201.506	167.114	155.025	142.378	208.224	169.939	151.302	137.708	0.818523	0.273738	0.760171	0.316712	0.509317	0.635072	0.400404	0.203964	0.468716	0.457267	0.425029
chr1;20485210;20487211	527.304	508.624	369.452	163.388	188.157	324.379	184.346	368.965	221.798	392.846	381.219	5.52684	2.24288	4.00357	3.72746	3.2322	1.91429	2.25728	1.22378	1.63318	4.75663	1.47432
chr1;20507151;20509152	445.277	502.507	561.019	295.889	313.497	321.239	367.86	485.208	472.043	462.104	399.677	6.79446	3.93829	4.45967	4.8725	3.72193	4.96264	4.71976	4.58433	4.87757	6.78017	4.36983
chr1;20551573;20553574	232.014	234.463	139.294	153.283	126.462	123.531	169.316	260.719	75.5871	144.571	239.537	1.00686	0.830044	0.836188	0.998862	0.705208	0.707652	0.460465	0.242814	0.483363	0.630713	0.750443
chr1;20588086;20590087	702.874	537.167	567.635	317.323	318.206	340.487	272.543	358.077	592.049	562.189	708.553	1.55012	2.50779	1.46966	1.58356	1.31247	3.15722	1.87189	2.79722	6.03472	4.05759	4.25029
chr1;20632458;20634459	442.637	964.552	751.511	636.594	621.429	696.574	364.549	783.319	871.721	962.95	900.728	5.43992	6.05755	4.83976	4.60451	4.34878	7.10374	8.05813	9.83883	10.1872	11.316	10.805
chr1;20651193;20653194	246.495	179.816	253.801	370.164	192.408	238.887	262.746	313.822	260.199	263.384	301.778	0.804036	0.750571	1.1656	0.730875	1.11658	1.05241	0.725732	1.74826	1.20841	1.31399	1.36142
chr1;20660544;20662545	1617.7	1612.12	1094.07	900.493	999.379	858.713	731.92	1244.33	1224.84	1230.48	1322	13.8497	10.5521	9.04604	8.11271	9.79455	10.7509	12.1673	7.53695	11.1466	14.2278	12.5251
chr1;20717017;20719018	439.742	729.516	717.549	709.305	376.602	372.669	165.547	624.471	507.231	643.256	838.009	3.51313	3.41731	3.77552	3.3133	2.89919	4.57252	7.07714	9.15895	6.01274	8.92985	7.09268
chr1;20731837;20733838	674.066	1492.57	1685.48	1586.89	995.139	857.134	612.931	1037.48	1620.02	1609.4	1612.51	5.76588	10.7994	5.72662	6.09062	6.13139	12.4202	21.6919	19.4543	18.9903	19.2368	19.8568
chr1;20731880;20733881	657.055	1484.6	1676.82	1551.68	999.503	852.472	585.458	1023.43	1616.11	1616.19	1612.91	5.76588	10.8171	5.82798	6.0419	6.13139	12.4474	21.6669	19.3863	18.9903	19.1369	19.8303
chr1;20786323;20788324	1774.14	1997.68	1817.39	1327.93	1021.09	1482.04	1186.35	1562.14	1501.63	1807.74	1731.89	17.9785	12.3005	13.7844	15.056	13.732	12.0754	16.6868	15.1807	18.8219	23.3259	19.5115
chr1;21175888;21177889	1315.42	1256.02	602.486	509.654	851.952	1136.69	757.855	991.313	730.903	706.016	768.052	17.0586	10.9319	10.9465	11.426	12.3803	12.3113	10.1452	5.8761	6.79638	12.0151	8.75295
chr1;21176054;21178055	1323.31	1238.63	580.114	495.904	833.762	1117.39	757.107	935.425	721.132	706.457	754.261	16.7833	10.7906	10.9718	11.1824	12.1648	12.1752	10.0902	5.74012	6.75244	11.8942	8.6002
chr1;21265082;21267083	305.885	135.714	256.291	129.536	305.04	385.066	232.743	156.661	182.132	193.088	171.693	1.89781	1.30688	1.95111	0.852687	1.95891	0.734869	0.51552	0.475916	0.732368	1.03017	0.604339
chr1;21292290;21294291	923.954	219.872	291.126	254.85	228.739	480.04	230.178	349.768	211.787	200.109	256.107	4.71556	1.55412	2.78729	2.07081	1.86096	0.970753	1.02604	0.407928	0.930108	1.04593	0.929752
chr1;21344572;21346573	1148.36	674.523	535.469	307.525	598.39	698.81	442.651	693.188	495.391	367.567	647.597	12.7559	5.96925	9.78087	9.30647	7.65934	4.09168	4.57962	2.41843	5.06067	6.77491	4.62219
chr1;21414898;21416899	144.509	116.407	185.673	147.199	146.209	191.377	174.607	190.599	172.718	99.5136	210.422	0.514293	0.547476	0.430764	0.365437	0.528906	0.508058	0.360364	0.330227	0.300271	0.499315	0.325413
chr1;21439128;21441129	928.308	1115.5	1165.48	771.898	598.337	787.035	530.109	754.402	984.774	895.737	993.779	5.96145	5.21868	5.95467	6.09062	5.44577	7.66623	10.7559	7.95459	8.79574	8.48309	7.81656
chr1;21508397;21510398	392.774	373.919	306.837	221.42	202.746	390.909	212.851	366.001	229.538	217.814	322.107	1.65153	1.38635	1.72305	1.70537	1.01863	1.38809	1.70172	1.27235	1.34756	1.99726	1.48096
chr1;21585472;21587473	403.95	292.103	220.951	188.041	289.81	392.725	269.73	367.86	295.438	251.056	245.068	3.19441	1.7219	2.10314	1.43739	1.6259	1.29736	0.950959	0.582754	1.20108	0.977606	0.956316
chr1;21668363;21670364	585.778	369.924	335.274	182.595	285.848	408.952	215.557	407.49	347.104	234.394	261.592	1.70948	1.15676	2.17916	1.21812	1.33206	1.06148	0.935944	1.28206	1.31094	1.32975	0.962957
chr1;21782606;21784607	2146.94	2377.85	1588.52	1395.57	1347.82	1848.47	1518.05	1982.38	1857.43	1856.94	1597.21	18.6232	14.4198	14.1899	12.9608	13.0463	14.9333	18.4987	14.1803	16.0096	21.7544	18.0372
chr1;21811265;21813266	154.434	184.545	220.857	258.618	186.621	193.827	225.751	276.823	207.989	139.895	207.067	0.615703	0.856534	1.08958	0.657787	0.842331	0.907246	0.560566	0.883843	0.644484	0.814671	0.544569
chr1;21936310;21938311	874.845	1223.03	546.669	455.614	626.195	866.509	752.527	726.698	422.629	576.866	669.172	6.48299	4.59173	6.2334	7.2113	5.7592	4.5453	4.10915	4.97283	5.74177	8.02057	5.70469
chr1;21976022;21978023	328.977	193.26	122.837	104.613	236.341	145.765	168.426	181.337	166.381	64.1518	163.286	0.268012	0.741741	0.557459	0.365437	0.724797	0.435478	0.430434	0.495341	0.446745	0.541362	0.24572
chr1;22000657;22002658	277.047	188.424	267.702	150.422	204.495	211.696	189.706	324.107	154.044	153.019	215.171	0.717113	0.529815	0.810849	0.633425	0.901099	0.689507	0.580586	0.398215	0.505334	0.452011	0.49144
chr1;22023558;22025559	1464.78	1130.54	854.436	582.42	881.034	857.045	958.074	899.909	726.179	559.279	836.043	11.9229	9.6338	7.75375	8.23452	8.9914	10.3608	8.19327	6.76966	6.43019	8.66705	7.77007
chr1;22024511;22026512	1718.7	1616.83	1034.8	828.63	1181.38	1071.96	1181.15	1225.36	910.765	788.141	1084.28	17.2614	13.1836	11.1745	11.6453	12.5958	13.6631	12.7278	9.60572	9.79177	13.2134	12.3259
chr1;22025048;22027049	1528.56	1447.75	847.437	758.436	1053.55	1003.77	1160.26	1077.77	772.502	740.886	993.261	14.364	11.9562	9.6035	10.5246	11.2246	11.9847	11.1563	8.55677	8.96419	11.5526	11.2102
chr1;22051927;22053928	1573.9	1990.88	1454.4	1135.48	1255.37	1388.05	1133.21	1937.51	1380.44	1223.29	1637.36	14.5451	12.5831	13.8605	13.1557	10.7152	11.6218	15.0452	11.6454	13.9223	15.3106	15.0221
chr1;22058197;22060198	195.738	167.053	315.645	272.572	257.566	175.885	233.951	186.351	177.805	124.048	172.904	0.753331	0.962497	0.937545	0.755237	0.607262	1.01612	0.665672	1.05867	0.783634	0.688529	0.889905
chr1;22141850;22143851	325.533	637.985	428.862	321.521	333.751	354.787	314.882	571.958	433.02	441.176	596.616	1.8616	2.12809	2.86331	2.11954	2.42905	2.27719	2.07209	2.45728	2.63653	3.34278	2.67636
chr1;22142969;22144970	277.319	380.064	252.45	262.747	240.153	296.172	244.118	343.524	250.756	296	414.013	1.27487	1.37752	1.84975	1.09631	1.46918	1.20664	0.996005	1.33062	1.28164	1.85535	1.40127
chr1;22427838;22429839	245.988	426.699	442.058	374.905	394.558	313.331	263.964	360.108	314.226	440.509	350.691	2.47006	2.97579	2.76196	2.38752	2.50741	4.10982	2.78781	3.81704	3.55931	4.83547	4.03114
chr1;22516474;22518475	190.095	235.224	213.628	166.776	165.095	174.511	96.8025	171.604	139.591	158.588	107.265	0.470832	0.556306	0.430764	0.438525	0.66603	0.326609	0.315318	0.145688	0.358861	0.504571	0.285567
chr1;22562489;22564490	114.036	288.171	232.04	160.139	158.328	158.663	153.067	175.691	168.145	112.768	207.781	0.680895	0.423852	0.937545	0.48725	0.724797	0.598782	0.435439	0.320515	0.534629	0.704297	0.36526
chr1;22635628;22637629	474.829	490.911	315.083	225.108	252.643	341.28	230.352	398.161	308.926	259.673	379.685	5.04877	2.1899	2.48323	2.94786	3.33015	2.07759	1.91693	0.514766	1.30362	1.34027	1.33486
chr1;22642633;22644634	383.272	257.177	263.245	267.709	246.972	316.668	272.447	413.936	271.725	233.907	333.146	4.32441	2.76387	2.33119	3.94672	3.33015	2.17739	1.73675	0.573041	1.49403	1.79228	1.69348
chr1;22651762;22653763	413.852	529.31	363.388	325.521	233.748	252.917	293.579	412.87	328.835	285.159	420.857	5.76588	3.5321	2.35653	3.58129	4.70139	3.22072	2.43245	0.602179	1.22306	1.58204	1.69348
chr1;22709839;22711840	167.987	596.31	480.538	294.504	265.213	354.745	184.89	303.566	402.024	363.744	490.714	2.27448	1.53646	2.22984	2.07081	2.31151	2.19554	2.3824	2.30188	2.46808	2.88026	2.94864
chr1;22835849;22837850	259.174	214.294	272.747	172.348	247.744	187.603	107.369	239.92	173.461	113.732	202.217	0.572242	0.591627	0.278729	0.438525	0.352604	0.680435	0.660667	0.942119	0.69575	0.635969	0.544569
chr1;22964338;22966339	222.206	193.459	192.155	114.154	239.143	189.835	136.036	207.449	157.718	173.66	230.878	0.579485	0.830044	0.760171	0.609062	0.803153	0.852811	0.660667	0.553616	0.527305	1.01965	0.869982
chr1;23014852;23016853	238.55	170.522	229.183	164.498	145.131	153.491	167.707	174.134	116.973	67.0106	160.893	0.514293	0.591627	0.78551	0.633425	0.43096	0.58971	0.405409	0.475916	0.512658	0.488803	0.604339
chr1;23018443;23020444	1110.97	1128.06	679.317	412.35	528.582	826.345	566.58	734.832	548.933	659.535	785.076	12.8646	6.92292	7.8551	7.6011	7.16961	6.36887	7.08215	2.53498	5.566	7.1218	5.57851
chr1;23087058;23089059	277.631	162.944	289.486	181.828	117.441	172.28	229.918	197.763	194.723	135.78	118.955	0.536024	0.388531	0.633476	0.609062	0.88151	0.680435	0.45546	0.446778	0.454068	0.483547	0.444953
chr1;23176808;23178809	735.331	604.02	574.478	385.988	600.49	682.721	435.349	550.605	468.791	576.134	482.836	8.91683	5.56306	6.58815	4.82377	6.6603	5.77009	5.23028	4.08899	4.30633	6.68031	4.53586
chr1;23193729;23195730	491.595	404.053	480.795	359.487	366.703	502.858	390.137	375.886	295.815	389.17	309	1.31833	2.64908	1.495	1.3643	2.35069	2.82154	3.12315	2.64182	2.57794	2.26531	2.23805
chr1;23286488;23288489	181.743	194.961	239.276	201.902	187.189	144.402	95.4449	204.097	111.868	86.4584	129.899	0.492562	0.520985	0.734832	0.852687	0.959866	0.535275	0.480485	0.806143	0.703074	0.373172	0.657467
chr1;23296797;23298798	105.075	222.844	137.806	254.062	179.752	196.691	137.579	211.669	178.229	175.666	208.944	0.362178	0.556306	1.29229	0.511612	0.88151	0.789304	0.480485	1.12666	1.04729	0.53085	0.962957
chr1;23343336;23345337	3186.04	3267.73	2042.28	1465.24	1580.48	1687.49	1905.75	1912.45	2300.02	1948.27	2401.91	25.1134	18.1285	17.3572	19.2707	17.9436	17.5915	23.0082	19.7942	24.2927	25.9486	25.1166
chr1;23367997;23369998	5618.97	3691.62	4141.19	2910.01	3067.39	3238.68	2476.47	3301.33	3784.78	3563.56	3711.14	33.0017	26.7292	19.2323	21.2928	23.1151	25.1579	38.5789	31.2259	34.8461	36.5866	34.2813
chr1;23368836;23370837	2381.34	1976.21	1637.56	1248.95	1119.07	1632.54	878.614	1367.15	1204.08	1138.94	1080.55	16.4574	10.6934	10.0596	10.7439	12.3411	12.4746	14.835	15.9869	13.8271	15.3158	14.9092
chr1;23378029;23380030	467.211	364.898	302.617	290.502	297.073	440.452	264.222	457.434	215.872	158.833	241.62	2.62941	1.83669	3.04068	1.949	1.99809	2.4042	1.21623	2.19504	1.52333	1.11426	1.43447
chr1;23423748;23425749	594.654	477.812	485.635	271.699	398.97	344.756	397.147	439.107	271.309	390.82	504.413	3.31031	1.83669	3.09136	3.04531	2.74247	2.00501	2.25227	1.68027	2.30696	4.1154	2.00561
chr1;23483568;23485569	2275.46	1377.92	1225.04	607.05	910.631	1352.7	929.98	1181.12	954.893	935.993	1223.71	13.0457	8.9627	11.2505	11.3773	10.6565	8.46461	10.4255	11.0238	13.4536	15.8887	12.7044
chr1;23530233;23532234	653.216	784.539	772.792	528.427	390.016	636.022	514.089	910.637	479.87	378.043	451.106	4.25197	4.27384	4.38365	3.75182	4.3096	4.81748	4.47451	6.4977	5.35361	6.407	6.03675
chr1;23549915;23551916	339.101	292.552	443.578	345.117	335.892	542.701	285.093	424.662	181.544	187.517	133.028	1.20968	1.23624	2.58458	1.14504	1.78261	1.30643	1.02103	1.36947	0.878842	0.935558	1.14227
chr1;23558501;23560502	1781.72	2398.1	1541.82	1445.15	1487.68	1535.88	1644.99	1759.98	1563.43	1312.3	1592.24	19.7387	16.1594	15.3301	17.4435	16.2198	15.4595	18.0132	16.2491	18.7267	17.0555	18.097
chr1;23580495;23582496	1158.26	476.489	368.762	272.654	417.487	933.57	452.708	892.507	310.099	337.065	380.71	8.43875	4.2032	4.83976	4.55579	5.24988	3.83765	2.56759	2.22418	2.96609	2.74886	2.19156
chr1;23592621;23594622	547.468	1191.71	1401.39	1065.14	709.941	715.274	712.736	849.899	1197.75	1315.28	1096.7	1.64429	6.94941	4.43433	3.898	2.95795	9.35371	13.6888	15.6858	13.7539	13.6812	15.8058
chr1;23690742;23692743	935.546	750.278	736.43	397.667	624.723	451.029	609.561	804.584	512.765	716.348	697.265	9.78606	7.49688	6.48679	6.89459	7.09126	6.69548	6.00606	4.3318	5.86627	9.04548	6.78719
chr1;23742155;23744156	1103.53	891.33	686.937	613.864	429.956	520.536	390.184	888.515	551.141	445.636	591.273	6.55543	3.02878	5.44789	5.0674	4.09412	4.20055	4.4595	4.04043	4.38689	6.22304	5.12028
chr1;23777296;23779297	622.932	789.148	900.457	508.218	534.761	745.464	395.762	617.718	621.949	649.682	615.282	6.41056	4.90962	5.47323	4.94559	4.91687	5.96968	7.52259	7.12902	8.09267	9.81285	8.29471
chr1;23777418;23779419	633.807	770.718	885.142	507.816	541.577	725.388	392.482	602.379	633.423	646.702	636.124	6.42504	4.90962	5.37188	4.96995	4.93645	6.00597	7.54261	7.20672	8.16591	9.82336	8.20838
chr1;23790145;23792146	1013.79	787.863	765.584	444.724	457.967	621.968	317.551	820.161	541.805	480.728	801.198	7.52607	5.23634	6.10671	5.53029	5.28906	6.6229	5.50555	7.23586	4.7311	6.82222	6.53483
chr1;23799781;23801782	1158.65	2358.83	1425.89	1608.66	896.255	1436.41	1142.6	1161.46	1354.03	1294.12	1560.44	13.5527	11.9826	10.4143	13.1557	8.91304	13.0734	17.4376	16.6765	16.9543	18.4011	17.6321
chr1;23837620;23839621	523.194	566.125	525.455	427.134	395.23	389.8	263.902	474.336	422.48	455.838	577.611	3.2089	5.49242	4.7384	4.21471	4.81892	5.20759	5.75581	6.60454	8.43688	9.31353	7.67709
chr1;23867294;23869295	1084.05	1063.35	550.785	450.961	572.743	677.091	396.803	786.079	561.589	603.357	834.178	10.7712	6.34012	5.24518	6.26116	7.50263	6.09669	8.26334	6.41029	6.94285	9.11906	7.09932
chr1;23906111;23908112	156.255	113.88	183.307	182.571	182.791	264.24	109.532	122.085	152.184	162.807	135.174	0.637434	0.662269	0.53212	0.950137	0.88151	0.689507	0.595601	0.738155	0.549276	0.504571	0.544569
chr1;23912362;23914363	169.639	167.107	178.957	90.5873	192.674	192.78	205.835	289.461	207.427	160.183	130.129	0.586729	0.653439	0.734832	0.87705	0.979455	0.671362	0.660667	0.446778	0.498011	0.541362	0.378542
chr1;23955839;23957840	373.333	921.129	687.197	492.514	561.677	546.377	247.801	575.91	520.662	465.392	530.471	2.11512	5.15687	2.99001	2.80169	3.50645	4.89006	5.70075	4.46778	3.62522	3.82633	4.34991
chr1;23979927;23981928	1322.59	1472.7	1067.4	934.255	1004.19	1132.6	855.538	1067.38	1047.56	1070.39	1090.41	15.8851	11.8943	10.8704	14.9586	11.3029	11.9847	15.6958	10.8975	13.6221	16.2409	13.7537
chr1;24039835;24041836	223.133	133.223	180.904	162.84	207.468	191.738	193.185	164.271	127.558	88.475	146.747	0.289743	0.600457	0.506781	0.633425	0.509317	0.408261	0.375379	0.252527	0.490687	0.283821	0.385183
chr1;24065774;24067775	323.787	223.161	200.833	185.917	165.38	267.995	151.142	187.904	204.824	252.013	175.709	0.499806	1.73956	0.861527	0.560337	0.88151	1.17035	1.04606	0.631317	1.45741	1.766	0.418388
chr1;24111135;24113136	187.531	409.979	235.737	158.964	248.114	376.856	252.341	278.705	150.912	231.636	251.031	1.54288	1.42167	1.84975	1.58356	1.6259	1.52417	1.04105	0.738155	1.17911	1.59255	0.923111
chr1;24142140;24144141	297.506	238.86	231.916	147.236	125.739	226.301	169.919	259.307	124.145	213.02	238.542	0.651921	0.547476	1.08958	0.68215	0.901099	0.607855	0.630636	0.271952	0.703074	0.788392	0.650826
chr1;24186959;24188960	269.11	379.385	319.067	336.374	333.039	250.466	236.121	340.231	268.999	255.835	436.34	1.42698	2.15458	2.02712	1.09631	1.50836	2.05038	2.96799	2.72923	2.52667	3.32701	2.37751
chr1;24199240;24201241	225.807	326.455	166.245	154.058	201.529	220.311	167.77	265.986	236.76	233.594	148.569	1.55012	1.93382	1.59636	0.901412	1.56713	1.93243	1.73175	2.0105	1.69177	2.13391	2.05874
chr1;24318322;24320323	224.325	518.989	271.109	324.998	293.474	354.727	188.743	444.315	300.058	307.571	319.534	0.999612	2.20756	2.55924	1.77846	2.38987	2.504	2.27229	4.18611	1.92613	2.23903	2.04545
chr1;24320901;24322902	342.25	909.613	804.012	579.623	510.584	579.284	435.814	682.389	550.558	654.615	793.529	2.42659	5.02441	4.02891	4.26344	3.36933	6.1602	8.31339	7.56609	5.15587	7.16911	6.26918
chr1;24414802;24416803	904.727	1323.47	1232.65	531.83	932.061	849.306	752.625	812.831	907.913	1040.81	1197.68	5.4037	8.99803	4.18094	5.01867	4.83851	11.0049	11.0562	9.12981	10.9709	13.3764	11.4094
chr1;24415934;24417935	647.935	988.694	835.466	537.743	658.021	719.834	562.008	951.168	636.902	826.325	823.554	2.32518	5.11272	2.55924	3.19149	2.95795	6.74991	5.37542	4.84657	5.26573	6.62249	6.17621
chr1;24501351;24503352	753.932	1291.71	1206.75	1090.12	947.246	603.756	559.065	1047.8	1098.69	1327.08	1523.79	6.17876	7.68232	5.59993	6.4317	5.87673	8.18336	11.5116	13.2479	11.5055	12.4618	13.5279
chr1;24534400;24536401	191.503	237.693	274.572	244.182	304.512	209.479	289.399	250.652	255.858	168.027	260.791	0.861984	1.50997	0.684154	0.998862	1.23411	0.988898	0.98099	1.57344	1.7943	1.19836	1.58058
chr1;24555024;24557025	419.207	765.069	852.573	715.423	467.481	326.205	439.245	593.308	650.942	601.39	781.232	1.16621	3.48795	2.15382	1.77846	2.11562	5.61585	7.77785	9.44061	7.6386	7.21641	6.32231
chr1;24555087;24557088	431.146	764.307	855.196	705	472.694	330.044	435.689	581.58	656.396	602.48	781.756	1.15173	3.54093	2.17916	1.80282	2.13521	5.65214	7.8279	9.34349	7.58001	7.22167	6.29575
chr1;24630716;24632717	318.31	413.169	495.103	287.145	276.711	299.687	206.045	516.84	187.109	178.938	240.527	0.499806	1.12144	1.31763	0.803962	1.2537	1.94151	1.6817	2.38929	1.516	1.44538	1.1157
chr1;24703894;24705895	713.959	828.597	492.888	571.156	764.504	780.736	516.281	963.895	443.857	484.226	530.685	7.81581	5.56306	6.20806	6.8215	6.1118	5.18945	3.14317	4.23468	4.22577	4.75663	3.86511
chr1;24744382;24746383	5332.88	4443.63	2989.84	2499.66	2914.81	2820.91	2718.67	3786.98	2576.14	2289.55	3085.06	31.9152	25.8108	21.8676	23.2418	19.4324	24.795	32.4377	22.0184	29.2947	28.5555	30.2302
chr1;24960345;24962346	192.63	151.075	133.443	215.814	152.67	176.839	191.919	179.729	160.248	179.792	152.934	0.564998	0.883025	0.608137	0.68215	0.763975	0.707652	0.425429	0.524478	0.615189	1.00389	0.577774
chr1;24964121;24966122	231.922	256.396	185.579	140.584	177.848	222.926	208.405	232.823	267.59	185.469	217.49	1.02859	1.00665	1.01356	2.75296	1.27329	1.01612	0.51552	0.738155	0.842224	0.91979	1.25516
chr1;24969865;24971866	258.521	227.339	167.278	273.693	132.718	251.026	217.216	256.423	215.273	167.476	274.775	0.919933	1.15676	0.734832	0.925775	0.861921	0.880029	0.560566	0.602179	1.03996	0.961838	0.956316
chr1;25040136;25042137	194.629	110.246	98.4343	163.466	181.657	231.118	136.005	179.293	193.737	160.022	129.43	0.52878	0.662269	0.582798	0.438525	0.489728	0.453623	0.350353	0.242814	0.615189	0.352148	0.338695
chr1;25112120;25114121	133.816	126.332	120.51	181.639	122.469	190.499	166.604	162.211	123.683	149.475	180.885	0.362178	0.441513	0.557459	0.5847	0.450549	0.426406	0.375379	0.252527	0.322242	0.315357	0.24572
chr1;25207139;25209140	204.252	98.965	193.823	68.6316	161.786	206.411	179.701	182.44	217.589	109.818	98.9536	0.615703	0.732911	0.633476	0.68215	0.822742	0.498985	0.380384	0.45649	0.446745	0.488803	0.252361
chr1;25231502;25233503	891.08	1308.03	952.826	970.734	989.178	972.447	767.891	1136.93	1169.76	1171.51	1033.69	11.7925	10.4638	8.69129	10.0617	9.50072	11.522	12.3625	12.1116	12.6919	14.9216	12.7376
chr1;25231586;25233587	919.204	1342.3	938.847	992.504	1012.91	989.644	778	1168.28	1185.83	1226.47	1069.15	11.8794	10.8347	8.97002	10.3053	9.73578	11.7761	12.7278	12.3641	13.0508	15.3947	13.0298
chr1;25238494;25240495	1569.96	1810.31	1323.44	753.893	1144.59	1202.81	967.764	1439.71	923.389	1241.48	1239.76	10.0686	11.0908	7.34832	8.21016	9.36359	12.1117	13.909	9.67371	11.1027	12.2148	11.9672
chr1;25246837;25248838	1437.35	1725.19	1359.58	1246.8	1006.06	1000.87	992.896	1193.07	1277.38	1243.4	1295.91	15.3781	10.4638	9.83155	13.3506	10.6369	12.4565	16.4015	15.3167	17.423	18.9687	17.1406
chr1;25271393;25273394	90.9203	101.575	125.649	140.379	94.7193	161.242	85.257	153.335	36.8862	95.9964	90.9201	0.485319	0.326719	0.633476	0.657787	0.333015	0.208667	0.310313	0.184539	0.095208	0.41522	0.398465
chr1;25337213;25339214	1075.21	972.255	886.2	496.922	519.779	574.134	570.519	1157.12	617.601	746.014	898.657	10.8509	5.69551	6.10671	7.43056	6.60153	7.12188	7.56763	6.54627	7.31636	9.55005	7.87633
chr1;25337317;25339318	1047.52	929.9	885.433	481.809	523.947	557.606	549.895	1142.98	624.734	737.975	885.304	10.4452	5.59838	5.98001	7.33311	6.36646	6.91322	7.31738	6.35202	7.12594	9.31879	7.65053
chr1;25429192;25431193	1495.44	1750.92	1354.2	758.864	1148.92	785.99	970.105	971.809	1552.89	1548.76	1544.68	20.8035	12.5125	10.3383	14.4226	11.8514	9.37185	14.3945	9.15895	15.3578	20.2512	17.4993
chr1;25429858;25431859	1575.64	1799.34	1367.63	831.432	1089.69	887.833	934.037	980.341	1572.84	1606.58	1600.67	21.9552	12.6273	10.7944	15.4458	13.1835	9.59866	14.4846	9.11038	15.3944	21.0185	17.8114
chr1;25542580;25544581	957.977	1334.84	1243.45	963.376	768.916	990.727	483.828	1356.8	855.449	996.567	1107.98	7.57677	7.01122	7.04425	6.8215	7.44386	7.62087	9.33942	9.29492	8.91292	10.5487	8.54708
chr1;25580478;25582479	401.921	381.629	428.003	346.57	237.551	226.849	230.124	530.71	200.178	185.087	251.043	1.04307	1.08612	1.84975	0.755237	1.72384	1.22478	0.930939	1.19465	0.864195	0.77788	1.05593
chr1;25616468;25618469	795.724	1380.21	1357.5	1039.72	752.654	813.486	626.768	1324.29	1015.85	954.546	1568.05	12.1475	7.61168	9.55282	12.8147	9.03058	7.36684	12.2123	11.1597	13.7026	14.2016	12.3723
chr1;25658111;25660112	651.756	801.613	953.358	646.076	688.393	620.088	314.562	663.753	418.49	477.757	736.174	2.5932	3.21421	2.43255	2.31444	3.0559	3.34774	3.19322	4.021	3.32495	3.04845	3.47329
chr1;25799176;25801177	536.39	969.063	749.743	497.042	499.528	987.351	409.773	845.936	500.044	595.139	802.884	5.33126	3.7352	4.8651	4.04417	5.19111	4.13704	4.7598	4.73002	5.36094	7.09027	5.87072
chr1;25817640;25819641	817.576	830.029	774.16	568.028	532.612	789.15	303.097	766.801	515.162	376.93	424.573	4.01294	3.7352	5.59993	3.14276	4.56426	3.78322	3.74378	4.23468	3.26636	3.63711	3.22757
chr1;25819797;25821798	1600.96	2149.38	1774.27	1527.04	1130.92	1316.74	864.497	1678.1	1333.16	1154.11	1691.58	8.35183	8.41523	7.88044	8.45379	8.28619	11.2771	13.5887	14.4037	12.5162	13.2029	13.1427
chr1;25831134;25833135	525.782	901.281	749.154	494.832	456.209	461.958	432.204	1124.19	632.943	551.089	543.308	2.93364	3.87648	2.81263	2.5337	3.2322	4.91727	4.79984	5.05053	4.04267	4.64625	4.40968
chr1;25858458;25860459	1052.23	1402.78	944.161	680.56	826.63	1025.88	612.767	1165.58	782.438	704.195	902.72	8.46049	7.41741	8.48858	6.94331	6.91495	7.68437	10.2654	9.40176	9.49882	9.98104	10.2472
chr1;25858613;25860614	1064.21	1397.33	943.781	700.411	880.413	1095.45	639.268	1197.71	837.085	732.185	920.674	8.5619	7.40858	8.58993	7.0164	6.69947	7.66623	10.2203	9.38234	9.56473	9.98104	10.2406
chr1;25870253;25872254	603.064	677.169	607.575	303.153	428.112	680.97	399.055	657.922	327.243	414.083	530.151	4.45479	4.68003	6.8162	2.97222	4.83851	4.17333	3.12315	3.50624	2.62188	3.19561	3.46665
chr1;25905991;25907992	1063.97	1304.44	803.442	916.362	776.709	683.53	643.884	972.029	796.91	780.632	844.974	6.96831	6.27831	6.89222	7.28439	6.07262	6.70455	6.82188	8.82872	7.80705	8.54091	6.92665
chr1;25997117;25999118	2458.39	2757.07	2594.48	2255.21	2432.79	1900.13	1548.98	2400.81	2202.67	2202.67	2511.54	24.6499	25.0691	16.2423	18.9297	19.9025	25.4573	31.3616	30.9345	28.5917	27.005	31.6248
chr1;26018884;26020885	384.154	810.601	1048.28	1137.38	538.277	895.986	555.203	833.727	879.893	926.852	1147.6	1.32557	6.8876	3.77552	3.94672	2.86001	7.62087	13.919	15.3361	14.3471	10.3857	14.0924
chr1;26045118;26047119	602.908	1361.57	1165.98	990.651	612.683	578.658	338.783	931.652	1054.62	936.302	1201.23	1.99198	5.51008	3.37009	3.99545	3.74152	7.65716	12.3024	14.5883	11.7106	11.4948	11.5223
chr1;26045665;26047666	513.484	1201.74	991.405	911.398	693.644	492.882	344.205	866.583	938.749	765.972	937.871	1.68051	5.55423	3.06602	3.92236	3.21261	7.30333	10.1603	11.6065	8.71518	9.14534	9.21783
chr1;26067436;26069437	312.069	290.265	234.817	298.292	264.024	412.611	221.033	509.972	207.02	186.313	225.266	1.25314	1.55412	1.31763	1.14504	1.66507	1.45159	1.55657	1.60257	1.38418	0.993373	1.64035
chr1;26110165;26112166	1133.41	1432.67	1067.37	1079.48	1067.14	1301.3	752.241	1474.95	1075.89	1068.44	1153.54	15.1028	8.98036	8.58993	10.5002	11.0287	9.47165	11.5567	10.3633	12.4576	13.471	12.1731
chr1;26158079;26160080	503.934	334.156	408.819	380.592	192.612	568.338	247.813	417.834	208.673	130.943	243.679	3.10749	1.48348	2.35653	1.48611	2.1548	1.31551	1.12113	1.3112	1.30362	0.935558	0.996163
chr1;26167581;26169582	626.518	649.726	707.3	450.317	323.823	590.97	356.335	928.671	285.828	274.114	360.007	1.94128	2.42832	2.2045	1.87591	2.97754	2.44049	2.61764	2.27274	1.61853	1.87112	1.40791
chr1;26168908;26170909	1767.25	1665.76	1226.95	991.179	954.81	1309.57	637.072	1606.2	927.098	753.189	1052.43	10.5177	9.05101	7.44968	9.62319	8.36455	10.0432	12.7629	10.577	9.95289	10.8956	9.63621
chr1;26170831;26172832	519.358	394.936	587.173	462.431	379.609	478.737	205.147	773.62	341.243	213.806	197.825	0.890959	1.53646	2.00178	1.14504	1.90014	1.96872	2.25227	1.84539	1.47938	1.04068	1.12898
chr1;26176484;26178485	672.03	1375	1177.89	890.927	720.272	759.609	491.23	1318.91	850.329	1127.22	1234.92	2.17307	6.3048	3.64882	3.09404	3.34974	9.38092	12.0071	11.9076	9.39629	10.6012	10.1277
chr1;26189561;26191562	245.172	464.511	382.797	298.946	298.218	286.932	144.149	359.254	331.012	159.233	213.493	1.00686	1.42167	0.912205	1.51047	1.70425	2.13203	2.19722	1.97165	1.60389	1.26668	1.67355
chr1;26233200;26235201	2251.89	2882.76	2107.67	1608.2	1514.78	1528.07	1753.79	2133.31	2347.67	2078.39	2268.55	18.6594	16.0711	10.7944	17.6628	13.8887	17.5643	24.4847	22.2806	24.4098	24.2772	25.2959
chr1;26279086;26281087	1783.8	990.118	1077.81	671.29	773.084	1179.07	660.884	1237.07	639.06	739.594	886.406	10.7422	5.56306	5.24518	7.43056	6.60153	5.62493	7.55262	5.86639	6.39358	7.35832	7.14581
chr1;26316958;26318959	383.365	366.499	328.379	371.228	283.787	387.843	203.261	365.946	291.984	179.29	408.711	2.27448	1.19208	1.29229	2.5337	1.91973	1.44252	1.31633	2.5544	2.07993	1.47166	2.27125
chr1;26317363;26319364	433.305	338.672	359.167	285.73	261.284	417.481	240.928	335.413	271.743	200.989	419.78	2.24551	1.04197	1.19093	1.77846	1.78261	1.46067	1.30131	2.2436	2.09457	1.34027	2.19156
chr1;26359080;26361081	381.919	844.373	1169.74	1396.77	487.482	542.02	377.325	631.367	1154.46	836.027	1055.89	1.37628	4.91845	3.95289	3.04531	3.11467	6.18742	11.5567	17.8711	14.6108	11.09	12.0071
chr1;26373522;26375523	211.923	229.303	177.19	210.982	150.139	129.927	149.161	262.962	145.137	114.979	146.504	0.536024	0.494494	0.861527	0.68215	0.587673	0.616927	0.375379	0.767292	0.732368	0.478291	0.591057
chr1;26409817;26411818	183.53	167.738	212.779	121.067	113.911	177.59	145.328	244.438	154.103	163.177	227.983	0.441858	0.777062	0.836188	0.657787	0.528906	0.771159	0.780788	0.709017	0.461392	1.00914	0.690673
chr1;26431282;26433283	902.657	1321.96	1254.35	953.019	1253.73	820.371	868.755	950.276	1426.51	1321.46	1597.52	13.9076	12.6096	8.03248	11.3529	9.36359	12.1208	18.1333	16.084	18.2872	17.2815	17.134
chr1;26467014;26469015	282.432	291.568	388.07	350.022	244.972	363.664	124.485	427.809	197.873	253.507	269.883	0.746087	1.09495	1.52034	0.657787	0.705208	1.31551	0.945954	1.17522	1.21573	0.814671	1.25516
chr1;26471440;26473441	1780.2	2010.46	1723.78	1576.56	1113.52	1462.82	1184.15	1657.4	1352.54	1281.13	1626.41	13.7121	9.81041	12.0867	14.2033	11.871	10.1612	12.6928	15.9189	16.5662	18.1751	16.8152
chr1;26528761;26530762	532.498	709.787	455.802	460.145	556.395	513.399	403.07	636.044	506.952	490.33	555.448	4.04915	3.01112	3.64882	2.94786	3.58481	2.96669	2.83786	2.7098	3.17116	4.3309	3.0549
chr1;26692236;26694237	1029.71	1524.65	1327.49	1002.97	909.602	798.85	1028.99	978.919	1049.08	1231.88	1304.29	19.7822	15.6914	14.1645	15.056	15.5537	18.0179	18.7239	17.1815	14.3398	19.3209	17.0078
chr1;26693131;26695132	731.629	879.339	811.872	633.425	536.643	651.054	706.849	724.646	606.783	609.597	753.385	9.25728	7.19665	7.32298	7.57674	8.2666	8.41017	9.15924	9.42119	7.03074	8.7564	8.46738
chr1;26786472;26788473	1886	1259.95	938.695	934.15	960.244	1236.9	1013.45	1384.16	1019.23	1078.43	1047	16.269	10.2872	10.9465	11.7427	13.8691	10.0432	13.2384	15.3653	12.2159	16.593	14.4311
chr1;26825688;26827689	579.648	819.456	517.886	455.417	322.15	832.6	496.216	935.514	453.914	430.888	621.769	5.29505	4.47694	4.68772	5.82264	4.34878	5.03522	5.30535	4.34152	5.10461	6.72235	5.23317
chr1;26862149;26864150	423.021	397.714	296.1	227.999	463.641	501.901	261.444	386.232	263.182	337.149	397.643	1.23141	1.28922	2.28051	1.5592	0.842331	1.58768	1.44145	1.22378	1.38418	2.7436	1.8263
chr1;26875133;26877134	342.839	280.531	195.611	303.803	128.882	330.844	183.494	279.166	202.65	154.805	124.3	0.449101	0.732911	0.608137	0.828325	0.587673	1.02519	0.690697	0.738155	0.952079	0.378428	0.73716
chr1;26889283;26891284	885.303	790.712	674.345	545.348	396.48	660.862	397.743	732.827	544.703	470.554	696.681	5.72966	4.46811	4.63704	4.38525	4.52508	5.28924	5.4555	5.90524	5.20714	6.78017	6.9665
chr1;26899238;26901239	635.412	684.766	404.984	763.321	473.497	831.116	539.134	679.86	527.768	473.837	471.076	6.4685	6.53439	4.99179	6.2368	6.75824	7.58458	8.09817	11.1112	10.0261	10.4015	9.67606
chr1;26899467;26901468	647.641	706.791	428.219	789.455	483.606	841.861	546.743	746.768	555.396	491.649	494.888	6.54818	6.50789	5.09315	6.2368	7.03249	7.66623	8.07815	11.1889	10.0701	10.4015	9.70927
chr1;26912975;26914976	468.636	204.991	261.628	236.888	222.921	422.633	101.247	456.279	229.124	153.73	194.104	0.680895	0.626948	0.380086	0.68215	0.685619	0.707652	0.740747	0.466203	0.402803	0.551874	0.451594
chr1;26959468;26961469	448.98	906.463	563.325	539.424	420.631	667.881	522.614	672.791	643.761	715.094	658.678	1.58634	3.07293	2.78729	2.63115	2.74247	5.2711	6.19125	5.10881	5.82233	7.25846	5.91721
chr1;26992692;26994693	622.359	605.067	424.442	372.541	368.102	531.593	327.234	420.234	391.829	406.202	361.083	5.0705	2.34002	5.44789	3.898	3.38892	2.87597	2.49251	2.58354	3.33228	5.02468	2.62323
chr1;27011850;27013851	2047.81	2114.14	1823.97	1633.14	1346.26	1470.2	1014.27	1324.38	1806.98	1966.91	1887.12	15.7548	14.8878	11.3772	12.2543	11.1266	16.1308	19.0092	20.4935	21.1288	20.1303	19.6576
chr1;27165981;27167982	351.875	1060.81	1090.99	1172.19	445.921	464.172	518.074	661.004	1004.57	991.558	962.518	1.32557	6.67567	3.26874	3.21585	3.34974	6.37794	11.3314	12.636	9.51347	9.36609	10.8316
chr1;27233352;27235353	2703.12	1606.77	1254.16	709.121	1045.53	1043.38	611.143	1029.05	1293.6	1127.93	1684.6	17.6453	10.4815	11.0225	9.25775	8.95222	7.96562	12.0171	7.60494	12.2306	15.5576	12.6181
chr1;27233632;27235633	2768.62	1669.96	1293.07	653.711	1107.38	1124.11	649.389	1044.94	1272	1163.68	1744.19	18.4276	11.1349	11.6306	10.2322	9.67702	8.39203	12.5126	8.1974	12.67	16.2882	13.3287
chr1;27321145;27323146	1249.63	1234.48	1147.77	999.664	1079.88	967.435	959.54	1287.92	871.137	968.513	1150.27	14.6755	10.7552	9.09672	9.64755	9.53989	9.14504	11.0361	8.32367	9.98951	13.8389	10.0944
chr1;27341020;27343021	596.547	412.952	281.843	185.733	231.198	552.059	202.077	461.572	245.243	279.497	300.546	1.20968	1.41284	2.2045	2.3388	1.27329	1.20664	0.97098	0.932406	0.878842	1.34552	1.25516
chr1;27365961;27367962	2142.48	1428.8	1022.49	680.54	1085.38	1492.67	897.956	1479.86	835.048	883.276	902.309	12.075	7.43507	10.0849	7.0164	8.95222	8.73678	7.06713	5.89553	6.15922	8.61449	7.5642
chr1;27373824;27375825	324.765	227.72	149.39	154.003	157.578	307.963	165.825	198.62	223.695	106.651	195.753	1.32557	0.626948	1.46966	0.633425	1.11658	0.916319	0.510515	0.611891	0.659132	0.578154	0.624262
chr1;27382333;27384334	343.746	459.327	216.711	277.821	254.732	354.029	336.911	282.952	229.821	181.271	297.351	1.07205	1.73073	2.17916	1.58356	1.15576	2.35884	1.64166	2.02021	2.06528	2.96961	1.98568
chr1;27391622;27393623	930.774	1131.52	586.959	635.432	626.503	646.946	453.694	621.675	573.744	612.285	636.288	7.73613	6.0134	5.62527	6.65096	6.32728	6.44145	6.45151	6.91534	6.96482	8.45156	6.54147
chr1;27456198;27458199	259.058	257.903	269.399	289.376	226.308	297.046	214.165	260.852	183.649	159.981	186.219	0.985125	1.07729	1.77373	1.02322	1.31247	0.889101	0.665672	0.932406	0.666455	0.993373	1.13563
chr1;27489167;27491168	2682.11	2254.93	1969.38	1809.92	1946.81	1944.03	1763.79	1902.88	1968.7	1701.92	1812.97	26.8736	18.4817	17.3826	18.7104	19.9417	18.4534	21.4016	18.9589	21.473	22.2694	22.1945
chr1;27524805;27526806	1278.42	1008.57	1388.77	916.132	939.985	1101.74	799.41	1307.16	835.334	781.627	1093.16	8.93856	7.13484	6.66417	6.28552	7.56139	7.53922	8.11319	7.70206	7.55072	7.70521	7.89625
chr1;27603431;27605432	960.557	1019.83	683.669	549.446	583.052	882.101	544.169	807.053	494.05	545.987	800.003	11.032	6.94058	9.0207	8.62432	9.03058	6.29629	7.7278	7.4204	8.57603	9.44493	7.95602
chr1;27634185;27636186	581.647	403.773	284.067	286.439	311.315	460.601	254.89	319.003	154.787	196.019	248.716	3.20166	2.05745	3.87687	2.04645	2.91878	1.7147	0.930939	0.815855	1.12052	1.5032	1.4876
chr1;27661722;27663723	1056.8	649.549	358.788	437.633	881.111	999.624	425.439	744.804	285.937	365.702	550.927	7.25081	5.53657	6.84154	6.6266	6.19016	5.25296	3.73377	3.77819	4.06464	4.40448	4.72181
chr1;27668468;27670469	626.194	779.664	496.444	479.931	634.847	910.622	374.028	782.117	392.156	426.116	448.419	3.87531	4.99792	4.20628	3.58129	3.56522	5.02614	4.48452	5.643	4.48209	5.88666	5.03394
chr1;27671198;27673199	1534.16	2185.68	1142.63	790.695	1463.71	1597.81	1246.17	1831.79	967.042	1016.61	1031.79	14.1757	13.7222	13.8351	10.89	12.0669	13.5815	12.4325	8.90642	10.612	10.5329	12.2462
chr1;27724756;27726757	3368.34	2858.65	1904.23	1419.92	2295.59	2355.4	1915.27	2648.31	2271.4	2196.02	2335.24	27.7501	18.9321	15.5328	18.8809	16.161	17.6369	23.0382	14.5591	21.8392	24.5453	21.6831
chr1;27724979;27726980	3373.35	2834.09	1908.45	1455.65	2300.89	2322.93	1932.58	2586.48	2257.85	2208.02	2337.06	27.837	18.9585	15.5328	19.0515	16.2981	17.5824	23.0432	14.5494	21.7953	24.54	21.5702
chr1;27772219;27774220	2908.6	2462.92	1579.87	917.338	1410.8	1509.77	1485.51	1772.28	1689.76	1874.15	2018.63	26.5694	18.7113	17.3066	16.2985	13.8103	16.3032	19.1143	12.5681	18.0382	20.9081	19.0134
chr1;27772858;27774859	2750.41	2381.8	1546.76	869.823	1368.23	1502.21	1413.69	1751.22	1612.71	1803.9	2056.22	24.4833	17.6693	15.9129	15.7138	12.1061	15.3325	18.1833	11.8882	17.0349	19.4838	18.004
chr1;27818983;27820984	98.19	153.868	201.996	105.428	153.44	119.69	80.5863	231.169	149.729	173.202	164.093	0.441858	0.582797	0.734832	0.730875	0.548495	0.390116	0.435439	0.79643	0.512658	0.378428	0.49144
chr1;27829782;27831783	1024.89	1082.5	853.321	641.152	677.027	773.462	683.474	964.306	808.591	916.161	736.686	12.2127	9.87222	6.18273	7.13821	9.14811	9.97063	10.4355	8.67332	9.63064	12.567	11.2566
chr1;27830209;27832210	1010.34	1009.98	800.592	618.77	658.985	813.996	673.073	899.659	796.642	905.376	720.272	12.075	9.73977	6.18273	7.26002	8.83469	9.90713	10.2704	8.66361	9.44023	12.4829	11.064
chr1;27871543;27873544	586.859	545.275	368.647	250.185	318.872	491.125	326.042	359.483	183.1	256.548	439.379	5.01255	2.34002	4.30764	4.43397	3.91782	2.70359	1.67169	1.49573	2.10922	2.81193	2.92872
chr1;27913746;27915747	1438.85	1807.68	948.012	705.132	806.271	893.667	639.322	814.627	1199.39	1217.56	1189.68	16.3777	12.1239	9.29943	13.6186	10.6957	12.021	13.1132	7.98373	12.9776	14.1595	15.0753
chr1;27934000;27936001	439.605	580.554	362.177	255.837	526.85	427.837	319.485	368.756	216.315	374.831	301.527	1.22416	3.33783	1.29229	2.04645	1.95891	3.02113	1.75177	2.26303	2.08725	2.20224	2.4572
chr1;27958462;27960463	1441.64	1290.76	868.699	739.244	858.734	745.425	732.455	1209.06	725.017	860.842	884.992	8.12004	7.07303	6.28408	5.09176	6.77783	7.46664	7.77785	6.32288	6.09331	9.68671	7.44466
chr1;27959193;27961194	1504.24	1419.69	881.291	755.798	933.09	836.536	816.009	1332.05	722.944	924.08	926.404	8.61984	7.88541	6.8162	5.57901	7.62016	8.14707	8.23331	7.01247	6.45217	10.2859	7.98258
chr1;28087637;28089638	1166.97	1804.39	1087.74	549.614	1230.1	1179.47	1015.13	1043.21	1207.1	1147.28	887.661	15.5809	12.8392	9.67951	11.3773	10.4998	12.5019	13.7589	8.60533	12.5601	15.032	13.4748
chr1;28192936;28194937	365.715	515.445	462.003	322.694	263.234	501.883	315.239	481.493	596.757	551.531	700.406	2.49179	3.85882	3.1167	2.1439	2.07645	4.22777	4.22927	2.80693	3.91817	4.7724	4.04442
chr1;28232029;28234030	569.995	762.813	547.622	771.114	703.111	783.819	368.97	1030.92	593.914	606.416	563.534	5.4037	6.86993	6.28408	4.72632	4.3096	5.67936	6.21127	7.23586	6.44484	7.28474	7.15245
chr1;28235109;28237110	1836.23	1567.96	1556.3	889.021	1133.55	1370.24	1126.16	1357.66	1467.78	1370.53	1423.15	13.4441	12.3977	10.4397	10.5977	11.7731	12.774	15.3104	13.9278	15.204	17.1028	17.6454
chr1;28240453;28242454	496.308	354.644	382.59	418.467	242.846	355.989	263.702	416.785	132.571	250.661	278.735	0.775062	1.00665	2.40721	0.730875	1.03822	1.9778	1.23124	1.32091	1.01067	1.12477	1.0825
chr1;28246144;28248145	2578.12	2696.35	2059.36	1540.18	1605	1911.19	1909.22	1960.69	1832.35	1724.24	1749.86	17.7612	18.0932	13.0243	17.0781	14.065	15.8677	20.1403	18.5316	18.939	20.3615	19.9565
chr1;28258518;28260519	1686.68	1708.01	1094.89	1033.18	840.982	1106.5	1100.19	1022.14	1274.35	1478.18	1376.95	16.088	11.082	9.88223	13.3994	11.4988	11.9484	15.5507	13.4907	14.9403	17.66	15.8722
chr1;28328002;28330003	477.663	1008.19	827.282	609.002	659.103	568.268	717.006	866.345	864.832	810.638	773.443	9.26452	10.923	10.313	11.5478	11.6555	11.1501	14.2794	13.8113	12.7798	15.2528	13.7802
chr1;28368582;28370583	1654.64	1878.31	1447.56	690.258	850.669	1107.84	729.274	1194.9	913.526	1064.74	1107.07	10.2062	7.4439	7.19629	7.67419	8.16866	9.72568	10.1402	8.34309	8.5028	10.412	9.52331
chr1;28504943;28506944	701.616	1765.49	1180.77	1116.26	769.046	973.294	820.467	1071.14	1267.94	1123.65	1055.38	13.6396	11.6824	9.75553	11.8402	9.55948	11.0503	14.2394	12.908	13.2266	13.1451	14.2983
chr1;28504980;28506981	710.769	1766.16	1164.38	1119.91	769.04	958.569	821.075	1064.53	1254.75	1124.47	1046.58	13.6469	11.6736	9.70485	11.8402	9.61825	11.0593	14.2244	12.9468	13.2412	13.1504	14.2916
chr1;28552085;28554086	1345.87	1612.32	1465.49	826.461	1223.33	1245.77	930.831	1313.43	1246.7	1279.82	1437.68	17.0514	13.8458	10.9465	10.549	8.97181	13.1279	16.6068	12.6555	14.4423	16.819	15.7593
chr1;28582132;28584133	572.826	863.689	656.313	753.814	429.662	665.766	345.508	654.602	489.826	720.216	524.258	4.08537	5.09505	6.00535	4.21471	5.42618	7.83861	6.56162	6.2646	4.78969	6.9431	6.2559
chr1;28591200;28593201	482.982	456.006	411.661	342.87	320.618	352.761	255.487	400.497	264.532	315.425	278.425	4.41133	2.35768	2.93933	2.63115	4.1333	2.58565	2.11213	2.56412	2.32161	2.79091	2.49041
chr1;28642085;28644086	1808.51	2089.42	1617.21	1038.18	924.089	929.194	996.405	1187.88	1151.16	1370.58	1296.16	17.3918	14.72	12.5935	12.1325	15.1816	16.7931	20.0853	17.0553	15.9363	17.7703	19.7307
chr1;28642228;28644229	1884.15	2116.11	1651.8	1045.93	938.199	955.276	1020.84	1228.27	1150.36	1372.22	1302.28	17.6164	14.8966	12.8976	12.4005	15.3187	17.0381	20.2054	17.1038	16.0462	17.8387	19.8568
chr1;28647600;28649601	952.109	2309.14	1675.37	1148.47	1396.39	1223.47	1639.75	1235.58	1283.34	1329.92	1307.99	15.5085	15.0821	14.6966	18.6617	16.6507	14.9514	18.3835	17.7157	18.0236	20.4561	20.6604
chr1;28667732;28669733	767.737	1048.56	939.398	861.813	505.965	843.166	622.304	841.611	909.063	1042.25	1004.67	8.35908	7.25847	7.12027	8.67305	7.3655	7.72974	11.5817	12.6749	11.0588	13.1451	11.9805
chr1;28735621;28737622	1489.4	1855.51	1462.67	1158.41	870.354	1004.41	843.495	1253.22	1185.23	1318.69	1449.87	16.8848	12.3094	12.6188	13.1801	10.5977	12.9283	16.3965	13.2285	13.6806	17.4497	15.6198
chr1;28811142;28813143	76.1731	217.592	155.716	130.635	114.797	88.1655	189.858	195.07	99.0082	131.37	146.434	0.333204	0.494494	0.405425	0.511612	0.254658	0.444551	0.275278	0.194251	0.439421	0.420476	0.292208
chr1;28876336;28878337	302.593	367.722	230.874	222.395	225.649	287.476	286.287	292.549	209.075	284.163	311.474	2.40486	2.67557	2.40721	2.50934	1.88055	2.62194	2.4825	2.38929	2.40217	2.91179	2.40407
chr1;28886091;28888092	717.203	725.521	474.907	672.22	564.76	485.069	320.544	644.32	618.939	645.493	662.061	4.46204	3.64689	3.95289	4.62887	4.27042	5.3709	6.38644	8.10999	7.03806	8.6618	7.29855
chr1;29122903;29124904	892.077	767.115	464.648	252.306	459.731	650.774	365.488	469.096	456.32	418.785	473.787	9.32247	3.90297	5.72662	6.52915	6.6603	3.71064	2.55258	1.57344	2.89286	5.23492	2.49041
chr1;29145994;29147995	297.571	279.295	258.092	318.087	320.96	169.047	217.903	228.09	249.707	232.82	303.376	0.919933	1.53646	1.67238	1.02322	1.44959	1.36087	1.22123	1.51516	1.24503	1.40334	1.47432
chr1;29180900;29182901	2061.09	2004.96	1506.71	1036.04	1381.64	1387.4	1416.25	1665.03	1175.82	1329.15	1396.54	21.977	14.1461	13.2523	16.0062	15.1032	13.6178	18.3435	14.1415	16.1853	19.6783	17.8247
chr1;29222933;29224934	293.08	120.107	195.8	170.031	219.792	219.284	142.689	258.06	160.967	185.301	191.105	0.680895	0.69759	0.912205	0.438525	0.372193	0.580638	0.765773	0.621604	0.681103	0.630713	0.464876
chr1;29229942;29231943	521.632	710.206	677.633	548.095	701.319	584.369	453.378	645.308	507.605	570.801	701.09	7.65645	5.99574	5.09315	4.53142	5.2107	7.08559	7.7328	7.39126	7.83634	9.56056	7.73022
chr1;29235516;29237517	566.614	845.63	910.534	671.534	578.226	689.574	419.072	508.297	574.687	714.565	799.425	5.63549	4.90962	4.8651	5.4572	4.81892	5.67936	7.21228	7.01247	7.30171	9.67094	8.21502
chr1;29349114;29351115	281.02	176.702	164.787	195.99	144.631	135.544	155.118	146.227	170.46	110.347	262.798	0.659165	0.582797	0.354747	0.706512	0.489728	0.544348	0.435439	0.777005	0.622513	0.488803	0.391824
chr1;29708547;29710548	201.974	211.398	121.259	88.9325	140.261	205.562	156.661	176.835	111.633	214.962	115.649	0.550511	0.379701	0.633476	0.341075	0.607262	0.607855	0.305308	0.320515	0.358861	0.483547	0.351977
chr1;29754175;29756176	234.277	162.876	119.438	235.668	128.879	178.649	132.241	175.115	161.797	156.487	208.155	0.398396	0.36204	0.506781	0.365437	0.293837	0.453623	0.420424	0.194251	0.388155	0.299589	0.278926
chr1;30036612;30038613	356.836	237.91	175.752	191.616	188.353	220.274	128.846	219.091	192.87	165.678	247.884	0.666408	0.441513	0.760171	0.48725	0.509317	0.471768	0.425429	0.281664	0.351537	0.367916	0.398465
chr1;30139263;30141264	154.385	101.782	179.85	215.928	128.568	162.868	152.28	265.837	168.249	131.094	202.793	0.420127	0.503324	0.152034	0.560337	0.274247	0.399188	0.415419	0.33994	0.395479	0.452011	0.418388
chr1;30410638;30412639	209.447	218.194	287.108	247.023	161.889	326.968	236.466	355.134	298.275	406.365	190.362	0	0	0	0	0	0	0	0	0	0	0
chr1;30414825;30416826	278.179	155.211	227.452	263.254	219.881	308.682	226.764	276.123	289.331	420.666	250.721	0	0	0	0	0	0	0	0	0	0	0
chr1;30717504;30719505	6883.42	4953.48	2949.16	1896.89	4214.4	4452.62	3350.35	4033.5	2725.16	2974.84	3247.88	40.9913	30.9412	29.1652	34.2537	24.7998	31.1367	32.6529	23.3781	35.0731	43.9187	36.3666
chr1;30722585;30724586	240.978	247.316	371.34	312.753	199.733	400.547	175.947	300.079	237.212	197.452	265.047	0.586729	0.874195	1.34297	0.852687	0.744386	0.734869	0.765773	0.524478	0.644484	0.714808	0.597698
chr1;30730693;30732694	241.101	293.818	196.79	216.048	192.109	256.737	137.931	231.048	213.457	128.873	259.675	1.05032	0.953667	1.19093	0.609062	1.19494	0.69858	0.48549	0.407928	0.747016	0.667505	0.564492
chr1;30756774;30758775	932.456	540.566	335.406	280.683	378.483	482.898	393.646	339.48	288.802	281.066	542.115	6.39607	2.31353	3.6995	4.40961	4.38796	2.30441	1.40642	0.534191	1.09123	1.22464	2.36423
chr1;30814553;30816554	355.557	316.675	204.848	171.695	208.941	383.432	127.327	184.147	145.231	130.842	220.625	1.4632	0.865365	1.24161	0.998862	1.35165	0.961681	0.655661	0.37879	0.717721	0.793648	0.604339
chr1;30823217;30825218	2455.6	1497.11	702.74	308.752	890.265	1074.59	1080.9	1092.45	701.625	655.264	681.622	17.2397	7.80594	9.37545	10.281	9.61825	7.58458	4.48953	2.36015	5.05334	6.52263	4.74173
chr1;30857158;30859159	374.722	423.484	367.689	298.165	286.561	397.876	207.355	263.501	488.892	441.449	546.819	1.67326	3.40848	1.31763	1.68101	1.11658	3.17536	3.55859	2.84578	3.65452	3.85786	2.87559
chr1;30907758;30909759	356.95	699.326	272.516	287.428	246.45	448.203	273.941	417.955	297.541	297.725	353.488	3.28134	2.37534	3.67416	3.24021	2.42905	2.99391	2.16218	2.86521	3.10524	3.96298	2.76269
chr1;31064991;31066992	741.035	1571.33	1115.73	1048.02	883.725	843.249	1024.89	950.936	1218.93	1107.49	1495.04	13.77	10.5521	9.98358	11.4504	10.774	10.3335	16.7119	15.103	16.4197	16.6456	16.3703
chr1;31238887;31240888	356.765	232.336	247.912	113.476	217.963	173.965	166.025	301.264	237.683	202.622	252.474	0.970638	1.05963	0.861527	1.46175	1.05781	0.979826	0.795803	0.495341	0.930108	1.25091	0.989522
chr1;31295788;31297789	1119.85	1586.7	975.608	730.759	865.482	955.142	897.233	968.417	1322.65	1421.65	1309.11	14.9725	10.093	8.86866	12.3274	9.67702	10.5876	12.903	11.6842	14.2006	16.6981	15.7593
chr1;31295982;31297983	1147.59	1619.25	991.158	755.357	876.723	1003.45	897.214	1029.27	1320.08	1468.87	1340.1	15.2405	10.402	8.99536	12.6198	9.85332	10.8053	13.0932	11.7716	14.3251	16.9452	15.9054
chr1;31345799;31347800	167.246	133.545	152.533	94.0848	139.571	115.293	101.079	166.599	127.735	120.533	206.445	0.340448	0.397361	0.962884	0.316712	0.372193	0.362898	0.420424	0.252527	0.336889	0.467779	0.312131
chr1;31375850;31377851	332.505	226.635	200.476	202.273	185.287	331.295	229.608	208.213	175.544	227.587	281.322	1.41974	1.04197	1.1656	1.7541	1.23411	1.27922	0.870879	1.16551	0.849547	1.08798	0.823494
chr1;31408565;31410566	215.548	262.326	197.283	275.273	192.681	282.749	206.417	316.996	144.268	157.129	209.244	1.05756	1.08612	1.26695	0.755237	1.29288	1.06148	0.700707	0.427353	0.688426	0.804159	0.43167
chr1;31505226;31507227	339.277	342.558	378.976	290.61	234.207	313.515	289.035	416.159	190.655	162.988	218.631	0.956151	1.47465	1.57102	1.21812	1.27329	1.54232	1.86688	1.98136	1.14982	1.04593	1.05593
chr1;31575485;31577486	1385.32	1652.6	842.921	809.735	912.446	1282.71	696.272	1084.88	700.597	698.261	1039.69	8.14177	7.47039	8.26053	5.2623	7.65934	10.3335	8.63371	9.2755	8.25379	8.35695	8.17517
chr1;31576898;31578899	704.111	1263.01	543.399	416.345	649.435	560.746	270.424	626.613	499.995	517.281	578.165	4.96909	5.56306	5.59993	3.24021	5.32824	5.96968	5.89094	6.60454	4.96546	6.19676	5.30623
chr1;31616686;31618687	497.027	495.404	342.76	263.322	367.344	264.389	192.496	328.724	305.323	283.468	319.314	2.99884	1.96032	2.5339	1.65665	1.9785	2.28626	1.50652	1.83567	2.24837	2.88026	1.81302
chr1;31643049;31645050	656.06	1447.73	942.9	1402	837.351	662.97	730.612	1000.56	990.611	1151.78	1000.27	12.2054	10.6228	8.46324	11.158	10.9503	11.4313	14.895	19.2989	16.5369	16.12	17.134
chr1;31643694;31645695	1124.82	2181.98	1479.7	2050.79	1148.3	931.067	954.492	1459.23	1747.86	1769.79	1629.6	19.2462	16.5302	11.4279	18.0282	16.2002	19.1883	24.8651	31.0608	26.4019	25.381	27.0093
chr1;31643896;31645897	1158.79	2201.89	1439.44	2103.32	1082.91	961.747	981.966	1433.84	1712.66	1757.08	1608.92	19.181	16.5655	11.3012	17.9308	16.4157	19.2336	24.8551	30.8762	26.3433	25.4125	26.9694
chr1;31703319;31705320	775.432	441.546	337.864	197.858	237.036	614.149	368.237	698.709	352.005	240.401	291.372	3.78839	1.83669	3.29408	2.24135	2.66412	2.28626	1.65167	1.35976	1.59656	2.23903	1.00944
chr1;31763893;31765894	403.924	379.551	321.882	254.517	211.791	510.338	213.485	344.605	252.528	291.542	256.917	2.03544	1.28039	2.71128	2.09517	2.29193	1.79635	1.16618	1.28206	1.49403	2.02879	1.40127
chr1;31788130;31790131	1090.14	1028.94	741.186	406.259	683.697	649.64	618.095	563.507	650.085	717.803	722.583	10.3293	9.0775	7.70307	8.50251	7.46345	8.02006	8.29837	9.71256	8.09267	12.7089	9.0518
chr1;31815051;31817052	563.721	292.018	289.108	237.613	332.592	365.739	255.914	303.117	275.456	265.168	331.054	1.83987	2.21639	1.29229	2.58242	1.84138	2.85783	2.30232	2.60297	2.81229	3.4006	3.36703
chr1;31854568;31856569	92.0118	213.139	177.986	158.862	174.325	182.195	204.88	124.45	144.079	169.161	141.043	0.32596	0.547476	0.608137	1.02322	0.21548	0.753014	0.690697	0.466203	0.563924	0.693785	0.49144
chr1;31920841;31922842	190.799	219.55	246.68	304.978	303.539	314.925	189.366	262.149	204.565	228.738	194.079	1.32557	1.06846	1.08958	1.65665	1.13617	1.40623	1.26127	2.36015	1.65515	2.29159	1.97904
chr1;31932020;31934021	412.349	201.756	228.72	303.661	296.459	224.731	192.482	189.613	194.335	203.941	145.846	1.5791	0.944837	1.21627	1.87591	1.17535	1.07055	0.540545	1.07809	0.754339	0.635969	0.943034
chr1;31943856;31945857	1290.91	1051.66	774.661	403.944	546.805	694.389	730.716	873.979	725.735	642.941	727.224	12.9225	7.42624	7.62705	8.47815	9.26565	8.31037	7.34741	6.83764	7.6679	9.71299	7.58412
chr1;31986034;31988035	191.96	180.645	187.12	178.945	170.139	159.037	242.772	194.132	193.445	121.47	141.017	0.709869	0.582797	0.608137	0.901412	0.411371	0.362898	0.595601	0.369077	0.681103	0.604434	0.564492
chr1;32012868;32014869	1705.64	2159.14	1672.41	1089.37	1116.69	1412.52	1325.59	1609.74	1431.71	1442.49	1547.11	20.2965	16.5832	16.0143	16.4203	16.3177	15.7044	18.0532	14.7242	18.6241	20.0935	18.263
chr1;32071031;32073032	1278.76	1173	829.556	632.46	902.783	1131.52	807.481	1033.83	726.112	732.192	817.844	13.741	7.9119	10.237	8.7705	9.53989	7.94748	7.97805	6.60454	7.89493	9.84964	8.27479
chr1;32072474;32074475	1844.65	1779.29	1007.94	668.047	1346.92	1250.9	1224.26	1408.46	1090.66	1138.25	1180.26	19.5576	11.7972	13.6577	12.9852	13.0072	11.7579	12.2223	11.5968	12.6773	16.9714	14.2053
chr1;32107056;32109057	823.27	1345.14	903.593	820.89	792.262	865.35	782.799	1110.46	1057.04	1019.79	1001.55	9.40215	9.58965	8.03248	7.47929	8.56044	9.87084	13.2634	14.9282	13.0508	16.3197	14.1123
chr1;32169733;32171734	401.258	250.298	266.745	244.581	295.49	308.124	159.997	259.242	232.003	165.603	216.421	0.746087	0.794723	0.962884	0.48725	1.0774	0.798377	0.785793	1.05867	0.776311	0.720064	0.949675
chr1;32178675;32180676	1166.87	1533.52	1019.43	715.615	726.191	958.148	681.254	1178.02	713.373	1097.55	1058.36	13.9439	8.4947	9.73019	10.6464	9.18729	9.66217	10.2153	7.14845	8.82504	12.0361	10.4464
chr1;32199386;32201387	1091.81	668.881	497.867	359.055	451.897	627.456	505.182	667.115	325.42	438.539	495.246	6.54818	4.3798	4.2823	5.79827	5.64166	4.2822	3.31835	3.07888	2.77568	4.58844	3.29398
chr1;32204661;32206662	539.758	832.808	686.266	475.559	535.442	509.598	322.596	685.59	595.097	509.245	514.117	6.04838	5.00675	4.7384	4.70196	4.95604	5.57049	6.08114	5.51674	5.02405	6.95887	5.00074
chr1;32205814;32207815	304.265	355.385	461.491	271.194	378.351	385.041	257.239	397.034	336.372	282.673	300.811	1.83987	1.74839	2.68594	1.97336	2.03727	2.22275	1.987	2.00079	1.58192	2.45978	1.59386
chr1;32208094;32210095	459.799	283.08	385.329	264.284	213.229	388.052	293.24	350.604	294.035	205.875	304.318	0.93442	1.10378	1.64704	1.09631	1.27329	1.24293	0.955964	0.79643	1.06193	1.06696	0.883264
chr1;32220928;32222929	511.122	709.738	490.42	414.789	449.978	531.332	378.579	587.354	414.492	458.77	386.049	6.95382	5.0509	6.08137	6.26116	6.1118	5.28924	6.19625	6.05093	4.7311	8.0048	6.10316
chr1;32221359;32223360	543.294	709.48	496.766	385.959	513.807	567.373	443.315	575.215	398.605	481.351	409.614	7.01902	5.05973	6.3601	6.48042	6.40564	5.38904	6.37143	6.02179	4.66519	8.08364	6.2227
chr1;32246222;32248223	769.502	542.74	264.932	171.327	376.834	533.002	450.328	564.511	330.308	263.161	475.062	7.33049	4.45928	5.29586	4.04417	6.54276	2.64916	1.77179	0.592466	1.71374	2.3021	1.63371
chr1;32250239;32252240	354.175	262.272	193.613	287.136	199.801	317.104	233.573	394.411	163.54	136.171	216.613	2.18756	1.15676	2.60992	2.02209	2.7033	1.27922	0.730737	0.37879	0.937432	1.05119	0.584415
chr1;32291083;32293084	1034.7	1223.56	847.418	590	814.307	702.058	787.549	669.18	1039.42	1021.16	1367.63	13.3789	8.65365	9.50214	9.52574	8.79551	8.21965	10.4455	7.1873	11.4103	14.3908	11.2633
chr1;32335233;32337234	981.946	691.441	671.318	547.601	625.16	611.314	518.7	788.757	558.366	487.902	630.306	7.33049	4.00893	5.27052	6.50479	5.83755	4.82655	4.57962	6.41029	5.22911	7.6474	5.35936
chr1;32349663;32351664	1350.07	1091.38	903.105	682.136	821.356	670.467	792.719	847.727	807.782	858.958	1190.79	11.5535	7.86775	8.13383	9.30647	7.63975	7.80232	11.1112	11.4123	12.0768	14.8375	12.193
chr1;32350521;32352522	1639.61	1319.72	1316.55	775.287	993.738	828.931	996.941	1377.55	1050.56	1178.47	1505.09	14.2553	9.67795	9.70485	10.9631	9.46154	9.93435	13.5887	14.4329	15.2186	18.2224	15.1749
chr1;32363278;32365279	236.742	252.436	276.763	360.887	215.513	321.132	215.484	287.144	268.166	133.888	293.794	0.905446	0.838874	2.05246	0.950137	0.744386	0.734869	0.780788	1.08781	1.19376	0.877743	1.08914
chr1;32393731;32395732	2923.85	2433.89	1762.53	1190.01	1913.67	1971.91	1710.24	1908.03	1596.66	1658.28	1898.4	26.3231	20.3449	15.6595	19.2951	17.6498	17.4736	20.9311	16.0646	20.023	23.3154	21.2183
chr1;32464072;32466073	328.716	512.877	271.398	203.085	182.903	374.784	220.949	351.386	309.321	301.822	351.958	3.18717	2.31353	2.38187	1.99772	1.66507	3.15722	1.99201	1.26263	2.03598	3.00114	2.01225
chr1;32538427;32540428	268.898	287.917	365.91	154.316	164.851	219.662	195.2	277.26	167.109	256.616	281.446	4.83146	1.69541	3.06602	2.41189	2.7033	1.9778	1.60662	0.844993	1.77233	2.49657	2.00561
chr1;32649903;32651904	1944.98	2224.06	1725.48	1760.37	1345.86	1364.82	1948.48	1646.75	1574.51	1764.66	1739.12	25.3815	18.4729	16.2423	21.7801	19.1386	19.7054	24.6098	21.5813	24.3439	27.6463	24.997
chr1;32650142;32652143	1885.52	2218.67	1712.79	1777.23	1322.75	1341.7	1953.14	1671.95	1573.56	1757.54	1747.88	25.2076	18.3316	15.9383	21.5121	18.8643	19.4695	24.4296	21.3288	24.051	27.3151	24.758
chr1;32702596;32704597	458.485	873.417	737.722	896.26	371.634	365.596	277.762	651.222	658.719	763.773	734.03	2.40486	3.78818	2.50857	2.3388	2.31151	4.61788	6.29135	7.62436	6.91356	8.1362	6.78719
chr1;32724237;32726238	468.832	643.944	349.705	510.189	286.333	405.533	416.659	463.822	502.517	373.529	360.371	2.36865	3.62923	2.25517	2.09517	2.54658	5.07151	2.93796	4.32209	4.06464	3.99452	2.90879
chr1;32740830;32742831	398.718	724.278	541.736	645.39	422.455	576.508	248.723	565.057	528.044	551.211	507.775	2.54249	3.19655	2.93933	2.60679	2.80124	4.30942	4.23928	6.11891	4.93616	5.72372	4.45617
chr1;32815767;32817768	1918.93	1398.97	1080.75	802.819	1011.25	1254.6	1374.46	1601	1013.2	1161.5	1293.39	17.428	10.9672	10.161	12.8634	10.01	10.4787	13.4886	9.14923	11.4396	14.8953	12.0735
chr1;32817153;32819154	2621.63	1612.58	1219.06	936.8	979.971	1367.26	1523.19	1724.48	1098.98	1354.78	1495.14	19.9415	12.3712	11.96	14.3495	11.7731	12.3748	14.3595	10.0719	12.6407	16.7244	13.2025
chr1;32871482;32873483	428.803	257.628	177.543	305.675	235.715	361.277	149.066	340.141	195.483	253.787	251.282	1.60083	1.67775	1.21627	1.24249	2.13521	1.42438	1.23625	1.64142	1.61853	2.28634	1.25516
chr1;32884994;32886995	286.021	402.532	288.937	266.772	207.071	222.959	195.076	272.481	294.889	291.474	412.111	1.26762	1.52763	1.67238	1.07195	1.27329	1.70562	1.32634	1.30148	1.77233	1.87112	1.64699
chr1;32900438;32902439	285.862	723.88	691.649	1011.87	337.188	386.371	343.486	491.446	762.511	716.996	907.873	2.25275	3.18772	3.8262	2.77732	3.33015	4.42736	8.04812	10.237	8.89095	10.1282	8.80608
chr1;32924454;32926455	477.246	691.376	615.488	392.407	296.779	375.807	298.159	486.894	572.714	608.916	604.618	1.80365	4.28267	1.41899	2.41189	2.25275	4.55438	5.43548	6.5754	4.80434	6.44904	5.14684
chr1;32963685;32965686	1276.12	1855.78	1268.54	1121.56	935.39	994.026	848.805	1240.43	1327.77	1284.52	1571.5	14.335	10.7111	11.732	11.0606	11.6555	13.4363	13.7739	10.3924	11.7252	13.8126	12.804
chr1;32986075;32988076	172.729	209.079	149.747	202.422	100.543	190.858	169.408	263.919	130.904	102.118	156.954	0.854741	0.626948	0.861527	0.341075	0.861921	0.880029	0.460465	0.437065	0.585895	0.656993	0.571133
chr1;33079996;33081997	363.996	776.459	613.805	665.126	611.122	691.205	400.634	484.896	628.157	608.748	572.09	5.78761	4.74184	6.38544	5.99317	4.27042	5.49791	5.92598	6.08978	5.77106	7.9102	6.22934
chr1;33080104;33082105	392.192	786.396	614.187	671.699	602.754	716.185	400.875	501.056	631.204	614.703	606.761	5.88178	4.82132	6.46146	6.09062	4.38796	5.70658	5.99605	6.28403	5.82965	8.03634	6.42193
chr1;33181059;33183060	992.739	1022.88	912.992	645.371	719.964	792.137	558.028	906.258	597.825	694.556	762.023	8.14177	5.70434	6.51213	6.13935	5.85714	6.59568	7.933	8.62476	8.21717	9.1979	7.94938
chr1;33193788;33195789	90.8784	139.533	80.5215	132.579	191.003	202.26	129.235	203.04	172.936	154.617	123.519	0.152115	0.423852	0.380086	0.48725	0.489728	0.317536	0.405409	0.534191	0.439421	0.268053	0.391824
chr1;33255492;33257493	567.839	1055.13	977.673	760.776	555.726	520.225	487.159	835.096	771.006	812.988	1078.87	8.53292	6.33129	6.41078	6.30989	6.54276	7.2489	10.0151	11.4608	10.092	11.952	9.96827
chr1;33260212;33262213	346.562	304.601	283.687	224.714	203.73	255.355	168.289	224.08	195.017	172.992	177.139	1.02859	0.944837	0.962884	0.267987	0.901099	1.3518	1.02604	1.71912	0.959403	0.835695	0.677391
chr1;33306348;33308349	218.689	225.115	226.843	162.535	136.677	154.007	129.218	190.953	180.948	151.325	187.37	0.890959	0.803553	1.31763	0.633425	0.568084	1.21571	0.800808	0.641029	1.22306	1.27194	0.478158
chr1;33320098;33322099	183.326	222.652	226.919	268.417	227.301	253.75	207.914	251.953	221.632	179.202	183.575	0.702626	0.565136	0.836188	1.12067	0.803153	0.753014	0.47548	0.524478	0.69575	0.951326	0.597698
chr1;33349352;33351353	1188.38	1405.87	1164.77	923.265	837.062	1205.42	790.816	1036.95	798.278	963.939	1176.37	13.7193	7.47922	9.0207	10.6464	8.97181	7.84768	9.86996	8.20712	9.76247	12.3567	11.416
chr1;33430052;33432053	704.824	1125.1	1118.61	1113.69	730.319	606.725	726.331	744.292	1174.85	1215.59	1299.18	8.61984	6.43725	5.65061	6.48042	4.79933	6.45052	9.65975	8.77044	9.07404	10.4541	9.91514
chr1;33471645;33473646	932.578	1146.39	830.19	645.128	741.111	914.367	908.43	916.974	773.049	1021.65	1152.57	11.6332	8.93621	9.22341	7.64982	8.16866	7.56643	9.69979	6.3423	8.78842	10.9113	9.07836
chr1;33859475;33861476	94.2123	146.541	90.4334	231.275	147.736	131.993	162.467	197.088	158.987	182.524	174.188	0.420127	0.388531	0.380086	0.438525	0.313426	0.335681	0.305308	0.446778	0.219711	0.352148	0.391824
chr1;33867953;33869954	98.496	131.671	191.684	96.4708	157.88	128.02	115.095	130.157	105.405	203.427	120.125	0.311473	0.309059	0.608137	0.341075	0.313426	0.272174	0.390394	0.301089	0.388155	0.346892	0.332054
chr1;34164842;34166843	258.036	135.99	121.89	117.485	93.5674	182.386	126.108	115.084	116.487	100.6	260.295	0.441858	0.317889	0.608137	0.511612	0.43096	0.607855	0.400404	0.252527	0.5566	0.678017	0.371901
chr1;34165883;34167884	257.365	161.036	175.739	206.824	164.444	237.866	133.135	167.9	164.732	82.383	194.329	0.42737	0.238417	0.380086	0.365437	0.64644	0.571565	0.385389	0.271952	0.476039	0.546618	0.444953
chr1;34684732;34686733	129.526	183.186	171.592	79.6734	154.852	123.058	180.441	260.53	102.655	112.583	144.611	0.362178	0.415022	0.430764	0.1949	0.450549	0.453623	0.290293	0.41764	0.270976	0.257541	0.378542
chr1;34754047;34756048	447.997	483.687	398.93	549.951	410.418	528.206	306.407	314.632	515.323	766.4	926.962	1.26762	4.09724	2.38187	1.12067	1.48877	2.88504	1.84686	1.95223	2.92215	5.93922	5.47889
chr1;34758740;34760741	354.817	333.292	258.107	244.066	371.936	387.447	134.783	286.712	324.134	452.839	511.861	0.818523	1.57178	1.72305	1.14504	0.88151	1.95965	1.15116	1.63171	1.75036	2.85398	2.8291
chr1;34780214;34782215	348.225	377.691	311.927	302.965	279.229	313.485	266.98	279.309	334.771	348.679	410.121	1.05032	1.26273	1.01356	0.998862	1.0774	1.36087	1.0861	1.2335	2.20443	3.11677	2.38415
chr1;34787097;34789098	399.399	418.646	185.229	190.992	219.654	510.643	242.635	386.186	253.679	233.522	248.888	2.29621	1.5188	2.05246	1.1694	1.99809	1.27922	0.740747	0.388502	0.827576	0.94607	0.843418
chr1;34791999;34794000	483.18	255.919	187.259	243.599	199.855	436.028	240.8	309.908	210.306	160.337	208.339	4.59242	2.03096	2.68594	2.36316	3.19302	1.38809	0.795803	0.641029	1.40615	1.70293	1.02273
chr1;34849694;34851695	472.071	283.976	222.607	215.914	291.364	329.425	176.129	340.716	213.52	151.277	188.096	3.70871	1.44816	2.30585	1.72974	2.50741	1.28829	0.860869	0.446778	1.05461	0.688529	0.8567
chr1;34858755;34860756	648.687	858.55	473.733	590.131	650.003	723.305	355.081	516.487	669.853	698.015	734.78	10.2859	6.19884	4.68772	6.69969	5.9355	7.06745	7.88796	4.94369	6.18851	8.40951	7.13917
chr1;34928650;34930651	177.552	192.175	135.209	184.664	117.08	230.149	147.363	203.565	192.378	157.73	182.432	0.709869	0.34438	0.633476	0.535975	1.39083	0.526203	0.54555	0.369077	0.622513	0.746344	0.252361
chr1;34984353;34986354	677.829	259.807	167.834	320.3	300.482	329.334	346.533	376.921	245.819	285.862	265.702	5.89626	1.90733	2.71128	2.46061	3.07549	1.65119	1.73675	0.71873	1.70642	2.21275	1.86614
chr1;35030945;35032946	589.706	1193.41	704.653	680.02	751.506	609.912	704.689	721.195	814.057	1046.12	755.709	12.1982	9.52784	8.00714	7.796	10.4802	9.21762	10.886	8.12941	8.81039	11.8574	10.6656
chr1;35031172;35033173	586.742	1172.27	698.446	671.732	743.009	594.716	690.28	703.077	813.565	1031.74	744.447	11.7853	9.21878	7.75375	7.50365	10.108	8.91823	10.6858	7.86718	8.51012	11.4895	10.2937
chr1;35145435;35147436	136.689	169.189	119.053	141.475	104.276	65.4117	77.0872	144.32	173.901	150.64	175.716	0.296986	0.34438	0.177373	0.901412	0.411371	0.471768	0.330333	0.155401	0.454068	0.278565	0.312131
chr1;35192145;35194146	1560.71	1848.84	1446.07	1592.09	1252.2	1156.65	1018.93	1207.48	1447.29	1403.94	1476.84	21.2092	15.1439	13.7084	17.6384	16.6507	15.3597	20.3605	21.5036	22.0956	23.0631	22.3539
chr1;35267709;35269710	621.525	741.066	468.573	242.493	356.956	459.039	420.713	447.828	594.356	692.635	619.481	7.08421	5.00675	4.33298	3.63001	4.40755	4.89913	5.48553	3.42853	5.566	7.73149	5.57187
chr1;35365077;35367078	68.2889	152.494	169.186	69.1122	118.415	150.323	202.191	151.049	98.9559	91.5178	59.2979	0.383909	0.33555	0.709493	0.3898	0.763975	0.390116	0.275278	0.37879	0.439421	0.378428	0.518005
chr1;35556473;35558474	1823.72	2159.67	1464.22	1355.95	1104.02	1081.61	941.269	1328.76	1494.95	1617.45	1799.83	15.8127	9.55433	9.80621	10.7926	9.81414	9.04524	11.9921	10.3439	13.124	17.0661	13.5877
chr1;35556950;35558951	1860.69	2233.67	1460.72	1406.58	1126.31	1197.04	986.935	1423.15	1512.2	1633.49	1848.21	16.1314	10.0488	10.161	10.9631	9.63784	9.59866	12.2173	10.3924	13.2266	17.2342	13.6408
chr1;35572314;35574315	497.214	400.39	263.563	293.907	181.875	361.632	210.685	321.127	348.497	262.874	271.825	2.54249	1.37752	1.84975	1.97336	1.90014	2.41327	1.3864	2.11734	1.81627	2.06559	1.20204
chr1;35576729;35578730	521.351	360.695	240.397	267.782	271.802	309.935	203.514	307.709	233.115	199.739	275.099	2.51352	0.944837	0.861527	1.72974	1.8022	1.10684	0.55556	0.563329	0.827576	1.21412	0.684032
chr1;35640526;35642527	793.593	1309.12	792.225	610.267	754.392	709.338	611.958	824.171	711.208	830.029	850.565	11.3362	9.03335	9.04604	7.69855	8.42331	10.3335	10.2403	9.11038	9.71853	11.1584	10.7851
chr1;35717894;35719895	464.556	290.918	345.112	207.579	393.634	437.652	286.39	403.687	356.261	300.689	424.106	5.12844	2.5696	2.48323	2.19262	2.44864	1.74191	1.21623	0.874131	1.50136	1.92893	2.21812
chr1;35738389;35740390	138.959	163.812	80.5646	103.941	183.698	162.692	225.764	206.913	170.774	159.326	139.861	0.644677	0.432682	0.329408	0.316712	0.411371	0.435478	0.270273	0.184539	0.549276	0.236517	0.438312
[truncated: 35,774 more rows]
