# Supplementary material for: Single-cell analysis reveals transcriptomic and epigenomic impacts on the maternal–fetal interface following SARS-CoV-2 infection
Source: Nat Cell Biol. 2023 Jul 3;25(7):1047–60. doi: 10.1038/s41556-023-01169-x (PMC10344786; doi:10.1038/s41556-023-01169-x)
Supplement: Source Data Fig. 6 — Statistical source data. [file 41556_2023_1169_MOESM5_ESM.xlsx]

## Sheet: Main Figure 6c
TBP					PSG1								PSG2								PSG3								PSG4								PSG5								PSG7
	Rep1	Rep2	Rep3	Average	Rep1	Rep2	Rep3	Average	dCT	Efficiency	(E)^-dCT	FC	Rep1	Rep2	Rep3	Average	dCT	Efficiency	(E)^-dCT	FC	Rep1	Rep2	Rep3	Average	dCT	Efficiency	(E)^-dCT	FC	Rep1	Rep2	Rep3	Average	dCT	Efficiency	(E)^-dCT	FC	Rep1	Rep2	Rep3	Average	dCT	Efficiency	(E)^-dCT	FC	Rep1	Rep2	Rep3	Average	dCT
Cov1	26.97	31.27	31.76	30	27.01	26.81	26.94	26.92	-3.08	1.80143	6.12775	0.0437797	28.01	27.85	28.04	27.97	-2.03	1.94038	3.84918	0.136521	26.71	26.43	26.58	26.57	-3.43	1.98274	10.4383	0.0418505	33.66	33	33.44	33.37	3.37	1.7915	0.140445	0.0215022	31.99	31.67	31.04	31.57	1.57	1.99173	0.339785	0.096089	25.83	26.36	26.12	26.1	-3.9
Cov2	30.28	30.1	30.34	30.24	25.97	26.12	26.11	26.07	-4.17	1.80143	11.6621	0.0833196	26.92	26.99	27	26.97	-3.27	1.94038	8.73749	0.309897	26.44	26.3	26.44	26.39	-3.85	1.98274	13.9149	0.0557895	32.32	32.12	32.46	32.3	2.06	1.7915	0.300868	0.046063	31.67	31.9	31.47	31.68	1.44	1.99173	0.370772	0.104852	25.63	25.64	25.56	25.61	-4.63
Cov3	28.96	28.62	28.29	28.62	25.91	25.98	25.91	25.93	-2.69	1.80143	4.87091	0.0348002	29.8	29.65	29.77	29.74	1.12	1.94038	0.47701	0.0169184	26.26	26.42	26.31	26.33	-2.29	1.98274	4.80538	0.0192664	32.94	32.8	32.94	32.89	4.27	1.7915	0.0829408	0.0126983	32.53	33.56	33.26	33.12	4.49	1.99173	0.045233	0.0127916	25.59	25.59	25.58	25.59	-3.04
Cov4	28.25	27.88	28.16	28.1	22.85	22.67	22.92	22.81	-5.28	1.80143	22.4136	0.160134	24.31	24.5	24.76	24.52	-3.57	1.94038	10.6835	0.378916	22.8	22.85	22.92	22.86	-5.24	1.98274	36.1135	0.144791	29.22	29.48	29.38	29.36	1.26	1.7915	0.478745	0.073296	28.31	28.29	28.08	28.23	0.13	1.99173	0.914324	0.258565	22.59	22.6	22.62	22.6	-5.49
Cov5	28.68	28.36	28.52	28.52	24.89	26.22	26.12	25.74	-2.78	1.80143	5.12582	0.0366214	26.67	26.57	26.63	26.62	-1.9	1.94038	3.51579	0.124697	25.87	25.93	25.77	25.86	-2.66	1.98274	6.19036	0.0248192	31.48	31.66	30.97	31.37	2.85	1.7915	0.189817	0.0290611	32.49	32.09	31.74	32.11	3.59	1.99173	0.0844808	0.0238906	25.54	25.49	25.5	25.51	-3.01
Cov6	29.15	28.53	29.75	29.14	26.88	26.78	26.74	26.8	-2.34	1.80143	3.97188	0.0283771	27.57	27.79	27.71	27.69	-1.45	1.94038	2.62056	0.0929449	26.69	26.65	26.79	26.71	-2.43	1.98274	5.28865	0.021204	33.1	33.07	32.94	33.04	3.89	1.7915	0.103311	0.0158169	32.19	32.09	31.65	31.98	2.83	1.99173	0.141964	0.0401465	26.14	25.96	26.06	26.05	-3.09
Cov7	29.43	29.51	29.91	29.62	25.84	25.77	25.67	25.76	-3.86	1.80143	9.679	0.0691516	27.06	26.65	27.05	26.92	-2.7	1.94038	5.97492	0.211916	25.97	26	25.84	25.94	-3.68	1.98274	12.4147	0.0497746	31.23	31.12	31.54	31.3	1.68	1.7915	0.375489	0.0574876	31.15	31.33	30.94	31.14	1.52	1.99173	0.350083	0.0990012	25.59	25.64	25.75	25.66	-3.96
Ctrl1	29.43	28.93	28.67	29.01	22.25	22.12	22.33	22.23	-6.78	1.80143	53.9799	0.38566	25.57	25.63	25.8	25.67	-3.34	1.94038	9.17272	0.325334	22.65	22.22	22.97	22.61	-6.4	1.98274	79.7088	0.319579	27.48	27.46	27.75	27.56	-1.45	1.7915	2.32444	0.355873	28.5	28.91	28.81	28.74	-0.27	1.99173	1.20446	0.340613	22.34	22.26	22.13	22.24	-6.77
Ctrl2	29.14	28.3	29.76	29.07	21.06	21.2	21.28	21.18	-7.89	1.80143	103.745	0.741206	24.08	23.82	24.54	24.15	-4.92	1.94038	26.0854	0.925187	20.84	20.45	20.2	20.5	-8.57	1.98274	352.827	1.4146	25.66	24.84	24.91	25.14	-3.93	1.7915	9.88868	1.51396	27.34	27.51	26.5	27.12	-1.95	1.99173	3.83266	1.08385	20.8	20.55	20.65	20.67	-8.4
Ctrl3	31.7	32.19	29.09	30.99	26.08	24.54	25.22	25.28	-5.71	1.80143	28.8686	0.206252	26.68	26.72	26.25	26.55	-4.44	1.94038	19.0183	0.674534	26.46	26.13	26.24	26.28	-4.72	1.98274	25.2407	0.101198	31.1	31.68	30.96	31.25	0.25	1.7915	0.862684	0.132077	30.74	30.85	29.97	30.52	-0.47	1.99173	1.38559	0.391837	25.96	25.98	25.8	25.91	-5.08
Ctrl4	27.91	27.62	27.69	27.74	26.98	27.04	27.15	27.06	-0.68	1.80143	1.49511	0.0106818	28.6	28.75	28.63	28.66	0.92	1.94038	0.543432	0.0192742	26.99	27.16	26.99	27.05	-0.69	1.98274	1.60733	0.00644431	33.29	32.8	33.34	33.14	5.4	1.7915	0.0428342	0.00655793	33.59	32.49	33.04	33.04	5.3	1.99173	0.0259463	0.00733745	26.64	26.75	26.58	26.66	-1.08
Ctrl5	27.56	27.57	27.55	27.56	18.51	18.73	18.53	18.59	-8.97	1.80143	196.285	1.40235	20.83	21.63	20.67	21.04	-6.52	1.94038	75.1719	2.66617	18.66	18.78	18.66	18.7	-8.86	1.98274	430.298	1.72521	23.03	22.8	23.2	23.01	-4.55	1.7915	14.1949	2.17324	24.8	24.91	24.78	24.83	-2.73	1.99173	6.55995	1.85511	18.62	18.58	18.65	18.62	-8.94
Ctrl7	26.93	26.95	26.81	26.9	16.76	16.92	16.8	16.83	-10.07	1.80143	375.029	2.67939	21.17	21.2	21.13	21.17	-5.73	1.94038	44.6257	1.58277	17.73	17.79	17.8	17.77	-9.12	1.98274	515.287	2.06596	23.6	22.58	22.85	23.01	-3.89	1.7915	9.64197	1.47619	24.12	24.17	24.19	24.16	-2.74	1.99173	6.59015	1.86365	17.98	18.03	18.06	18.02	-8.87
Ctrl9	28.34	28.55	28.11	28.33	19.2	19.15	19.15	19.17	-9.17	1.80143	220.373	1.57445	23.69	23.47	23.7	23.62	-4.71	1.94038	22.7458	0.806739	19.73	19.78	19.93	19.81	-8.52	1.98274	340.957	1.36701	24.61	24.48	24.74	24.61	-3.72	1.7915	8.76611	1.3421	25.96	25.92	25.98	25.95	-2.38	1.99173	5.1543	1.4576	20.05	19.96	19.99	20	-8.33
[truncated: 19 more columns]

## Sheet: Main Figure 6d
marker	lab no.	cell	mean				Mean	SEM	pvalue
PSG9	Ctrl3	ST (ST1)	162.061		ST	Ctrl	141.011	9.31974
	Ctrl1	ST (ST1)	153.774			Cov	53.2268	12.3789	0.000185242
	Ctrl4	ST (ST1)	128.874
	Ctrl5	ST (ST1)	113.69		CT	Ctrl	118.328	17.4981
	Ctrl9	ST (ST1)	167.181			Cov	32.0381	10.4983	0.00110528
	Ctrl7	ST (ST1)	120.489
	Ctrl3	CT (ST2)	145.509
	Ctrl1	CT (ST2)	138.159
	Ctrl4	CT (ST2)	65.8095
	Ctrl5	CT (ST2)	93.478
	Ctrl9	CT (ST2)	179.424
	Ctrl7	CT (ST2)	87.5873
	Cov1	ST (ST1)	59.5098
	Cov2	ST (ST1)	31.8383
	Cov3	ST (ST1)	24.4411
	Cov4	ST (ST1)	90.4073
	Cov5	ST (ST1)	40.5215
	Cov6	ST (ST1)	104.033
	Cov7	ST (ST1)	21.8368
	Cov1	CT (ST2)	83.3443
	Cov2	CT (ST2)	16.2626
	Cov3	CT (ST2)	17.088
	Cov4	CT (ST2)	47.0957
	Cov5	CT (ST2)	9.33314
	Cov6	CT (ST2)	44.2586
	Cov7	CT (ST2)	6.88409
