# Supplementary material for: Single-cell analysis reveals transcriptomic and epigenomic impacts on the maternal–fetal interface following SARS-CoV-2 infection
Source: Nat Cell Biol. 2023 Jul 3;25(7):1047–60. doi: 10.1038/s41556-023-01169-x (PMC10344786; doi:10.1038/s41556-023-01169-x)
Supplement: Source Data Fig. 7 — Statistical source data. [file 41556_2023_1169_MOESM6_ESM.xlsx]

## Sheet: Main Figure 7b
	luciferase-1	luciferase-2	luciferase-3	renilla-1	renilla-2	renilla-3	luci/renilla-1	luci/renilla-2	luci/renilla-3	average(luci/renilla)	FoldChange	STDEV
promoter+gfp	458909	662874	460956	3451	4034	2506	132.979	164.322	183.941	160.414	1	0.160242
promoter+PSG1	2855375	2482090	2706008	3700	4586	4759	771.723	541.232	568.609	554.92	3.45931	0.120676
promoter+PSG4	7617493	8058709	7079163	11660	22401	11442	653.301	359.748	618.7	636.001	3.96475	0.152524
promoter+PSG5	5832074	5954163	7392903	9956	8859	10933	585.785	672.103	676.201	644.696	4.01896	0.318301
promoter+PSG6	818589	616110	991137	10160	6600	9404	80.5698	93.35	105.395	93.105	0.580405	0.077391
promoter+PSG7	2259162	2734705	3111126	5798	6779	5964	389.645	403.408	521.651	438.235	2.7319	0.452377
promoter+PSG8	2581608	2023861	2788394	10139	10991	11510	254.622	184.138	242.258	227.006	1.41513	0.234617
