# Supplementary material for: Single-cell analysis reveals transcriptomic and epigenomic impacts on the maternal–fetal interface following SARS-CoV-2 infection
Source: Nat Cell Biol. 2023 Jul 3;25(7):1047–60. doi: 10.1038/s41556-023-01169-x (PMC10344786; doi:10.1038/s41556-023-01169-x)
Supplement: Source Data Fig. 8 — Statistical source data. [file 41556_2023_1169_MOESM7_ESM.xlsx]

## Sheet: Main Figure 8c
Motif Name	Consensus	P-value	Log P-value	q-value (Benjamini)	# of Target Sequences with Motif(of 83)	% of Target Sequences with Motif	# of Background Sequences with Motif(of 49032)	% of Background Sequences with Motif
GATA(Zf),IR3/iTreg-Gata3-ChIP-Seq(GSE20898)/Homer	NNNNNBAGATAWYATCTVHN	1e-31	-72.6	0	45	0.5422	3049.8	0.0622
MITF(bHLH)/MastCells-MITF-ChIP-Seq(GSE48085)/Homer	RTCATGTGAC	1e-29	-67.13	0	67	0.8072	10748.2	0.2191
JunB(bZIP)/DendriticCells-Junb-ChIP-Seq(GSE36099)/Homer	RATGASTCAT	1e-25	-58.35	0	55	0.6627	7326.1	0.1493
BATF(bZIP)/Th17-BATF-ChIP-Seq(GSE39756)/Homer	DATGASTCAT	1e-25	-57.69	0	59	0.7108	8926	0.1819
Fra1(bZIP)/BT549-Fra1-ChIP-Seq(GSE46166)/Homer	NNATGASTCATH	1e-23	-54.53	0	53	0.6386	7190.6	0.1466
Fosl2(bZIP)/3T3L1-Fosl2-ChIP-Seq(GSE56872)/Homer	NATGASTCABNN	1e-23	-53.23	0	41	0.494	3786.6	0.0772
Bach2(bZIP)/OCILy7-Bach2-ChIP-Seq(GSE44420)/Homer	TGCTGAGTCA	1e-22	-51.62	0	33	0.3976	2179	0.0444
Jun-AP1(bZIP)/K562-cJun-ChIP-Seq(GSE31477)/Homer	GATGASTCATCN	1e-21	-49.82	0	35	0.4217	2719.3	0.0554
Atf3(bZIP)/GBM-ATF3-ChIP-Seq(GSE33912)/Homer	DATGASTCATHN	1e-20	-48.29	0	55	0.6627	8974.7	0.1829
AP-1(bZIP)/ThioMac-PU.1-ChIP-Seq(GSE21512)/Homer	VTGACTCATC	1e-20	-47.58	0	57	0.6867	9930.7	0.2024
c-Jun-CRE(bZIP)/K562-cJun-ChIP-Seq(GSE31477)/Homer	ATGACGTCATCY	1e-20	-46.2	0	41	0.494	4574	0.0932
TFE3(bHLH)/MEF-TFE3-ChIP-Seq(GSE75757)/Homer	GTCACGTGACYV	1e-19	-45.16	0	21	0.253	710.8	0.0145
Fra2(bZIP)/Striatum-Fra2-ChIP-Seq(GSE43429)/Homer	GGATGACTCATC	1e-18	-42.78	0	44	0.5301	5953.8	0.1214
AT4G00250(GeBP)/col-AT4G00250-DAP-Seq(GSE60143)/Homer	WDTGGATAAKRT	1e-17	-40.53	0	52	0.6265	9274.5	0.189
PQM-1(?)/cElegans-L3-ChIP-Seq(modEncode)/Homer	ACTGATAAGA	1e-15	-35.37	0	40	0.4819	5844	0.1191
USF1(bHLH)/GM12878-Usf1-ChIP-Seq(GSE32465)/Homer	SGTCACGTGR	1e-14	-33.84	0	33	0.3976	3949.5	0.0805
Usf2(bHLH)/C2C12-Usf2-ChIP-Seq(GSE36030)/Homer	GTCACGTGGT	1e-14	-33.23	0	33	0.3976	4034	0.0822
MafK(bZIP)/C2C12-MafK-ChIP-Seq(GSE36030)/Homer	GCTGASTCAGCA	1e-14	-33.23	0	27	0.3253	2498.5	0.0509
ELT-3(Gata)/cElegans-L1-ELT3-ChIP-Seq(modEncode)/Homer	AWTGATAAGA	1e-12	-27.95	0	39	0.4699	6918.5	0.141
At1g19000(MYBrelated)/colamp-At1g19000-DAP-Seq(GSE60143)/Homer	WWTGGATAADDT	1e-11	-26.94	0	54	0.6506	13668.5	0.2786
Hnf1(Homeobox)/Liver-Foxa2-Chip-Seq(GSE25694)/Homer	GGTTAAWCATTAA	1e-11	-26.31	0	22	0.2651	2087.2	0.0425
AT3G25990(Trihelix)/colamp-AT3G25990-DAP-Seq(GSE60143)/Homer	TTAACCATAG	1e-10	-25.02	0	45	0.5422	10050	0.2048
Esrrb(NR)/mES-Esrrb-ChIP-Seq(GSE11431)/Homer	KTGACCTTGA	1e-10	-24.09	0	40	0.4819	8215.7	0.1675
Bach1(bZIP)/K562-Bach1-ChIP-Seq(GSE31477)/Homer	AWWNTGCTGAGTCAT	1e-10	-23.85	0	13	0.1566	615.7	0.0126
CDM1(C3H)/colamp-CDM1-DAP-Seq(GSE60143)/Homer	CCGAWAWTWTCGGAN	1e-10	-23.68	0	12	0.1446	492.8	0.01
MYB(HTH)/ERMYB-Myb-ChIPSeq(GSE22095)/Homer	GGCVGTTR	1e-09	-22.85	0	61	0.7349	18943.7	0.3861
TRP2(MYBrelated)/colamp-TRP2-DAP-Seq(GSE60143)/Homer	TAAACCCT	1e-09	-22.83	0	23	0.2771	2763	0.0563
TR4(NR),DR1/Hela-TR4-ChIP-Seq(GSE24685)/Homer	GAGGTCAAAGGTCA	1e-09	-22.42	0	15	0.1807	1018.8	0.0208
LBD2(LOBAS2)/colamp-LBD2-DAP-Seq(GSE60143)/Homer	TCCGAWTTTTTCGGN	1e-09	-22.37	0	19	0.2289	1834.6	0.0374
NF1(CTF)/LNCAP-NF1-ChIP-Seq(Unpublished)/Homer	CYTGGCABNSTGCCAR	1e-09	-22.27	0	27	0.3253	4000.9	0.0815
Gata4(Zf)/Heart-Gata4-ChIP-Seq(GSE35151)/Homer	NBWGATAAGR	1e-09	-22.09	0	53	0.6386	14811.6	0.3019
RXR(NR),DR1/3T3L1-RXR-ChIP-Seq(GSE13511)/Homer	TAGGGCAAAGGTCA	1e-09	-21.41	0	47	0.5663	12076.6	0.2462
COUP-TFII(NR)/Artia-Nr2f2-ChIP-Seq(GSE46497)/Homer	AGRGGTCA	1e-08	-20.48	0	65	0.7831	22421.5	0.457
Unknown2/Drosophila-Promoters/Homer	CATCMCTA	1e-08	-19.65	0	54	0.6506	16281.8	0.3319
Sp5(Zf)/mES-Sp5.Flag-ChIP-Seq(GSE72989)/Homer	RGKGGGCGGAGC	1e-08	-19.25	0	34	0.4096	7132.1	0.1454
At5g47390(MYBrelated)/col-At5g47390-DAP-Seq(GSE60143)/Homer	CTTATCCA	1e-08	-18.64	0	57	0.6867	18372.2	0.3745
At3g11280(MYBrelated)/col-At3g11280-DAP-Seq(GSE60143)/Homer	GATAAGRT	1e-07	-18.26	0	46	0.5542	12726.4	0.2594
Gata6(Zf)/HUG1N-GATA6-ChIP-Seq(GSE51936)/Homer	YCTTATCTBN	1e-07	-18.22	0	47	0.5663	13230.9	0.2697
At5g05790(MYBrelated)/col-At5g05790-DAP-Seq(GSE60143)/Homer	AYCTTATC	1e-07	-18.02	0	47	0.5663	13310.4	0.2713
Nrf2(bZIP)/Lymphoblast-Nrf2-ChIP-Seq(GSE37589)/Homer	HTGCTGAGTCAT	1e-07	-17.71	0	10	0.1205	517.7	0.0106
TCP16(TCP)/colamp-TCP16-DAP-Seq(GSE60143)/Homer	GTGGDCCYNNNNNNN	1e-07	-17.54	0	29	0.3494	5692.8	0.116
EKLF(Zf)/Erythrocyte-Klf1-ChIP-Seq(GSE20478)/Homer	NWGGGTGTGGCY	1e-07	-17.13	0	19	0.2289	2532.4	0.0516
E-box(bHLH)/Promoter/Homer	SSGGTCACGTGA	1e-07	-16.62	0	9	0.1084	434.3	0.0089
PIF5ox(bHLH)/Arabidopsis-PIF5ox-ChIP-Seq(GSE35062)/Homer	BCACGTGVDN	1e-06	-15.98	0	40	0.4819	10749.1	0.2191
Initiator/Drosophila-Promoters/Homer	NTCAGTYG	1e-06	-15.75	0	69	0.8313	27452.4	0.5595
KLF6(Zf)/PDAC-KLF6-ChIP-Seq(GSE64557)/Homer	MKGGGYGTGGCC	1e-06	-15.58	0	35	0.4217	8672.3	0.1768
AT5G61620(MYBrelated)/colamp-AT5G61620-DAP-Seq(GSE60143)/Homer	CTTATCCA	1e-06	-15.44	0	58	0.6988	20458.6	0.417
AT5G56840(MYBrelated)/colamp-AT5G56840-DAP-Seq(GSE60143)/Homer	TGGATAAGGT	1e-06	-15.35	0	55	0.6627	18750.1	0.3822
CEBP:AP1(bZIP)/ThioMac-CEBPb-ChIP-Seq(GSE21512)/Homer	DRTGTTGCAA	1e-06	-15.29	0	40	0.4819	11017	0.2246
TCP17(TCP)/col-TCP17-DAP-Seq(GSE60143)/Homer	GTGGTCCCCA	1e-06	-15.16	0	9	0.1084	517.9	0.0106
Lhx2(Homeobox)/HFSC-Lhx2-ChIP-Seq(GSE48068)/Homer	TAATTAGN	1e-06	-14.7	0	51	0.6145	16834.3	0.3431
Lhx3(Homeobox)/Neuron-Lhx3-ChIP-Seq(GSE31456)/Homer	ADBTAATTAR	1e-06	-14.56	0	65	0.7831	25326.4	0.5162
KLF3(Zf)/MEF-Klf3-ChIP-Seq(GSE44748)/Homer	NRGCCCCRCCCHBNN	1e-06	-14.46	0	23	0.2771	4326.4	0.0882
MafA(bZIP)/Islet-MafA-ChIP-Seq(GSE30298)/Homer	TGCTGACTCA	1e-06	-14.44	0	33	0.3976	8213.5	0.1674
SPCH(bHLH)/Seedling-SPCH-ChIP-Seq(GSE57497)/Homer	WNBCACGTGA	1e-06	-14.4	0	37	0.4458	9986.6	0.2036
Maz(Zf)/HepG2-Maz-ChIP-Seq(GSE31477)/Homer	GGGGGGGG	1e-06	-14.15	0	33	0.3976	8316.7	0.1695
BOS1(MYB)/col-BOS1-DAP-Seq(GSE60143)/Homer	NNRCCTAACT	1e-06	-14.14	0	41	0.494	11959.7	0.2438
NF-E2(bZIP)/K562-NFE2-ChIP-Seq(GSE31477)/Homer	GATGACTCAGCA	1e-06	-13.89	0	9	0.1084	603.3	0.0123
NFY(CCAAT)/Promoter/Homer	RGCCAATSRG	1e-05	-13.42	0	37	0.4458	10377	0.2115
At5g08520(MYBrelated)/colamp-At5g08520-DAP-Seq(GSE60143)/Homer	ADBSTTATCY	1e-05	-13.34	0	47	0.5663	15352.5	0.3129
KLF10(Zf)/HEK293-KLF10.GFP-ChIP-Seq(GSE58341)/Homer	GGGGGTGTGTCC	1e-05	-13.09	0	21	0.253	3975.1	0.081
AMYB(HTH)/Testes-AMYB-ChIP-Seq(GSE44588)/Homer	TGGCAGTTGG	1e-05	-13	0	51	0.6145	17686.5	0.3605
PPARE(NR),DR1/3T3L1-Pparg-ChIP-Seq(GSE13511)/Homer	TGACCTTTGCCCCA	1e-05	-12.97	0	38	0.4578	11033.2	0.2249
TEAD4(TEA)/Tropoblast-Tead4-ChIP-Seq(GSE37350)/Homer	CCWGGAATGY	1e-05	-12.73	0	38	0.4578	11135.9	0.227
PTF1(TCP)/colamp-PTF1-DAP-Seq(GSE60143)/Homer	RDDGGGACCACA	1e-05	-12.61	0	12	0.1446	1365.3	0.0278
TGA1(bZIP)/colamp-TGA1-DAP-Seq(GSE60143)/Homer	TGACGTCAKC	1e-05	-12.57	0	19	0.2289	3421.8	0.0697
ANAC103(NAC)/col-ANAC103-DAP-Seq(GSE60143)/Homer	AACTTGNWNWNCAAG	1e-05	-12.34	0.0001	19	0.2289	3476.6	0.0709
BMYB(HTH)/Hela-BMYB-ChIP-Seq(GSE27030)/Homer	NHAACBGYYV	1e-05	-12.19	0.0001	50	0.6024	17564.4	0.358
At1g49010(MYBrelated)/col-At1g49010-DAP-Seq(GSE60143)/Homer	RGATAASNTT	1e-05	-12.13	0.0001	63	0.759	25390.3	0.5175
KLF5(Zf)/LoVo-KLF5-ChIP-Seq(GSE49402)/Homer	DGGGYGKGGC	1e-05	-11.99	0.0001	38	0.4578	11469.6	0.2338
Atf2(bZIP)/3T3L1-Atf2-ChIP-Seq(GSE56872)/Homer	NRRTGACGTCAT	1e-05	-11.71	0.0001	21	0.253	4341	0.0885
KLF14(Zf)/HEK293-KLF14.GFP-ChIP-Seq(GSE58341)/Homer	RGKGGGCGKGGC	0.0001	-11.28	0.0002	44	0.5301	14830.9	0.3023
TGA6(bZIP)/colamp-TGA6-DAP-Seq(GSE60143)/Homer	TGACGTCABC	0.0001	-11.14	0.0002	21	0.253	4506.6	0.0919
IRF4(IRF)/GM12878-IRF4-ChIP-Seq(GSE32465)/Homer	ACTGAAACCA	0.0001	-10.87	0.0002	25	0.3012	6151	0.1254
MafB(bZIP)/BMM-Mafb-ChIP-Seq(GSE75722)/Homer	WNTGCTGASTCAGCANWTTY	0.0001	-10.8	0.0003	23	0.2771	5377.4	0.1096
At5g58900(MYBrelated)/colamp-At5g58900-DAP-Seq(GSE60143)/Homer	WWWTYTTATCTWWWW	0.0001	-10.68	0.0003	57	0.6867	22510.7	0.4588
Otx2(Homeobox)/EpiLC-Otx2-ChIP-Seq(GSE56098)/Homer	NYTAATCCYB	0.0001	-10.44	0.0003	42	0.506	14241.7	0.2903
AT2G33550(Trihelix)/colamp-AT2G33550-DAP-Seq(GSE60143)/Homer	TTTAAGGGCAYTTTT	0.0001	-10.2	0.0004	68	0.8193	29992.4	0.6113
GATA3(Zf)/iTreg-Gata3-ChIP-Seq(GSE20898)/Homer	AGATAASR	0.0001	-9.905	0.0006	55	0.6627	21797.6	0.4443
Klf4(Zf)/mES-Klf4-ChIP-Seq(GSE11431)/Homer	GCCACACCCA	0.0001	-9.727	0.0007	19	0.2289	4191.2	0.0854
Lhx1(Homeobox)/EmbryoCarcinoma-Lhx1-ChIP-Seq(GSE70957)/Homer	NNYTAATTAR	0.0001	-9.715	0.0007	49	0.5904	18445.3	0.376
CEBP(bZIP)/ThioMac-CEBPb-ChIP-Seq(GSE21512)/Homer	ATTGCGCAAC	0.0001	-9.329	0.001	36	0.4337	11818.2	0.2409
BIM3(bHLH)/col-BIM3-DAP-Seq(GSE60143)/Homer	TWVTCACGTGAB	0.001	-9.145	0.0012	8	0.0964	857.1	0.0175
Six1(Homeobox)/Myoblast-Six1-ChIP-Chip(GSE20150)/Homer	GKVTCADRTTWC	0.001	-8.859	0.0016	16	0.1928	3353	0.0683
ANAC016(NAC)/col-ANAC016-DAP-Seq(GSE60143)/Homer	WNCTTGNNNNNCAMG	0.001	-8.707	0.0018	24	0.2892	6577.1	0.1341
Hoxb4(Homeobox)/ES-Hoxb4-ChIP-Seq(GSE34014)/Homer	TGATTRATGGCY	0.001	-8.617	0.0019	14	0.1687	2719.3	0.0554
bHLH122(bHLH)/col100-bHLH122-DAP-Seq(GSE60143)/Homer	NDDCAASTTGHHNWW	0.001	-8.398	0.0024	32	0.3855	10373.3	0.2114
CDX4(Homeobox)/ZebrafishEmbryos-Cdx4.Myc-ChIP-Seq(GSE48254)/Homer	NGYCATAAAWCH	0.001	-8.383	0.0024	40	0.4819	14402.4	0.2936
Atf7(bZIP)/3T3L1-Atf7-ChIP-Seq(GSE56872)/Homer	NGRTGACGTCAY	0.001	-8.32	0.0025	26	0.3133	7626.3	0.1554
MYB116(MYB)/colamp-MYB116-DAP-Seq(GSE60143)/Homer	AGTTAGGCAN	0.001	-8.051	0.0033	30	0.3614	9605.3	0.1958
bHLH80(bHLH)/col-bHLH80-DAP-Seq(GSE60143)/Homer	NNNNDCAASTTGHNN	0.001	-8.036	0.0033	34	0.4096	11554.3	0.2355
GRHL2(CP2)/HBE-GRHL2-ChIP-Seq(GSE46194)/Homer	AAACYKGTTWDACMRGTTTB	0.001	-8.023	0.0033	20	0.241	5181.3	0.1056
ATHB33(ZFHD)/col-ATHB33-DAP-Seq(GSE60143)/Homer	NGTRATTAAK	0.001	-7.9	0.0037	49	0.5904	19656.5	0.4006
HNF4a(NR),DR1/HepG2-HNF4a-ChIP-Seq(GSE25021)/Homer	CARRGKBCAAAGTYCA	0.001	-7.853	0.0038	21	0.253	5665.7	0.1155
PIF4(bHLH)/Seedling-PIF4-ChIP-Seq(GSE35315)/Homer	NNBCACGTGN	0.001	-7.706	0.0044	38	0.4578	13788.5	0.281
Nr5a2(NR)/Pancreas-LRH1-ChIP-Seq(GSE34295)/Homer	BTCAAGGTCA	0.001	-7.501	0.0053	27	0.3253	8490.7	0.1731
STOP1(C2H2)/colamp-STOP1-DAP-Seq(GSE60143)/Homer	DTATCTGGKGRAGGT	0.001	-7.145	0.0075	19	0.2289	5126.7	0.1045
Sox3(HMG)/NPC-Sox3-ChIP-Seq(GSE33059)/Homer	CCWTTGTY	0.001	-7.065	0.008	52	0.6265	22026.5	0.449
PAX3:FKHR-fusion(Paired,Homeobox)/Rh4-PAX3:FKHR-ChIP-Seq(GSE19063)/Homer	ACCRTGACTAATTNN	0.001	-6.986	0.0086	14	0.1687	3201.4	0.0653
TEAD(TEA)/Fibroblast-PU.1-ChIP-Seq(Unpublished)/Homer	YCWGGAATGY	0.001	-6.973	0.0086	30	0.3614	10217.7	0.2083
PU.1(ETS)/ThioMac-PU.1-ChIP-Seq(GSE21512)/Homer	AGAGGAAGTG	0.01	-6.855	0.0096	20	0.241	5677.4	0.1157
TCP3(TCP)/colamp-TCP3-DAP-Seq(GSE60143)/Homer	WGTGGTCCCAAHWWW	0.01	-6.827	0.0098	15	0.1807	3638.2	0.0742
ZNF143|STAF(Zf)/CUTLL-ZNF143-ChIP-Seq(GSE29600)/Homer	ATTTCCCAGVAKSCY	0.01	-6.794	0.01	16	0.1928	4044.1	0.0824
MYB58(MYB)/colamp-MYB58-DAP-Seq(GSE60143)/Homer	YYYACCWACC	0.01	-6.711	0.0108	34	0.4096	12381	0.2524
MYB33(MYB)/col-MYB33-DAP-Seq(GSE60143)/Homer	DDTYNGTTAN	0.01	-6.415	0.0144	56	0.6747	24965	0.5088
CRC(C2C2YABBY)/col-CRC-DAP-Seq(GSE60143)/Homer	TWATSATA	0.01	-6.231	0.0171	47	0.5663	19786.5	0.4033
SF1(NR)/H295R-Nr5a1-ChIP-Seq(GSE44220)/Homer	CAAGGHCANV	0.01	-6.075	0.0198	19	0.2289	5613.6	0.1144
TCP1(TCP)/col-TCP1-DAP-Seq(GSE60143)/Homer	GGGGGCCCMMCN	0.01	-6.007	0.021	11	0.1325	2410.9	0.0491
WRKY42(WRKY)/colamp-WRKY42-DAP-Seq(GSE60143)/Homer	NAAAGTCAACGN	0.01	-5.959	0.0219	15	0.1807	3974.6	0.081
Replumless(BLH)/Arabidopsis-RPL.GFP-ChIP-Seq(GSE78727)/Homer	HGTCWHATCA	0.01	-5.938	0.0221	36	0.4337	13969.2	0.2847
DEL2(E2FDP)/col-DEL2-DAP-Seq(GSE60143)/Homer	WTTTCSCGCC	0.01	-5.937	0.0221	11	0.1325	2432.7	0.0496
MYB93(MYB)/colamp-MYB93-DAP-Seq(GSE60143)/Homer	GGTAGGTGRD	0.01	-5.85	0.0237	38	0.4578	15102.1	0.3078
MYB77(MYB)/col-MYB77-DAP-Seq(GSE60143)/Homer	NYAACBGYMC	0.01	-5.824	0.0241	36	0.4337	14056.8	0.2865
AT4G26030(C2H2)/col-AT4G26030-DAP-Seq(GSE60143)/Homer	BYYACCWACY	0.01	-5.79	0.0247	34	0.4096	13031.2	0.2656
E2F3(E2F)/MEF-E2F3-ChIP-Seq(GSE71376)/Homer	BTKGGCGGGAAA	0.01	-5.737	0.0259	13	0.1566	3261.3	0.0665
bZIP50(bZIP)/colamp-bZIP50-DAP-Seq(GSE60143)/Homer	GATGACGTCA	0.01	-5.726	0.0259	25	0.3012	8565.4	0.1746
SRS7(SRS)/colamp-SRS7-DAP-Seq(GSE60143)/Homer	HATAGGTTTH	0.01	-5.701	0.0263	71	0.8554	35473.8	0.723
ABF1(bZIP)/Arabidopsis-ABF1-ChIP-Seq(GSE80564)/Homer	CACGTGGC	0.01	-5.551	0.0303	23	0.2771	7721.5	0.1574
Atf1(bZIP)/K562-ATF1-ChIP-Seq(GSE31477)/Homer	GATGACGTCA	0.01	-5.494	0.0318	29	0.3494	10686.3	0.2178
E2F4(E2F)/K562-E2F4-ChIP-Seq(GSE31477)/Homer	GGCGGGAAAH	0.01	-5.456	0.0328	8	0.0964	1521.9	0.031
Barx1(Homeobox)/Stomach-Barx1.3xFlag-ChIP-Seq(GSE69483)/Homer	AAACMATTAN	0.01	-5.315	0.0375	24	0.2892	8346.9	0.1701
MYB67(MYB)/col-MYB67-DAP-Seq(GSE60143)/Homer	YYYACCTAAC	0.01	-5.295	0.0379	32	0.3855	12366.3	0.2521
Unknown(Homeobox)/Limb-p300-ChIP-Seq/Homer	SSCMATWAAA	0.01	-5.275	0.0384	29	0.3494	10844.8	0.221
MYB56(MYB)/colamp-MYB56-DAP-Seq(GSE60143)/Homer	HTAACGRMHY	0.01	-5.079	0.0463	28	0.3373	10483.8	0.2137
Cux2(Homeobox)/Liver-Cux2-ChIP-Seq(GSE35985)/Homer	HNRAATCAAT	0.01	-5.03	0.0482	21	0.253	7099.4	0.1447
MYB96(MYB)/colamp-MYB96-DAP-Seq(GSE60143)/Homer	WGGTRGTTGG	0.01	-4.849	0.0574	31	0.3735	12199.9	0.2487
MYB55(MYB)/colamp-MYB55-DAP-Seq(GSE60143)/Homer	YACCWAMC	0.01	-4.842	0.0574	34	0.4096	13784.1	0.281
Six2(Homeobox)/NephronProgenitor-Six2-ChIP-Seq(GSE39837)/Homer	GWAAYHTGAKMC	0.01	-4.808	0.0588	33	0.3976	13282.2	0.2707
ZNF467(Zf)/HEK293-ZNF467.GFP-ChIP-Seq(GSE58341)/Homer	TGGGGAAGGGCM	0.01	-4.772	0.0605	21	0.253	7263.5	0.148
MYB49(MYB)/col-MYB49-DAP-Seq(GSE60143)/Homer	ARKTAGGTRR	0.01	-4.761	0.0607	36	0.4337	14927.4	0.3043
HAP3(CCAATHAP3)/col-HAP3-DAP-Seq(GSE60143)/Homer	TGATGGAW	0.01	-4.734	0.0619	15	0.1807	4540.3	0.0925
Pax7(Paired,Homeobox)/Myoblast-Pax7-ChIP-Seq(GSE25064)/Homer	TAATCAATTA	0.01	-4.702	0.0634	8	0.0964	1732.8	0.0353
GBF3(bZIP)/Arabidopsis-GBF3-ChIP-Seq(GSE80564)/Homer	TGCCACGTSAYC	0.01	-4.669	0.065	13	0.1566	3712.9	0.0757
MYB62(MYB)/colamp-MYB62-DAP-Seq(GSE60143)/Homer	NTACCTAACT	0.01	-4.649	0.0659	40	0.4819	17224.4	0.3511
