# Supplementary material for: Single-cell analysis reveals transcriptomic and epigenomic impacts on the maternal–fetal interface following SARS-CoV-2 infection
Source: Nat Cell Biol. 2023 Jul 3;25(7):1047–60. doi: 10.1038/s41556-023-01169-x (PMC10344786; doi:10.1038/s41556-023-01169-x)
Supplement: Source Data Extended Data Fig. 2 — Statistical source data. [file 41556_2023_1169_MOESM8_ESM.xlsx]

## Sheet: Extended Data 2f
TBP					ACE2							TMPRSS2
	Rep1	Rep2	Rep3	Average	Rep1	Rep2	Rep3	Average	dCT	Efficiency	(E)^-dCT	Rep1	Rep2	Rep3	Average	dCT	Efficiency	(E)^-dCT
Cov1	26.97	31.27	31.76	30	36.52	34.67	35.36	35.52	5.52	1.8	0.0390613	/	/	/	/	10	1.82173	0.00248402
Cov2	30.28	30.1	30.34	30.24	34.98	35.37	35.07	35.14	4.9	1.8	0.0561261	35.77	38.08	33.95	35.93	5.69	1.82173	0.0328833
Cov3	28.96	28.62	28.29	28.62	37.02	37.64	35.36	36.67	8.05	1.8	0.00881163	/	37.8	36.79	37.3	8.67	1.82173	0.00551017
Cov4	28.25	27.88	28.16	28.1	33.7	34.17	33.94	33.94	5.84	1.8	0.0323005	36.24	/	35.18	35.71	7.61	1.82173	0.0103955
Cov5	28.68	28.36	28.52	28.52	34.98	32.96	33.76	33.9	5.38	1.8	0.0423286	/	37.72	/	37.72	9.2	1.82173	0.00401368
Cov6	29.15	28.53	29.75	29.14	33.22	32.83	31.87	32.64	3.5	1.8	0.128055	35.72	40	/	37.86	8.72	1.82173	0.00536344
Cov7	29.43	29.51	29.91	29.62	35.57	35.8	35.54	35.64	6.02	1.8	0.0290576	/	36.13	34.66	35.4	5.78	1.82173	0.0312488
Ctrl1	29.43	28.93	28.67	29.01	32.67	33.12	34.14	33.31	4.3	1.8	0.0798598	/	36.39	34.86	35.63	6.62	1.82173	0.0189189
Ctrl2	29.14	28.3	29.76	29.07	35.73	34.03	34.12	34.63	5.56	1.8	0.0380789	33.61	34.83	36.1	34.85	5.78	1.82173	0.0312176
Ctrl3	31.7	32.19	29.09	30.99	35.36	36.8	35.31	35.82	4.83	1.8	0.0584836	/	40	35.26	37.63	6.64	1.82173	0.0186746
Ctrl4	27.91	27.62	27.69	27.74	33.32	33.6	33.94	33.62	5.88	1.8	0.0315499	40	/	35.49	37.75	10.01	1.82173	0.00247658
Ctrl5	27.56	27.57	27.55	27.56	32.99	34.37	33.19	33.52	5.96	1.8	0.0301597	37.04	35.24	34.66	35.65	8.09	1.82173	0.00782616
Ctrl7	26.93	26.95	26.81	26.9	32.14	33.3	33.47	32.97	6.07	1.8	0.0281608	35.8	33.77	34.56	34.71	7.81	1.82173	0.00922036
Ctrl9	28.34	28.55	28.11	28.33	32.55	32.33	32.88	32.59	4.25	1.8	0.0820807	35.59	35.98	35.02	35.53	7.2	1.82173	0.0133469
