# Supplementary material for: Single-cell analysis reveals transcriptomic and epigenomic impacts on the maternal–fetal interface following SARS-CoV-2 infection
Source: Nat Cell Biol. 2023 Jul 3;25(7):1047–60. doi: 10.1038/s41556-023-01169-x (PMC10344786; doi:10.1038/s41556-023-01169-x)
Supplement: Source Data Extended Data Fig. 3 — Statistical source data. [file 41556_2023_1169_MOESM9_ESM.xlsx]

## Sheet: Extended Data 3b
marker	lab no.	cell	mean			PAPPA
PAPPA	Ctrl3	ST (ST1)	168.91			Mean	SEM	p-value
	Ctrl2	ST (ST1)	188.951	ST	Ctrl	220.031	18.2522
	Ctrl1	ST (ST1)	261.845		Cov	124.014	23.7219	0.0138286
	Ctrl4	ST (ST1)	256.342
	Ctrl7	ST (ST1)	224.107	EVT	Ctrl	125.628	25.5539
	Ctrl3	EVT	183.458		Cov	50.8769	13.8299	0.0194625
	Ctrl2	EVT	117.277
	Ctrl1	EVT	36.4738
	Ctrl4	EVT	166.802
	Ctrl7	EVT	124.13
	Cov1	ST (ST1)	178.926
	Cov2	ST (ST1)	198.106
	Cov3	ST (ST1)	113.321
	Cov4	ST (ST1)	88.1414
	Cov5	ST (ST1)	159.651
	Cov6	ST (ST1)	12.5947
	Cov7	ST (ST1)	117.36
	Cov1	EVT	84.1823
	Cov2	EVT	104.31
	Cov3	EVT	15.0501
	Cov4	EVT	55.6914
	Cov5	EVT	33.7152
	Cov6	EVT	2.23485
	Cov7	EVT	60.9549			FLNB
FLNB	Ctrl3	EVT	181.554			Mean	SEM	p-value
	Ctrl2	EVT	161.141	ST	Ctrl	118.513	23.356
	Ctrl1	EVT	176.004		Cov	208.769	15.5333	0.0101271
	Ctrl4	EVT	117.737
	Ctrl5	EVT	6.61471
	Ctrl9	EVT	96.3012
	Ctrl7	EVT	90.2404
	Cov1	EVT	190.359
	Cov2	EVT	222.728
	Cov4	EVT	228.736
	Cov5	EVT	267.263
	Cov6	EVT	163.228
	Cov7	EVT	180.3
