# Supplementary material for: Single-cell analysis reveals transcriptomic and epigenomic impacts on the maternal–fetal interface following SARS-CoV-2 infection
Source: Nat Cell Biol. 2023 Jul 3;25(7):1047–60. doi: 10.1038/s41556-023-01169-x (PMC10344786; doi:10.1038/s41556-023-01169-x)
Supplement: Source Data Extended Data Fig. 4 — Statistical source data. [file 41556_2023_1169_MOESM10_ESM.xlsx]

## Sheet: Extended Data 4c
Bulk ATAC-seq Increased Peaks										Bulk ATAC-seq Decreased Peaks
Motif Name	Consensus	P-value	Log P-value	q-value (Benjamini)	# of Target Sequences with Motif(of 8223)	% of Target Sequences with Motif	# of Background Sequences with Motif(of 41608)	% of Background Sequences with Motif		Motif Name	Consensus	P-value	Log P-value	q-value (Benjamini)	# of Target Sequences with Motif(of 7142)	% of Target Sequences with Motif	# of Background Sequences with Motif(of 42618)	% of Background Sequences with Motif
Jun-AP1(bZIP)/K562-cJun-ChIP-Seq(GSE31477)/Homer	GATGASTCATCN	1e-116	-267.2	0	604	0.0735	1038.9	0.025		BATF(bZIP)/Th17-BATF-ChIP-Seq(GSE39756)/Homer	DATGASTCAT	1e-301	-695.1	0	2125	0.2975	5523.6	0.1296
Fosl2(bZIP)/3T3L1-Fosl2-ChIP-Seq(GSE56872)/Homer	NATGASTCABNN	1e-116	-267.2	0	738	0.0897	1439.4	0.0346		JunB(bZIP)/DendriticCells-Junb-ChIP-Seq(GSE36099)/Homer	RATGASTCAT	1e-294	-677	0	1867	0.2614	4537.2	0.1064
Fra1(bZIP)/BT549-Fra1-ChIP-Seq(GSE46166)/Homer	NNATGASTCATH	1e-102	-236.9	0	931	0.1132	2182.5	0.0524		Fosl2(bZIP)/3T3L1-Fosl2-ChIP-Seq(GSE56872)/Homer	NATGASTCABNN	1e-289	-665.7	0	1262	0.1767	2347	0.0551
Fra2(bZIP)/Striatum-Fra2-ChIP-Seq(GSE43429)/Homer	GGATGACTCATC	1e-100	-232.1	0	875	0.1064	2009.5	0.0483		CEBP(bZIP)/ThioMac-CEBPb-ChIP-Seq(GSE21512)/Homer	ATTGCGCAAC	1e-287	-662.7	0	2498	0.3498	7294.1	0.1711
Fli1(ETS)/CD8-FLI-ChIP-Seq(GSE20898)/Homer	NRYTTCCGGH	1e-100	-231.1	0	2029	0.2467	6480.5	0.1557		Atf3(bZIP)/GBM-ATF3-ChIP-Seq(GSE33912)/Homer	DATGASTCATHN	1e-277	-638.8	0	2097	0.2936	5637.1	0.1322
JunB(bZIP)/DendriticCells-Junb-ChIP-Seq(GSE36099)/Homer	RATGASTCAT	1e-95	-220.5	0	928	0.1129	2241.3	0.0539		AP-1(bZIP)/ThioMac-PU.1-ChIP-Seq(GSE21512)/Homer	VTGACTCATC	1e-265	-610.7	0	2233	0.3127	6352	0.149
Etv2(ETS)/ES-ER71-ChIP-Seq(GSE59402)/Homer(0.967)	NNAYTTCCTGHN	1e-93	-216.4	0	1755	0.2134	5447.6	0.1309		Jun-AP1(bZIP)/K562-cJun-ChIP-Seq(GSE31477)/Homer	GATGASTCATCN	1e-248	-573	0	976	0.1367	1650	0.0387
ETS1(ETS)/Jurkat-ETS1-ChIP-Seq(GSE17954)/Homer	ACAGGAAGTG	1e-90	-209.4	0	1883	0.229	6028.5	0.1449		Gata6(Zf)/HUG1N-GATA6-ChIP-Seq(GSE51936)/Homer	YCTTATCTBN	1e-212	-488.9	0	2526	0.3537	8346	0.1958
Ets1-distal(ETS)/CD4+-PolII-ChIP-Seq(Barski_et_al.)/Homer	MACAGGAAGT	1e-89	-205.4	0	675	0.0821	1442.4	0.0347		HLF(bZIP)/HSC-HLF.Flag-ChIP-Seq(GSE69817)/Homer	RTTATGYAAB	1e-201	-464.5	0	2383	0.3337	7805.5	0.1831
BATF(bZIP)/Th17-BATF-ChIP-Seq(GSE39756)/Homer	DATGASTCAT	1e-85	-196.8	0	998	0.1214	2604.6	0.0626		Gata4(Zf)/Heart-Gata4-ChIP-Seq(GSE35151)/Homer	NBWGATAAGR	1e-201	-464.5	0	2689	0.3765	9294.4	0.218
Atf3(bZIP)/GBM-ATF3-ChIP-Seq(GSE33912)/Homer	DATGASTCATHN	1e-85	-196.3	0	1028	0.125	2717.6	0.0653		Gata2(Zf)/K562-GATA2-ChIP-Seq(GSE18829)/Homer	BBCTTATCTS	1e-200	-461.5	0	1955	0.2737	5845.5	0.1371
GABPA(ETS)/Jurkat-GABPa-ChIP-Seq(GSE17954)/Homer	RACCGGAAGT	1e-79	-183.1	0	1649	0.2005	5250.9	0.1262		Gata1(Zf)/K562-GATA1-ChIP-Seq(GSE18829)/Homer	SAGATAAGRV	1e-194	-446.9	0	1786	0.2501	5173.2	0.1214
EWS:ERG-fusion(ETS)/CADO_ES1-EWS:ERG-ChIP-Seq(SRA014231)/Homer	ATTTCCTGTN	1e-75	-173.4	0	1180	0.1435	3426.4	0.0823		GATA3(Zf)/iTreg-Gata3-ChIP-Seq(GSE20898)/Homer	AGATAASR	1e-167	-386.5	0	3490	0.4887	14073	0.3301
AP-1(bZIP)/ThioMac-PU.1-ChIP-Seq(GSE21512)/Homer	VTGACTCATC	1e-74	-171.6	0	1119	0.1361	3200.1	0.0769		CEBP:AP1(bZIP)/ThioMac-CEBPb-ChIP-Seq(GSE21512)/Homer	DRTGTTGCAA	1e-163	-375.3	0	2136	0.2991	7176.5	0.1684
Bach2(bZIP)/OCILy7-Bach2-ChIP-Seq(GSE44420)/Homer	TGCTGAGTCA	1e-66	-153.4	0	464	0.0564	945.5	0.0227		TGA6(bZIP)/colamp-TGA6-DAP-Seq(GSE60143)/Homer	TGACGTCABC	1e-159	-367.5	0	1253	0.1754	3300.1	0.0774
ETV1(ETS)/GIST48-ETV1-ChIP-Seq(GSE22441)/Homer	AACCGGAAGT	1e-65	-151.6	0	2298	0.2795	8332	0.2002		STAT1(Stat)/HelaS3-STAT1-ChIP-Seq(GSE12782)/Homer	NATTTCCNGGAAAT	1e-159	-366.2	0	1053	0.1474	2519.6	0.0591
EWS:FLI1-fusion(ETS)/SK_N_MC-EWS:FLI1-ChIP-Seq(SRA014231)/Homer	VACAGGAAAT	1e-65	-151.5	0	1076	0.1309	3158	0.0759		Atf4(bZIP)/MEF-Atf4-ChIP-Seq(GSE35681)/Homer	MTGATGCAAT	1e-140	-324.2	0	1088	0.1523	2824.7	0.0663
ERG(ETS)/VCaP-ERG-ChIP-Seq(GSE14097)/Homer	ACAGGAAGTG	1e-65	-149.9	0	2591	0.3151	9676.1	0.2325		STAT5(Stat)/mCD4+-Stat5-ChIP-Seq(GSE12346)/Homer	RTTTCTNAGAAA	1e-140	-322.7	0	1199	0.1679	3281.1	0.077
Elk4(ETS)/Hela-Elk4-ChIP-Seq(GSE31477)/Homer	NRYTTCCGGY	1e-59	-137	0	1038	0.1262	3104.9	0.0746		At5g05790(MYBrelated)/col-At5g05790-DAP-Seq(GSE60143)/Homer	AYCTTATC	1e-138	-318.6	0	2351	0.3292	8623.8	0.2023
PU.1(ETS)/ThioMac-PU.1-ChIP-Seq(GSE21512)/Homer	AGAGGAAGTG	1e-59	-136.8	0	907	0.1103	2595.6	0.0624		bZIP50(bZIP)/colamp-bZIP50-DAP-Seq(GSE60143)/Homer	GATGACGTCA	1e-135	-311	0	1864	0.261	6304.2	0.1479
Elk1(ETS)/Hela-Elk1-ChIP-Seq(GSE31477)/Homer	HACTTCCGGY	1e-57	-132.4	0	1064	0.1294	3239.5	0.0778		At3g11280(MYBrelated)/col-At3g11280-DAP-Seq(GSE60143)/Homer	GATAAGRT	1e-133	-308.2	0	2264	0.317	8267.8	0.194
Foxo3(Forkhead)/U2OS-Foxo3-ChIP-Seq(E-MTAB-2701)/Homer	DGTAAACA	1e-51	-119.4	0	738	0.0897	2056.2	0.0494		Stat3(Stat)/mES-Stat3-ChIP-Seq(GSE11431)/Homer	CTTCCGGGAA	1e-131	-302.8	0	1210	0.1694	3422.7	0.0803
FOXP1(Forkhead)/H9-FOXP1-ChIP-Seq(GSE31006)/Homer	NYYTGTTTACHN	1e-47	-109.7	0	469	0.057	1129	0.0271		TGA10(bZIP)/colamp-TGA10-DAP-Seq(GSE60143)/Homer	ATGACGTC	1e-118	-272.6	0	1235	0.1729	3685	0.0864
Foxf1(Forkhead)/Lung-Foxf1-ChIP-Seq(GSE77951)/Homer	WWATRTAAACAN	1e-44	-102.9	0	797	0.0969	2388.2	0.0574		TGA1(bZIP)/colamp-TGA1-DAP-Seq(GSE60143)/Homer	TGACGTCAKC	1e-115	-266.3	0	934	0.1308	2462.8	0.0578
ETS(ETS)/Promoter/Homer	AACCGGAAGT	1e-43	-101.2	0	623	0.0758	1730.7	0.0416		GATA(Zf),IR3/iTreg-Gata3-ChIP-Seq(GSE20898)/Homer	NNNNNBAGATAWYATCTVHN	1e-113	-260.7	0	783	0.1096	1898	0.0445
ELF1(ETS)/Jurkat-ELF1-ChIP-Seq(SRA014231)/Homer	AVCCGGAAGT	1e-39	-91.48	0	963	0.1171	3144.2	0.0756		TGA4(bZIP)/colamp-TGA4-DAP-Seq(GSE60143)/Homer	RTGACGTCAKCW	1e-113	-260.2	0	728	0.1019	1693.6	0.0397
FoxL2(Forkhead)/Ovary-FoxL2-ChIP-Seq(GSE60858)/Homer	WWTRTAAACAVG	1e-38	-88.04	0	729	0.0887	2225.3	0.0535		PQM-1(?)/cElegans-L3-ChIP-Seq(modEncode)/Homer	ACTGATAAGA	1e-112	-260.1	0	1197	0.1676	3589.8	0.0842
ELF3(ETS)/PDAC-ELF3-ChIP-Seq(GSE64557)/Homer	ANCAGGAAGT	1e-37	-86.59	0	1117	0.1358	3832.1	0.0921		MITF(bHLH)/MastCells-MITF-ChIP-Seq(GSE48085)/Homer	RTCATGTGAC	1e-111	-257.9	0	2060	0.2884	7644.7	0.1793
EHF(ETS)/LoVo-EHF-ChIP-Seq(GSE49402)/Homer	AVCAGGAAGT	1e-35	-82.77	0	1828	0.2223	7003.8	0.1683		GATA(Zf),IR4/iTreg-Gata3-ChIP-Seq(GSE20898)/Homer	NAGATWNBNATCTNN	1e-106	-246	0	434	0.0608	736.6	0.0173
FOXK1(Forkhead)/HEK293-FOXK1-ChIP-Seq(GSE51673)/Homer	NVWTGTTTAC	1e-34	-80.24	0	913	0.111	3035.6	0.0729		Bcl6(Zf)/Liver-Bcl6-ChIP-Seq(GSE31578)/Homer	NNNCTTTCCAGGAAA	1e-101	-234.6	0	2581	0.3614	10528.9	0.247
Sp1(Zf)/Promoter/Homer	GGCCCCGCCCCC	1e-33	-77.55	0	681	0.0828	2112.6	0.0508		Stat3+il21(Stat)/CD4-Stat3-ChIP-Seq(GSE19198)/Homer	SVYTTCCNGGAARB	1e-101	-233.2	0	1503	0.2104	5138.6	0.1205
EBF(EBF)/proBcell-EBF-ChIP-Seq(GSE21978)/Homer	DGTCCCYRGGGA	1e-33	-76.39	0	621	0.0755	1883.3	0.0453		Bach2(bZIP)/OCILy7-Bach2-ChIP-Seq(GSE44420)/Homer	TGCTGAGTCA	1e-98	-226.8	0	619	0.0867	1414.6	0.0332
Mef2d(MADS)/Retina-Mef2d-ChIP-Seq(GSE61391)/Homer	GCTATTTTTAGC	1e-32	-75.37	0	267	0.0325	590.7	0.0142		Atf7(bZIP)/3T3L1-Atf7-ChIP-Seq(GSE56872)/Homer	NGRTGACGTCAY	1e-96	-223.3	0	1494	0.2092	5166.3	0.1212
TGA6(bZIP)/colamp-TGA6-DAP-Seq(GSE60143)/Homer	TGACGTCABC	1e-31	-71.72	0	669	0.0814	2109.7	0.0507		Atf1(bZIP)/K562-ATF1-ChIP-Seq(GSE31477)/Homer	GATGACGTCA	1e-96	-223.1	0	1889	0.2645	7080.6	0.1661
GRE(NR),IR3/RAW264.7-GRE-ChIP-Seq(Unpublished)/Homer	VAGRACAKWCTGTYC	1e-30	-69.85	0	380	0.0462	1008.6	0.0242		TGA9(bZIP)/colamp-TGA9-DAP-Seq(GSE60143)/Homer	VTGACGTC	1e-91	-211.3	0	2201	0.3082	8766	0.2056
bZIP50(bZIP)/colamp-bZIP50-DAP-Seq(GSE60143)/Homer	GATGACGTCA	1e-29	-68.08	0	1052	0.1279	3743.9	0.09		JunD(bZIP)/K562-JunD-ChIP-Seq/Homer	ATGACGTCATCN	1e-89	-206	0	334	0.0468	528.5	0.0124
SpiB(ETS)/OCILY3-SPIB-ChIP-Seq(GSE56857)/Homer	AAAGRGGAAGTG	1e-29	-67.06	0	381	0.0463	1027.2	0.0247		At5g08520(MYBrelated)/colamp-At5g08520-DAP-Seq(GSE60143)/Homer	ADBSTTATCY	1e-87	-200.3	0	2398	0.3358	9902.3	0.2323
FOXK2(Forkhead)/U2OS-FOXK2-ChIP-Seq(E-MTAB-2204)/Homer	SCHTGTTTACAT	1e-27	-62.4	0	656	0.0798	2133.9	0.0513		TGA5(bZIP)/col-TGA5-DAP-Seq(GSE60143)/Homer	NNGATGACGTCATCN	1e-85	-196.6	0	288	0.0403	417.8	0.0098
NF1(CTF)/LNCAP-NF1-ChIP-Seq(Unpublished)/Homer	CYTGGCABNSTGCCAR	1e-24	-56.1	0	912	0.1109	3272.8	0.0786		Atf2(bZIP)/3T3L1-Atf2-ChIP-Seq(GSE56872)/Homer	NRRTGACGTCAT	1e-84	-195.6	0	1014	0.142	3164.2	0.0742
IRF2(IRF)/Erythroblas-IRF2-ChIP-Seq(GSE36985)/Homer	GAAASYGAAASY	1e-24	-55.77	0	150	0.0182	288.3	0.0069		Chop(bZIP)/MEF-Chop-ChIP-Seq(GSE35681)/Homer	ATTGCATCAT	1e-84	-195.5	0	830	0.1162	2377.5	0.0558
ELF5(ETS)/T47D-ELF5-ChIP-Seq(GSE30407)/Homer	ACVAGGAAGT	1e-23	-55.01	0	1049	0.1276	3881.6	0.0933		At5g58900(MYBrelated)/colamp-At5g58900-DAP-Seq(GSE60143)/Homer	WWWTYTTATCTWWWW	1e-81	-188.3	0	3205	0.4488	14444.1	0.3388
TGA1(bZIP)/colamp-TGA1-DAP-Seq(GSE60143)/Homer	TGACGTCAKC	1e-21	-50.48	0	468	0.0569	1472.2	0.0354		TGA2(bZIP)/colamp-TGA2-DAP-Seq(GSE60143)/Homer	ACGTCAYCHH	1e-77	-178.9	0	968	0.1355	3064.8	0.0719
SPDEF(ETS)/VCaP-SPDEF-ChIP-Seq(SRA014231)/Homer	ASWTCCTGBT	1e-21	-49.56	0	1493	0.1816	5953.6	0.1431		c-Jun-CRE(bZIP)/K562-cJun-ChIP-Seq(GSE31477)/Homer	ATGACGTCATCY	1e-75	-174.7	0	1021	0.143	3327.7	0.0781
ARE(NR)/LNCAP-AR-ChIP-Seq(GSE27824)/Homer	RGRACASNSTGTYCYB	1e-21	-48.75	0	439	0.0534	1370.2	0.0329		ELT-3(Gata)/cElegans-L1-ELT3-ChIP-Seq(modEncode)/Homer	AWTGATAAGA	1e-75	-173.4	0	1251	0.1752	4394.2	0.1031
CArG(MADS)/PUER-Srf-ChIP-Seq(Sullivan_et_al.)/Homer	CCATATATGGNM	1e-20	-47.29	0	366	0.0445	1094.4	0.0263		STAT4(Stat)/CD4-Stat4-ChIP-Seq(GSE22104)/Homer	NYTTCCWGGAAR	1e-69	-159.6	0	2005	0.2807	8272	0.1941
NF-E2(bZIP)/K562-NFE2-ChIP-Seq(GSE31477)/Homer	GATGACTCAGCA	1e-20	-46.87	0	131	0.0159	258.5	0.0062		GATA3(Zf),DR8/iTreg-Gata3-ChIP-Seq(GSE20898)/Homer	AGATSTNDNNDSAGATAASN	1e-67	-156	0	345	0.0483	687.3	0.0161
Foxa2(Forkhead)/Liver-Foxa2-ChIP-Seq(GSE25694)/Homer	CYTGTTTACWYW	1e-19	-45.36	0	696	0.0846	2465.4	0.0592		AT2G40260(G2like)/colamp-AT2G40260-DAP-Seq(GSE60143)/Homer	WAAAYATTCTTT	1e-62	-143.9	0	3536	0.4951	16926.6	0.3971
PGR(NR)/EndoStromal-PGR-ChIP-Seq(GSE69539)/Homer	AAGAACATWHTGTTC	1e-19	-45.03	0	277	0.0337	770.8	0.0185		FEA4(bZIP)/Corn-FEA4-ChIP-Seq(GSE61954)/Homer	TGACGTCACS	1e-61	-141	0	2327	0.3258	10193.5	0.2391
ZNF189(Zf)/HEK293-ZNF189.GFP-ChIP-Seq(GSE58341)/Homer	TGGAACAGMA	1e-19	-43.88	0	1242	0.151	4898.6	0.1177		FOXP1(Forkhead)/H9-FOXP1-ChIP-Seq(GSE31006)/Homer	NYYTGTTTACHN	1e-58	-135.5	0	1035	0.1449	3675.9	0.0862
Bach1(bZIP)/K562-Bach1-ChIP-Seq(GSE31477)/Homer	AWWNTGCTGAGTCAT	1e-18	-43.15	0	113	0.0137	215.3	0.0052		Usf2(bHLH)/C2C12-Usf2-ChIP-Seq(GSE36030)/Homer	GTCACGTGGT	1e-56	-129.7	0	877	0.1228	2988.1	0.0701
ISRE(IRF)/ThioMac-LPS-Expression(GSE23622)/Homer	AGTTTCASTTTC	1e-18	-42.81	0	98	0.0119	172.8	0.0042		At1g49010(MYBrelated)/col-At1g49010-DAP-Seq(GSE60143)/Homer	RGATAASNTT	1e-56	-129.3	0	3520	0.4929	17052.5	0.4
Nrf2(bZIP)/Lymphoblast-Nrf2-ChIP-Seq(GSE37589)/Homer	HTGCTGAGTCAT	1e-18	-41.82	0	110	0.0134	211	0.0051		Cbf1(bHLH)/Yeast-Cbf1-ChIP-Seq(GSE29506)/Homer	TCACGTGAYH	1e-55	-128.2	0	601	0.0842	1783	0.0418
NFAT(RHD)/Jurkat-NFATC1-ChIP-Seq(Jolma_et_al.)/Homer	ATTTTCCATT	1e-17	-41.34	0	943	0.1147	3592.8	0.0863		Foxo3(Forkhead)/U2OS-Foxo3-ChIP-Seq(E-MTAB-2701)/Homer	DGTAAACA	1e-53	-123.7	0	1663	0.2328	6896.6	0.1618
MafK(bZIP)/C2C12-MafK-ChIP-Seq(GSE36030)/Homer	GCTGASTCAGCA	1e-17	-39.73	0	400	0.0486	1287	0.0309		CRE(bZIP)/Promoter/Homer	CSGTGACGTCAC	1e-52	-121.7	0	438	0.0613	1152.2	0.027
GRE(NR),IR3/A549-GR-ChIP-Seq(GSE32465)/Homer	NRGVACABNVTGTYCY	1e-17	-39.35	0	245	0.0298	685.8	0.0165		SPCH(bHLH)/Seedling-SPCH-ChIP-Seq(GSE57497)/Homer	WNBCACGTGA	1e-50	-115.5	0	1833	0.2567	7879.1	0.1848
Foxo1(Forkhead)/RAW-Foxo1-ChIP-Seq(Fan_et_al.)/Homer	CTGTTTAC	1e-17	-39.25	0	2083	0.2533	8906	0.214		TGA3(bZIP)/colamp-TGA3-DAP-Seq(GSE60143)/Homer	WTGATGACGTCATCW	1e-50	-115.2	0	168	0.0235	244	0.0057
KLF3(Zf)/MEF-Klf3-ChIP-Seq(GSE44748)/Homer	NRGCCCCRCCCHBNN	1e-16	-39.05	0	1073	0.1305	4208.4	0.1011		EBF1(EBF)/Near-E2A-ChIP-Seq(GSE21512)/Homer	GTCCCCWGGGGA	1e-48	-111.5	0	1639	0.2295	6914.5	0.1622
TGA2(bZIP)/colamp-TGA2-DAP-Seq(GSE60143)/Homer	ACGTCAYCHH	1e-16	-38.01	0	618	0.0752	2214.6	0.0532		AT2G38300(G2like)/col-AT2G38300-DAP-Seq(GSE60143)/Homer	ADRGAATGTT	1e-46	-106.8	0	3101	0.4342	14993.5	0.3517
CRE(bZIP)/Promoter/Homer	CSGTGACGTCAC	1e-16	-37.77	0	334	0.0406	1039.7	0.025		HY5(bZIP)/colamp-HY5-DAP-Seq(GSE60143)/Homer	RRTSACGTSD	1e-45	-104.3	0	1050	0.147	4020.4	0.0943
IRF8(IRF)/BMDM-IRF8-ChIP-Seq(GSE77884)/Homer	GRAASTGAAAST	1e-16	-37.03	0	374	0.0455	1205.1	0.029		Unknown5/Drosophila-Promoters/Homer	GCTGATAASV	1e-45	-103.7	0	1163	0.1628	4582.8	0.1075
STAT1(Stat)/HelaS3-STAT1-ChIP-Seq(GSE12782)/Homer	NATTTCCNGGAAAT	1e-14	-34.34	0	348	0.0423	1123.2	0.027		USF1(bHLH)/GM12878-Usf1-ChIP-Seq(GSE32465)/Homer	SGTCACGTGR	1e-44	-103.3	0	868	0.1215	3155.4	0.074
IRF1(IRF)/PBMC-IRF1-ChIP-Seq(GSE43036)/Homer	GAAAGTGAAAGT	1e-14	-33.86	0	162	0.0197	413.1	0.0099		AARE(HLH)/mES-cMyc-ChIP-Seq/Homer	GATTGCATCA	1e-41	-95.96	0	347	0.0486	914.4	0.0215
ETS:RUNX(ETS,Runt)/Jurkat-RUNX1-ChIP-Seq(GSE17954)/Homer	RCAGGATGTGGT	1e-13	-32.06	0	206	0.0251	584.7	0.0141		FOXK2(Forkhead)/U2OS-FOXK2-ChIP-Seq(E-MTAB-2204)/Homer	SCHTGTTTACAT	1e-38	-89.74	0	1358	0.1901	5726.2	0.1343
TEAD(TEA)/Fibroblast-PU.1-ChIP-Seq(Unpublished)/Homer	YCWGGAATGY	1e-13	-29.95	0	823	0.1001	3224.6	0.0775		Esrrb(NR)/mES-Esrrb-ChIP-Seq(GSE11431)/Homer	KTGACCTTGA	1e-37	-85.7	0	1264	0.177	5293.1	0.1242
TGA4(bZIP)/colamp-TGA4-DAP-Seq(GSE60143)/Homer	RTGACGTCAKCW	1e-12	-29.67	0	295	0.0359	949.4	0.0228		FOXK1(Forkhead)/HEK293-FOXK1-ChIP-Seq(GSE51673)/Homer	NVWTGTTTAC	1e-36	-83.2	0	2056	0.2879	9533.1	0.2236
IRF3(IRF)/BMDM-Irf3-ChIP-Seq(GSE67343)/Homer	AGTTTCAKTTTC	1e-12	-29.65	0	286	0.0348	913.6	0.022		AT5G56840(MYBrelated)/colamp-AT5G56840-DAP-Seq(GSE60143)/Homer	TGGATAAGGT	1e-34	-80	0	2520	0.3528	12160.9	0.2853
TEAD4(TEA)/Tropoblast-Tead4-ChIP-Seq(GSE37350)/Homer	CCWGGAATGY	1e-12	-29.5	0	1150	0.1399	4723.7	0.1135		TFE3(bHLH)/MEF-TFE3-ChIP-Seq(GSE75757)/Homer	GTCACGTGACYV	1e-33	-76.52	0	218	0.0305	508.9	0.0119
Atf2(bZIP)/3T3L1-Atf2-ChIP-Seq(GSE56872)/Homer	NRRTGACGTCAT	1e-12	-28.54	0	494	0.0601	1793.1	0.0431		NF-E2(bZIP)/K562-NFE2-ChIP-Seq(GSE31477)/Homer	GATGACTCAGCA	1e-32	-75.38	0	193	0.027	423.4	0.0099
Foxh1(Forkhead)/hESC-FOXH1-ChIP-Seq(GSE29422)/Homer	NNTGTGGATTSS	1e-12	-27.92	0	617	0.075	2337.6	0.0562		SPDEF(ETS)/VCaP-SPDEF-ChIP-Seq(SRA014231)/Homer	ASWTCCTGBT	1e-32	-75.12	0	1670	0.2338	7570	0.1776
Sp5(Zf)/mES-Sp5.Flag-ChIP-Seq(GSE72989)/Homer	RGKGGGCGGAGC	1e-11	-27.13	0	2020	0.2457	8888	0.2136		KLF6(Zf)/PDAC-KLF6-ChIP-Seq(GSE64557)/Homer	MKGGGYGTGGCC	1e-32	-74.88	0	1452	0.2033	6414.7	0.1505
TGA10(bZIP)/colamp-TGA10-DAP-Seq(GSE60143)/Homer	ATGACGTC	1e-11	-26.36	0	555	0.0675	2086.9	0.0501		GATA3(Zf),DR4/iTreg-Gata3-ChIP-Seq(GSE20898)/Homer	AGATGKDGAGATAAG	1e-31	-73.11	0	346	0.0484	1027.5	0.0241
KLF6(Zf)/PDAC-KLF6-ChIP-Seq(GSE64557)/Homer	MKGGGYGTGGCC	1e-11	-26.18	0	2100	0.2554	9299.2	0.2235		KLF3(Zf)/MEF-Klf3-ChIP-Seq(GSE44748)/Homer	NRGCCCCRCCCHBNN	1e-30	-71.15	0	797	0.1116	3117.5	0.0731
TGA5(bZIP)/col-TGA5-DAP-Seq(GSE60143)/Homer	NNGATGACGTCATCN	1e-11	-26	0	108	0.0131	262.8	0.0063		PIF5ox(bHLH)/Arabidopsis-PIF5ox-ChIP-Seq(GSE35062)/Homer	BCACGTGVDN	1e-30	-69.15	0	1836	0.2571	8564.7	0.2009
CEBP:CEBP(bZIP)/MEF-Chop-ChIP-Seq(GSE35681)/Homer	NTNATGCAAYMNNHTGMAAY	1e-11	-25.75	0	177	0.0215	515.7	0.0124		KLF5(Zf)/LoVo-KLF5-ChIP-Seq(GSE49402)/Homer	DGGGYGKGGC	1e-28	-66.07	0	1810	0.2534	8475.8	0.1988
PU.1:IRF8(ETS:IRF)/pDC-Irf8-ChIP-Seq(GSE66899)/Homer	GGAAGTGAAAST	1e-10	-25.05	0	243	0.0296	779.7	0.0187		Klf4(Zf)/mES-Klf4-ChIP-Seq(GSE11431)/Homer	GCCACACCCA	1e-27	-63.81	0	747	0.1046	2950.5	0.0692
Klf9(Zf)/GBM-Klf9-ChIP-Seq(GSE62211)/Homer	GCCACRCCCACY	1e-10	-23.63	0	791	0.0962	3185.8	0.0766		NAP(NAC)/col-NAP-DAP-Seq(GSE60143)/Homer	ARGTTACGTRTN	1e-25	-59.57	0	1274	0.1784	5702.1	0.1338
STAT5(Stat)/mCD4+-Stat5-ChIP-Seq(GSE12346)/Homer	RTTTCTNAGAAA	1e-09	-22.7	0	398	0.0484	1451.2	0.0349		MafK(bZIP)/C2C12-MafK-ChIP-Seq(GSE36030)/Homer	GCTGASTCAGCA	1e-25	-58.75	0	467	0.0654	1661.1	0.039
c-Jun-CRE(bZIP)/K562-cJun-ChIP-Seq(GSE31477)/Homer	ATGACGTCATCY	1e-09	-22.68	0	457	0.0556	1707.3	0.041		Bach1(bZIP)/K562-Bach1-ChIP-Seq(GSE31477)/Homer	AWWNTGCTGAGTCAT	1e-25	-58.22	0	173	0.0242	414.5	0.0097
JunD(bZIP)/K562-JunD-ChIP-Seq/Homer	ATGACGTCATCN	1e-09	-22.55	0	112	0.0136	293.3	0.007		Nrf2(bZIP)/Lymphoblast-Nrf2-ChIP-Seq(GSE37589)/Homer	HTGCTGAGTCAT	1e-24	-56.98	0	161	0.0225	375.4	0.0088
Unknown3/Arabidopsis-Promoters/Homer	AYTAAACCGG	1e-09	-21.41	0	165	0.0201	499.7	0.012		EKLF(Zf)/Erythrocyte-Klf1-ChIP-Seq(GSE20478)/Homer	NWGGGTGTGGCY	1e-24	-56.44	0	493	0.069	1802.9	0.0423
RFX(HTH)/K562-RFX3-ChIP-Seq(SRA012198)/Homer	CGGTTGCCATGGCAAC	1e-08	-20.52	0	126	0.0153	356.8	0.0086		Nr5a2(NR)/Pancreas-LRH1-ChIP-Seq(GSE34295)/Homer	BTCAAGGTCA	1e-23	-53.18	0	1207	0.169	5449	0.1278
Zfp809(Zf)/ES-Zfp809-ChIP-Seq(GSE70799)/Homer	GGGGCTYGKCTGGGA	1e-08	-19.87	0	600	0.073	2385.2	0.0573		STAT6(Stat)/Macrophage-Stat6-ChIP-Seq(GSE38377)/Homer	TTCCKNAGAA	1e-21	-48.58	0	1124	0.1574	5083.4	0.1193
Tcfcp2l1(CP2)/mES-Tcfcp2l1-ChIP-Seq(GSE11431)/Homer	NRAACCRGTTYRAACCRGYT	1e-08	-19.86	0	232	0.0282	781.8	0.0188		PIF4(bHLH)/Seedling-PIF4-ChIP-Seq(GSE35315)/Homer	NNBCACGTGN	1e-20	-46.54	0	2173	0.3043	10879.1	0.2552
MYB118(MYB)/colamp-MYB118-DAP-Seq(GSE60143)/Homer	TAWCCGTTAC	1e-08	-19.86	0	232	0.0282	781.4	0.0188		NAM(NAC)/col-NAM-DAP-Seq(GSE60143)/Homer	RGTTRCGTRW	1e-20	-46.26	0	1350	0.189	6332.1	0.1485
FOXA1(Forkhead)/LNCAP-FOXA1-ChIP-Seq(GSE27824)/Homer	WAAGTAAACA	1e-08	-19.13	0	842	0.1024	3506.6	0.0843		Elk4(ETS)/Hela-Elk4-ChIP-Seq(GSE31477)/Homer	NRYTTCCGGY	1e-19	-45.44	0	634	0.0888	2601.8	0.061
Rfx2(HTH)/LoVo-RFX2-ChIP-Seq(GSE49402)/Homer	GTTGCCATGGCAACM	1e-08	-18.87	0	135	0.0164	401.8	0.0097		BMAL1(bHLH)/Liver-Bmal1-ChIP-Seq(GSE39860)/Homer	GNCACGTG	1e-19	-45	0	2916	0.4083	15170.4	0.3559
Foxa3(Forkhead)/Liver-Foxa3-ChIP-Seq(GSE77670)/Homer	BSNTGTTTACWYWGN	1e-07	-17.63	0	255	0.031	900.8	0.0216		Foxa2(Forkhead)/Liver-Foxa2-ChIP-Seq(GSE25694)/Homer	CYTGTTTACWYW	1e-19	-44.55	0	1525	0.2135	7317.2	0.1717
Stat3+il21(Stat)/CD4-Stat3-ChIP-Seq(GSE19198)/Homer	SVYTTCCNGGAARB	1e-07	-17.59	0	892	0.1085	3772.2	0.0906		CLOCK(bHLH)/Liver-Clock-ChIP-Seq(GSE39860)/Homer	GHCACGTG	1e-19	-44.31	0	897	0.1256	3959.9	0.0929
AT2G15740(C2H2)/col-AT2G15740-DAP-Seq(GSE60143)/Homer	DHNDWATCGATD	1e-07	-17.2	0	478	0.0581	1881.5	0.0452		Rfx6(HTH)/Min6b1-Rfx6.HA-ChIP-Seq(GSE62844)/Homer	TGTTKCCTAGCAACM	1e-18	-43.54	0	1522	0.2131	7321.3	0.1718
Stat3(Stat)/mES-Stat3-ChIP-Seq(GSE11431)/Homer	CTTCCGGGAA	1e-07	-17.05	0	681	0.0828	2806.1	0.0674		KAN2(G2like)/colamp-KAN2-DAP-Seq(GSE60143)/Homer	ATATTCTY	1e-18	-42.89	0	2715	0.3801	14062.5	0.3299
FOXA1(Forkhead)/MCF7-FOXA1-ChIP-Seq(GSE26831)/Homer	WAAGTAAACA	1e-06	-15.84	0	678	0.0825	2817.9	0.0677		ELF3(ETS)/PDAC-ELF3-ChIP-Seq(GSE64557)/Homer	ANCAGGAAGT	1e-18	-42.08	0	1292	0.1809	6097.8	0.143
MYB119(MYB)/colamp-MYB119-DAP-Seq(GSE60143)/Homer	YRACCGTTACDD	1e-06	-15.2	0	210	0.0255	737.1	0.0177		Foxf1(Forkhead)/Lung-Foxf1-ChIP-Seq(GSE77951)/Homer	WWATRTAAACAN	1e-18	-41.82	0	1832	0.2565	9073.3	0.2129
KLF10(Zf)/HEK293-KLF10.GFP-ChIP-Seq(GSE58341)/Homer	GGGGGTGTGTCC	1e-06	-14.92	0	974	0.1184	4222.8	0.1015		FoxL2(Forkhead)/Ovary-FoxL2-ChIP-Seq(GSE60858)/Homer	WWTRTAAACAVG	1e-18	-41.82	0	1704	0.2386	8361.1	0.1961
TGA3(bZIP)/colamp-TGA3-DAP-Seq(GSE60143)/Homer	WTGATGACGTCATCW	1e-06	-14.44	0	63	0.0077	160.8	0.0039		ETV1(ETS)/GIST48-ETV1-ChIP-Seq(GSE22441)/Homer	AACCGGAAGT	1e-17	-41.4	0	1948	0.2728	9732.1	0.2283
MYB98(MYB)/col-MYB98-DAP-Seq(GSE60143)/Homer	NWDCCGTTAC	1e-06	-14.37	0	213	0.0259	759.1	0.0182		HIF-1a(bHLH)/MCF7-HIF1a-ChIP-Seq(GSE28352)/Homer	TACGTGCV	1e-17	-40.39	0	430	0.0602	1657.8	0.0389
Klf4(Zf)/mES-Klf4-ChIP-Seq(GSE11431)/Homer	GCCACACCCA	1e-06	-13.92	0	792	0.0963	3391.2	0.0815		BIM2(bHLH)/col-BIM2-DAP-Seq(GSE60143)/Homer	NNNNCACGTGNN	1e-17	-39.25	0	1601	0.2242	7847.2	0.1841
TGA9(bZIP)/colamp-TGA9-DAP-Seq(GSE60143)/Homer	VTGACGTC	1e-05	-13.07	0	1072	0.1304	4739.6	0.1139		NFkB-p65-Rel(RHD)/ThioMac-LPS-Expression(GSE23622)/Homer	GGAAATTCCC	1e-16	-38.55	0	160	0.0224	453.5	0.0106
NFkB-p65-Rel(RHD)/ThioMac-LPS-Expression(GSE23622)/Homer	GGAAATTCCC	1e-05	-12.81	0	99	0.012	305.7	0.0073		RFX(HTH)/K562-RFX3-ChIP-Seq(SRA012198)/Homer	CGGTTGCCATGGCAAC	1e-16	-38.5	0	130	0.0182	335	0.0079
HLF(bZIP)/HSC-HLF.Flag-ChIP-Seq(GSE69817)/Homer	RTTATGYAAB	1e-05	-12.77	0	591	0.0719	2481.8	0.0596		Klf9(Zf)/GBM-Klf9-ChIP-Seq(GSE62211)/Homer	GCCACRCCCACY	1e-16	-37.93	0	482	0.0675	1937.3	0.0454
E-box/Drosophila-Promoters/Homer	AACAGCTGTTHN	1e-05	-12.67	0	317	0.0386	1235.3	0.0297		Elk1(ETS)/Hela-Elk1-ChIP-Seq(GSE31477)/Homer	HACTTCCGGY	1e-16	-37.9	0	628	0.0879	2668.9	0.0626
MafA(bZIP)/Islet-MafA-ChIP-Seq(GSE30298)/Homer	TGCTGACTCA	1e-05	-12.64	0	1032	0.1255	4561.5	0.1096		ELF1(ETS)/Jurkat-ELF1-ChIP-Seq(SRA014231)/Homer	AVCCGGAAGT	1e-15	-36.71	0	611	0.0856	2598.3	0.061
GATA3(Zf),DR8/iTreg-Gata3-ChIP-Seq(GSE20898)/Homer	AGATSTNDNNDSAGATAASN	1e-05	-11.84	0.0001	75	0.0091	219.5	0.0053		BOS1(MYB)/col-BOS1-DAP-Seq(GSE60143)/Homer	NNRCCTAACT	1e-15	-36.6	0	1493	0.209	7309.6	0.1715
Pitx1:Ebox(Homeobox,bHLH)/Hindlimb-Pitx1-ChIP-Seq(GSE41591)/Homer	YTAATTRAWWCCAGATGT	1e-05	-11.59	0.0001	140	0.017	482.5	0.0116		E-box(bHLH)/Promoter/Homer	SSGGTCACGTGA	1e-15	-36.42	0	120	0.0168	306.5	0.0072
NFAT:AP1(RHD,bZIP)/Jurkat-NFATC1-ChIP-Seq(Jolma_et_al.)/Homer	SARTGGAAAAWRTGAGTCAB	0.0001	-11.27	0.0001	181	0.022	659.3	0.0158		Foxa3(Forkhead)/Liver-Foxa3-ChIP-Seq(GSE77670)/Homer	BSNTGTTTACWYWGN	1e-15	-36.38	0	663	0.0928	2868.4	0.0673
At1g36060(AP2EREBP)/colamp-At1g36060-DAP-Seq(GSE60143)/Homer	NNWWKGTCGGTG	0.0001	-10.99	0.0001	563	0.0685	2392.5	0.0575		HIF2a(bHLH)/785_O-HIF2a-ChIP-Seq(GSE34871)/Homer	GCACGTACCC	1e-15	-36.3	0	528	0.0739	2185.8	0.0513
Tcf21(bHLH)/ArterySmoothMuscle-Tcf21-ChIP-Seq(GSE61369)/Homer	NAACAGCTGG	0.0001	-10.82	0.0002	1622	0.1973	7474.2	0.1796		Foxo1(Forkhead)/RAW-Foxo1-ChIP-Seq(Fan_et_al.)/Homer	CTGTTTAC	1e-15	-35.98	0	2941	0.4118	15563	0.3651
STAT4(Stat)/CD4-Stat4-ChIP-Seq(GSE22104)/Homer	NYTTCCWGGAAR	0.0001	-10.71	0.0002	977	0.1188	4358.3	0.1047		RXR(NR),DR1/3T3L1-RXR-ChIP-Seq(GSE13511)/Homer	TAGGGCAAAGGTCA	1e-15	-35.83	0	1664	0.233	8275.1	0.1941
ETS:E-box(ETS,bHLH)/HPC7-Scl-ChIP-Seq(GSE22178)/Homer	AGGAARCAGCTG	0.0001	-10.55	0.0002	153	0.0186	548.8	0.0132		ATAF1(NAC)/col-ATAF1-DAP-Seq(GSE60143)/Homer	YACGTMAY	1e-15	-34.62	0	2659	0.3723	13965.7	0.3276
AT3G42860(zfGRF)/col-AT3G42860-DAP-Seq(GSE60143)/Homer	CGTTGACTTN	0.0001	-10.53	0.0002	180	0.0219	664.4	0.016		BIM3(bHLH)/col-BIM3-DAP-Seq(GSE60143)/Homer	TWVTCACGTGAB	1e-15	-34.6	0	211	0.0295	693.7	0.0163
Fox:Ebox(Forkhead,bHLH)/Panc1-Foxa2-ChIP-Seq(GSE47459)/Homer	NNNVCTGWGYAAACASN	0.0001	-10.29	0.0003	941	0.1144	4199.3	0.1009		Rfx2(HTH)/LoVo-RFX2-ChIP-Seq(GSE49402)/Homer	GTTGCCATGGCAACM	1e-14	-34.31	0	148	0.0207	427.5	0.01
DEAR2(AP2EREBP)/colamp-DEAR2-DAP-Seq(GSE60143)/Homer	HCACCGACAWHD	0.0001	-10.29	0.0003	901	0.1096	4008.6	0.0963		AtGRF6(GRF)/col-AtGRF6-DAP-Seq(GSE60143)/Homer	NTGTCAGADNNNNNN	1e-14	-33.9	0	1744	0.2442	8769.7	0.2057
E2F4(E2F)/K562-E2F4-ChIP-Seq(GSE31477)/Homer	GGCGGGAAAH	0.0001	-10.25	0.0003	637	0.0775	2757.9	0.0663		E-box/Arabidopsis-Promoters/Homer	GCCACGTG	1e-14	-33.43	0	558	0.0781	2374.9	0.0557
Zfp281(Zf)/ES-Zfp281-ChIP-Seq(GSE81042)/Homer	CCCCTCCCCCAC	0.0001	-9.844	0.0004	370	0.045	1525.1	0.0366		ANAC047(NAC)/colamp-ANAC047-DAP-Seq(GSE60143)/Homer	WACACGTAACTT	1e-14	-32.67	0	959	0.1343	4484.9	0.1052
ARF16(ARF)/col-ARF16-DAP-Seq(GSE60143)/Homer	ATTTTACGAT	0.0001	-9.713	0.0005	83	0.0101	266.6	0.0064		Nr5a2(NR)/mES-Nr5a2-ChIP-Seq(GSE19019)/Homer	BTCAAGGTCA	1e-13	-31.71	0	821	0.115	3767.1	0.0884
EKLF(Zf)/Erythrocyte-Klf1-ChIP-Seq(GSE20478)/Homer	NWGGGTGTGGCY	0.0001	-9.694	0.0005	431	0.0524	1810	0.0435		GABPA(ETS)/Jurkat-GABPa-ChIP-Seq(GSE17954)/Homer	RACCGGAAGT	1e-13	-31.07	0	1253	0.1754	6112.7	0.1434
Ap4(bHLH)/AML-Tfap4-ChIP-Seq(GSE45738)/Homer	NAHCAGCTGD	0.0001	-9.643	0.0005	1945	0.2365	9108.1	0.2189		HIF-1b(HLH)/T47D-HIF1b-ChIP-Seq(GSE59937)/Homer	RTACGTGC	1e-13	-30.57	0	1480	0.2072	7378.1	0.1731
MYB105(MYB)/colamp-MYB105-DAP-Seq(GSE60143)/Homer	RATWCCGTTA	0.0001	-9.563	0.0005	367	0.0446	1517.3	0.0365		bHLH74(bHLH)/col-bHLH74-DAP-Seq(GSE60143)/Homer	DRATCACGTGAB	1e-13	-30.48	0	328	0.0459	1270.7	0.0298
HIF-1a(bHLH)/MCF7-HIF1a-ChIP-Seq(GSE28352)/Homer	TACGTGCV	0.0001	-9.541	0.0006	342	0.0416	1403.5	0.0337		ABF2(bZIP)/col-ABF2-DAP-Seq(GSE60143)/Homer	KGMCACGTGDCMHHH	1e-13	-30.36	0	263	0.0368	963.2	0.0226
Egr2(Zf)/Thymocytes-Egr2-ChIP-Seq(GSE34254)/Homer	NGCGTGGGCGGR	0.0001	-9.537	0.0006	324	0.0394	1321.8	0.0318		EHF(ETS)/LoVo-EHF-ChIP-Seq(GSE49402)/Homer	AVCAGGAAGT	1e-13	-30.13	0	2012	0.2817	10383.7	0.2436
Chop(bZIP)/MEF-Chop-ChIP-Seq(GSE35681)/Homer	ATTGCATCAT	0.0001	-9.469	0.0006	215	0.0261	832.5	0.02		bHLHE40(bHLH)/HepG2-BHLHE40-ChIP-Seq(GSE31477)/Homer	KCACGTGMCN	1e-12	-29.77	0	471	0.0659	1984.3	0.0466
RUNX(Runt)/HPC7-Runx1-ChIP-Seq(GSE22178)/Homer	SAAACCACAG	0.0001	-9.456	0.0006	775	0.0942	3433.6	0.0825		bZIP28(bZIP)/col-bZIP28-DAP-Seq(GSE60143)/Homer	TGCCACGTSABH	1e-12	-29.64	0	307	0.043	1178	0.0276
WRKY30(WRKY)/colamp-WRKY30-DAP-Seq(GSE60143)/Homer	CGTTGACTTN	0.0001	-9.321	0.0007	205	0.0249	790.5	0.019		MYB116(MYB)/colamp-MYB116-DAP-Seq(GSE60143)/Homer	AGTTAGGCAN	1e-12	-29.05	0	1206	0.1689	5900.3	0.1384
EBF1(EBF)/Near-E2A-ChIP-Seq(GSE21512)/Homer	GTCCCCWGGGGA	0.0001	-9.308	0.0007	2101	0.2555	9893.5	0.2377		ABI5(bZIP)/col-ABI5-DAP-Seq(GSE60143)/Homer	GCCACGTG	1e-12	-28.88	0	443	0.062	1855.3	0.0435
CTCF-SatelliteElement(Zf?)/CD4+-CTCF-ChIP-Seq(Barski_et_al.)/Homer	TGCAGTTCCMVNWRTGGCCA	0.001	-9.191	0.0007	39	0.0047	101.1	0.0024		SF1(NR)/H295R-Nr5a1-ChIP-Seq(GSE44220)/Homer	CAAGGHCANV	1e-12	-28.74	0	801	0.1122	3715.3	0.0872
Tlx?(NR)/NPC-H3K4me1-ChIP-Seq(GSE16256)/Homer	CTGGCAGSCTGCCA	0.001	-9.071	0.0008	797	0.0969	3550.8	0.0853		X-box(HTH)/NPC-H3K4me1-ChIP-Seq(GSE16256)/Homer	GGTTGCCATGGCAA	1e-12	-28.47	0	204	0.0286	708.6	0.0166
PHA-4(Forkhead)/cElegans-Embryos-PHA4-ChIP-Seq(modEncode)/Homer	KTGTTTGC	0.001	-9.009	0.0009	2515	0.3058	11959	0.2874		bZIP53(bZIP)/colamp-bZIP53-DAP-Seq(GSE60143)/Homer	NDNHSACGTGKMNNN	1e-12	-28.01	0	378	0.0529	1542.3	0.0362
AT1G77200(AP2EREBP)/colamp-AT1G77200-DAP-Seq(GSE60143)/Homer	ACCGACAHWD	0.001	-8.988	0.0009	558	0.0679	2419.3	0.0581		STAT6(Stat)/CD4-Stat6-ChIP-Seq(GSE22104)/Homer	ABTTCYYRRGAA	1e-12	-27.68	0	957	0.134	4574	0.1073
FOXM1(Forkhead)/MCF7-FOXM1-ChIP-Seq(GSE72977)/Homer	TRTTTACTTW	0.001	-8.922	0.0009	682	0.0829	3007.8	0.0723		AREB3(bZIP)/col-AREB3-DAP-Seq(GSE60143)/Homer	NKGMCACGTGDCMNN	1e-11	-27.15	0	354	0.0496	1434.6	0.0337
MYB65(MYB)/colamp-MYB65-DAP-Seq(GSE60143)/Homer	RACNGTTA	0.001	-8.762	0.0011	748	0.091	3326.4	0.0799		GBF5(bZIP)/colamp-GBF5-DAP-Seq(GSE60143)/Homer	WKNWSACGTGGCAWN	1e-11	-27.14	0	434	0.0608	1833.1	0.043
HY5(bZIP)/colamp-HY5-DAP-Seq(GSE60143)/Homer	RRTSACGTSD	0.001	-8.577	0.0013	779	0.0947	3480.3	0.0836		MYB57(MYB)/col-MYB57-DAP-Seq(GSE60143)/Homer	TTACCTAACT	1e-11	-27.03	0	890	0.1246	4225.1	0.0991
AT1G44830(AP2EREBP)/col-AT1G44830-DAP-Seq(GSE60143)/Homer	NCCACCGACA	0.001	-8.577	0.0013	334	0.0406	1386.1	0.0333		ERE(NR),IR3/MCF7-ERa-ChIP-Seq(Unpublished)/Homer	VAGGTCACNSTGACC	1e-11	-26.95	0	469	0.0657	2013.1	0.0472
Atf4(bZIP)/MEF-Atf4-ChIP-Seq(GSE35681)/Homer	MTGATGCAAT	0.001	-8.533	0.0014	248	0.0302	995.7	0.0239		TBP3(MYBrelated)/col-TBP3-DAP-Seq(GSE60143)/Homer	VYTAGGGCAN	1e-11	-26.05	0	1323	0.1852	6619.7	0.1553
AT3G25990(Trihelix)/colamp-AT3G25990-DAP-Seq(GSE60143)/Homer	TTAACCATAG	0.001	-8.5	0.0014	448	0.0545	1916.7	0.0461		GBF3(bZIP)/Arabidopsis-GBF3-ChIP-Seq(GSE80564)/Homer	TGCCACGTSAYC	1e-11	-26.03	0	633	0.0886	2876.5	0.0675
Nur77(NR)/K562-NR4A1-ChIP-Seq(GSE31363)/Homer	TGACCTTTNCNT	0.001	-8.484	0.0014	151	0.0184	565.9	0.0136		Rfx5(HTH)/GM12878-Rfx5-ChIP-Seq(GSE31477)/Homer	SCCTAGCAACAG	1e-11	-25.78	0	533	0.0746	2359.7	0.0554
Oct4:Sox17(POU,Homeobox,HMG)/F9-Sox17-ChIP-Seq(GSE44553)/Homer	CCATTGTATGCAAAT	0.001	-8.41	0.0015	101	0.0123	352.3	0.0085		MafA(bZIP)/Islet-MafA-ChIP-Seq(GSE30298)/Homer	TGCTGACTCA	1e-10	-25.23	0	1145	0.1603	5655	0.1327
AT2G31460(REMB3)/col-AT2G31460-DAP-Seq(GSE60143)/Homer	WNWARWDGAAATGAT	0.001	-8.355	0.0016	272	0.0331	1107	0.0266		GATA:SCL(Zf,bHLH)/Ter119-SCL-ChIP-Seq(GSE18720)/Homer	CRGCTGBNGNSNNSAGATAA	1e-10	-25.19	0	236	0.033	885	0.0208
Atf7(bZIP)/3T3L1-Atf7-ChIP-Seq(GSE56872)/Homer	NGRTGACGTCAY	0.001	-8.088	0.002	685	0.0833	3047.7	0.0732		TR4(NR),DR1/Hela-TR4-ChIP-Seq(GSE24685)/Homer	GAGGTCAAAGGTCA	1e-10	-24.39	0	183	0.0256	646.4	0.0152
ERF104(AP2EREBP)/col-ERF104-DAP-Seq(GSE60143)/Homer	GGCGGCGG	0.001	-7.876	0.0025	1263	0.1536	5846.3	0.1405		ETS(ETS)/Promoter/Homer	AACCGGAAGT	1e-10	-24.02	0	393	0.055	1670	0.0392
At1g19210(AP2EREBP)/colamp-At1g19210-DAP-Seq(GSE60143)/Homer	HCACCGACCAHN	0.001	-7.802	0.0027	1233	0.1499	5703.9	0.1371		EBF(EBF)/proBcell-EBF-ChIP-Seq(GSE21978)/Homer	DGTCCCYRGGGA	1e-10	-23.84	0	310	0.0434	1257.1	0.0295
Six1(Homeobox)/Myoblast-Six1-ChIP-Chip(GSE20150)/Homer	GKVTCADRTTWC	0.001	-7.78	0.0027	212	0.0258	846.8	0.0203		c-Myc(bHLH)/LNCAP-cMyc-ChIP-Seq(Unpublished)/Homer	VCCACGTG	1e-10	-23.62	0	522	0.0731	2337.7	0.0548
CAMTA1(CAMTA)/col-CAMTA1-DAP-Seq(GSE60143)/Homer	WWAACGCGTT	0.001	-7.666	0.003	378	0.046	1610.5	0.0387		bZIP16(bZIP)/colamp-bZIP16-DAP-Seq(GSE60143)/Homer	TGCCACGTGD	1e-10	-23.16	0	314	0.044	1285.9	0.0302
SOC1(MADS)/Seedling-SOC1-ChIP-Seq(GSE45846)/Homer	TWCCAWWTWTGG	0.001	-7.341	0.0042	282	0.0343	1173.7	0.0282		GBF6(bZIP)/colamp-GBF6-DAP-Seq(GSE60143)/Homer	WWTGMCACGTCABCW	1e-10	-23.15	0	265	0.0371	1045.2	0.0245
X-box(HTH)/NPC-H3K4me1-ChIP-Seq(GSE16256)/Homer	GGTTGCCATGGCAA	0.001	-7.323	0.0042	124	0.0151	463.4	0.0111		Pho2(bHLH)/Yeast-Pho2-ChIP-Seq(GSE29506)/Homer	CCCACGTGCT	1e-09	-22.57	0	484	0.0678	2157.2	0.0506
HIF2a(bHLH)/785_O-HIF2a-ChIP-Seq(GSE34871)/Homer	GCACGTACCC	0.001	-7.21	0.0047	433	0.0527	1879.5	0.0452		DEL1(E2FDP)/colamp-DEL1-DAP-Seq(GSE60143)/Homer	TTCCCGCCAA	1e-09	-22.52	0	11	0.0015	4.2	0.0001
KLF5(Zf)/LoVo-KLF5-ChIP-Seq(GSE49402)/Homer	DGGGYGKGGC	0.001	-7.167	0.0048	2405	0.2925	11515.7	0.2767		Rfx1(HTH)/NPC-H3K4me1-ChIP-Seq(GSE16256)/Homer	KGTTGCCATGGCAA	1e-09	-22.04	0	321	0.0449	1334.5	0.0313
At5g65130(AP2EREBP)/colamp-At5g65130-DAP-Seq(GSE60143)/Homer	CCRCCGACAWTN	0.001	-7.159	0.0048	225	0.0274	916.3	0.022		bZIP68(bZIP)/col-bZIP68-DAP-Seq(GSE60143)/Homer	WGCCACGTGK	1e-09	-21.82	0	376	0.0526	1614.7	0.0379
NRF1(NRF)/MCF7-NRF1-ChIP-Seq(Unpublished)/Homer	CTGCGCATGCGC	0.001	-7.151	0.0049	149	0.0181	575.6	0.0138		bZIP3(bZIP)/col-bZIP3-DAP-Seq(GSE60143)/Homer	DWKNHSACGTGGCAD	1e-09	-21.63	0	705	0.0987	3342.1	0.0784
AT3G10030(Trihelix)/colamp-AT3G10030-DAP-Seq(GSE60143)/Homer	GCCGTTAA	0.001	-7.016	0.0055	351	0.0427	1500.1	0.036		ELF5(ETS)/T47D-ELF5-ChIP-Seq(GSE30407)/Homer	ACVAGGAAGT	1e-09	-21.24	0	1179	0.1651	5946.9	0.1395
Ronin(THAP)/ES-Thap11-ChIP-Seq(GSE51522)/Homer	RACTACAACTCCCAGVAKGC	0.001	-6.979	0.0057	33	0.004	91.8	0.0022		Fli1(ETS)/CD8-FLI-ChIP-Seq(GSE20898)/Homer	NRYTTCCGGH	1e-09	-20.84	0	1481	0.2074	7651	0.1795
IRF:BATF(IRF:bZIP)/pDC-Irf8-ChIP-Seq(GSE66899)/Homer	CTTTCANTATGACTV	0.001	-6.953	0.0058	84	0.0102	296.2	0.0071		Fox:Ebox(Forkhead,bHLH)/Panc1-Foxa2-ChIP-Seq(GSE47459)/Homer	NNNVCTGWGYAAACASN	1e-08	-20.58	0	1631	0.2284	8507.8	0.1996
FAR1(FAR1)/col-FAR1-DAP-Seq(GSE60143)/Homer	TKNNNYYCACGCGCY	0.01	-6.881	0.0062	137	0.0167	526.9	0.0127		BIM1(bHLH)/colamp-BIM1-DAP-Seq(GSE60143)/Homer	NNNNNNVTCACGTGM	1e-08	-20.42	0	172	0.0241	630	0.0148
TR4(NR),DR1/Hela-TR4-ChIP-Seq(GSE24685)/Homer	GAGGTCAAAGGTCA	0.01	-6.789	0.0067	159	0.0193	625.9	0.015		COUP-TFII(NR)/Artia-Nr2f2-ChIP-Seq(GSE46497)/Homer	AGRGGTCA	1e-08	-20	0	2785	0.3899	15190.9	0.3564
MYB3R1(MYB)/col-MYB3R1-DAP-Seq(GSE60143)/Homer	WWDTDACCGTTR	0.01	-6.777	0.0068	152	0.0185	594.8	0.0143		REB1/SacCer-Promoters/Homer	KCCGGGTAAYRR	1e-08	-19.99	0	292	0.0409	1216.7	0.0285
ZIM(C2C2gata)/col-ZIM-DAP-Seq(GSE60143)/Homer	ATCSRACGGTYRAGA	0.01	-6.765	0.0068	11	0.0013	18	0.0004		GRF9(GRF)/colamp-GRF9-DAP-Seq(GSE60143)/Homer	NWCTGACANNNNNNN	1e-08	-19.95	0	1524	0.2134	7921.5	0.1858
Sox17(HMG)/Endoderm-Sox17-ChIP-Seq(GSE61475)/Homer	CCATTGTTYB	0.01	-6.606	0.0079	603	0.0733	2704.4	0.065		IBL1(bHLH)/Seedling-IBL1-ChIP-Seq(GSE51120)/Homer	CACGTGCC	1e-08	-19.64	0	2198	0.3078	11789.2	0.2766
At4g28140(AP2EREBP)/colamp-At4g28140-DAP-Seq(GSE60143)/Homer	DCCACCGACCAW	0.01	-6.525	0.0086	279	0.0339	1177.2	0.0283		bHLH34(bHLH)/colamp-bHLH34-DAP-Seq(GSE60143)/Homer	HGWGRHWGACACGTG	1e-08	-19.43	0	371	0.0519	1624.9	0.0381
REB1/SacCer-Promoters/Homer	KCCGGGTAAYRR	0.01	-6.36	0.01	167	0.0203	668.9	0.0161		MYB62(MYB)/colamp-MYB62-DAP-Seq(GSE60143)/Homer	NTACCTAACT	1e-08	-19.09	0	2072	0.2901	11082.6	0.26
CEJ1(AP2EREBP)/col-CEJ1-DAP-Seq(GSE60143)/Homer	WWTGTCGGTG	0.01	-6.351	0.0101	777	0.0945	3550.4	0.0853		Ets1-distal(ETS)/CD4+-PolII-ChIP-Seq(Barski_et_al.)/Homer	MACAGGAAGT	1e-08	-19.05	0	497	0.0696	2286.7	0.0536
CBF2(AP2EREBP)/colamp-CBF2-DAP-Seq(GSE60143)/Homer	YBRCCGACATNNNNN	0.01	-6.344	0.0101	332	0.0404	1428.2	0.0343		PIF7(bHLH)/col-PIF7-DAP-Seq(GSE60143)/Homer	CCACGTGGNH	1e-08	-18.79	0	245	0.0343	998.2	0.0234
ERE(NR),IR3/MCF7-ERa-ChIP-Seq(Unpublished)/Homer	VAGGTCACNSTGACC	0.01	-6.292	0.0105	396	0.0482	1730.3	0.0416		Max(bHLH)/K562-Max-ChIP-Seq(GSE31477)/Homer	RCCACGTGGYYN	1e-08	-18.44	0	1049	0.1469	5301.5	0.1244
MYB(HTH)/ERMYB-Myb-ChIPSeq(GSE22095)/Homer	GGCVGTTR	0.01	-6.276	0.0106	1578	0.1919	7469.2	0.1795		Tgif2(Homeobox)/mES-Tgif2-ChIP-Seq(GSE55404)/Homer	TGTCANYT	1e-07	-18.19	0	4509	0.6313	25538.7	0.5991
SPL3(SBP)/colamp-SPL3-DAP-Seq(GSE60143)/Homer	WDTTGTACGGAH	0.01	-6.271	0.0106	34	0.0041	99.9	0.0024		Six1(Homeobox)/Myoblast-Six1-ChIP-Chip(GSE20150)/Homer	GKVTCADRTTWC	1e-07	-17.9	0	462	0.0647	2123	0.0498
Tcf3(HMG)/mES-Tcf3-ChIP-Seq(GSE11724)/Homer	ASWTCAAAGG	0.01	-5.915	0.0151	171	0.0208	694.3	0.0167		ETS1(ETS)/Jurkat-ETS1-ChIP-Seq(GSE17954)/Homer	ACAGGAAGTG	1e-07	-17.73	0	1445	0.2023	7546.4	0.177
CBF4(AP2EREBP)/colamp-CBF4-DAP-Seq(GSE60143)/Homer	NRCCGACDWNNNNNN	0.01	-5.726	0.0181	479	0.0583	2141.4	0.0515		bHLH157(bHLH)/col-bHLH157-DAP-Seq(GSE60143)/Homer	KACACGTCTCTY	1e-07	-17.73	0	267	0.0374	1121.8	0.0263
PR(NR)/T47D-PR-ChIP-Seq(GSE31130)/Homer	VAGRACAKNCTGTBC	0.01	-5.444	0.0239	2286	0.278	11032.5	0.2651		Sp5(Zf)/mES-Sp5.Flag-ChIP-Seq(GSE72989)/Homer	RGKGGGCGGAGC	1e-07	-17.52	0	1078	0.1509	5490	0.1288
E2F1(E2F)/Hela-E2F1-ChIP-Seq(GSE22478)/Homer	CWGGCGGGAA	0.01	-5.423	0.0242	394	0.0479	1746.6	0.042		dHNF4(NR)/Fly-HNF4-ChIP-Seq(GSE73675)/Homer	GGTCCAAAGTCCAMT	1e-07	-17.51	0	90	0.0126	284.9	0.0067
ZFX(Zf)/mES-Zfx-ChIP-Seq(GSE11431)/Homer	AGGCCTRG	0.01	-5.392	0.0248	2430	0.2955	11754	0.2825		AT4G00250(GeBP)/col-AT4G00250-DAP-Seq(GSE60143)/Homer	WDTGGATAAKRT	1e-07	-17.34	0	1144	0.1602	5863.1	0.1375
Sox9(HMG)/Limb-SOX9-ChIP-Seq(GSE73225)/Homer	AGGVNCCTTTGT	0.01	-5.317	0.0266	881	0.1071	4099.3	0.0985		Replumless(BLH)/Arabidopsis-RPL.GFP-ChIP-Seq(GSE78727)/Homer	HGTCWHATCA	1e-07	-16.81	0	1752	0.2453	9328.8	0.2188
AS2(LOBAS2)/col-AS2-DAP-Seq(GSE60143)/Homer	CCGDAAWWHMCGSCG	0.01	-5.229	0.0289	77	0.0094	286.1	0.0069		KLF10(Zf)/HEK293-KLF10.GFP-ChIP-Seq(GSE58341)/Homer	GGGGGTGTGTCC	1e-07	-16.54	0	724	0.1014	3560.8	0.0835
RAR:RXR(NR),DR5/ES-RAR-ChIP-Seq(GSE56893)/Homer	RGGTCADNNAGAGGTCAV	0.01	-5.149	0.0311	60	0.0073	214.9	0.0052		At1g78700(BZR)/col-At1g78700-DAP-Seq(GSE60143)/Homer	NNNNCACGTGNNNNN	1e-07	-16.35	0	397	0.0556	1810.4	0.0425
NAM(NAC)/col-NAM-DAP-Seq(GSE60143)/Homer	RGTTRCGTRW	0.01	-5.149	0.0311	1044	0.127	4904.8	0.1179		AT1G76870(Trihelix)/col-AT1G76870-DAP-Seq(GSE60143)/Homer	AAAACCRGWW	1e-07	-16.31	0	718	0.1005	3533.4	0.0829
bHLH157(bHLH)/col-bHLH157-DAP-Seq(GSE60143)/Homer	KACACGTCTCTY	0.01	-4.999	0.0357	178	0.0216	744.4	0.0179		WIP5(C2H2)/colamp-WIP5-DAP-Seq(GSE60143)/Homer	TDTTCTCMAGGT	1e-07	-16.12	0	1867	0.2614	10015.1	0.2349
bZIP42(bZIP)/colamp-bZIP42-DAP-Seq(GSE60143)/Homer	GCCACGTCAGCA	0.01	-4.961	0.0369	7	0.0009	11.6	0.0003		AT5G05550(Trihelix)/col-AT5G05550-DAP-Seq(GSE60143)/Homer	HDNHDTCKCCGGMGA	1e-06	-15.79	0	1229	0.1721	6390.7	0.1499
TATA-Box(TBP)/Promoter/Homer	CCTTTTAWAGSC	0.01	-4.927	0.038	904	0.1099	4230.5	0.1017		NFkB-p65(RHD)/GM12787-p65-ChIP-Seq(GSE19485)/Homer	WGGGGATTTCCC	1e-06	-15.73	0	804	0.1126	4020.1	0.0943
MYB81(MYB)/col-MYB81-DAP-Seq(GSE60143)/Homer	NWAACSGWTWNN	0.01	-4.905	0.0386	896	0.109	4192.7	0.1008		Tgif1(Homeobox)/mES-Tgif1-ChIP-Seq(GSE55404)/Homer	YTGWCADY	1e-06	-15.57	0	4312	0.6038	24466.1	0.574
WRKY11(WRKY)/col-WRKY11-DAP-Seq(GSE60143)/Homer	SCGTTGACTTTN	0.01	-4.884	0.0392	67	0.0081	247.9	0.006		Pbx3(Homeobox)/GM12878-PBX3-ChIP-Seq(GSE32465)/Homer	SCTGTCAMTCAN	1e-06	-15.43	0	386	0.054	1769.8	0.0415
At4g16750(AP2EREBP)/col-At4g16750-DAP-Seq(GSE60143)/Homer	HACCGACAHA	0.01	-4.88	0.0392	506	0.0615	2300.8	0.0553		AT1G72740(MYBrelated)/colamp-AT1G72740-DAP-Seq(GSE60143)/Homer	NNWWAMCCTAAHWNN	1e-06	-15.28	0	1768	0.2475	9479.1	0.2224
DREB19(AP2EREBP)/colamp-DREB19-DAP-Seq(GSE60143)/Homer	AATGTCGGTK	0.01	-4.873	0.0392	414	0.0503	1859.2	0.0447		E-box/Drosophila-Promoters/Homer	AACAGCTGTTHN	1e-06	-15.16	0	374	0.0524	1711.5	0.0401
SPL14(SBP)/col-SPL14-DAP-Seq(GSE60143)/Homer	NNWHTGTACGGAHNH	0.01	-4.782	0.0427	101	0.0123	398.1	0.0096		Sp1(Zf)/Promoter/Homer	GGCCCCGCCCCC	1e-06	-14.69	0	191	0.0267	782.7	0.0184
PLT3(AP2EREBP)/col-PLT3-DAP-Seq(GSE60143)/Homer	GCACGNWTHYCGAGG	0.01	-4.692	0.0464	56	0.0068	202.2	0.0049		Reverb(NR),DR2/RAW-Reverba.biotin-ChIP-Seq(GSE45914)/Homer	GTRGGTCASTGGGTCA	1e-06	-14.25	0	293	0.041	1305.6	0.0306
										TCFL2(HMG)/K562-TCF7L2-ChIP-Seq(GSE29196)/Homer	ACWTCAAAGG	1e-06	-14.14	0	151	0.0211	593.9	0.0139
										MYB41(MYB)/col-MYB41-DAP-Seq(GSE60143)/Homer	BYTYACCTAA	1e-06	-14.14	0	597	0.0836	2927.3	0.0687
										PPARE(NR),DR1/3T3L1-Pparg-ChIP-Seq(GSE13511)/Homer	TGACCTTTGCCCCA	1e-06	-14.04	0	1420	0.1988	7535.5	0.1768
										Ap4(bHLH)/AML-Tfap4-ChIP-Seq(GSE45738)/Homer	NAHCAGCTGD	1e-06	-14.01	0	1579	0.2211	8445.5	0.1981
										p63(p53)/Keratinocyte-p63-ChIP-Seq(GSE17611)/Homer	NNDRCATGYCYNRRCATGYH	1e-06	-13.85	0	560	0.0784	2733.7	0.0641
										At4g36780(BZR)/col-At4g36780-DAP-Seq(GSE60143)/Homer	NNNNNNCACGTGNNN	1e-06	-13.83	0	388	0.0543	1810.2	0.0425
										Nur77(NR)/K562-NR4A1-ChIP-Seq(GSE31363)/Homer	TGACCTTTNCNT	1e-05	-13.81	0	322	0.0451	1463.9	0.0343
										Knotted(Homeobox)/Corn-KN1-ChIP-Seq(GSE39161)/Homer	GAYGNGACRGGN	1e-05	-13.81	0	1887	0.2642	10225.7	0.2399
										Tcf3(HMG)/mES-Tcf3-ChIP-Seq(GSE11724)/Homer	ASWTCAAAGG	1e-05	-13.73	0	438	0.0613	2078.7	0.0488
										ERG(ETS)/VCaP-ERG-ChIP-Seq(GSE14097)/Homer	ACAGGAAGTG	1e-05	-13.47	0	2293	0.3211	12597.8	0.2955
										MYB(HTH)/ERMYB-Myb-ChIPSeq(GSE22095)/Homer	GGCVGTTR	1e-05	-13.27	0	2288	0.3204	12577.1	0.295
										VND2(NAC)/col-VND2-DAP-Seq(GSE60143)/Homer	DNCKTNNNNNNNAAG	1e-05	-13.11	0	1047	0.1466	5455.4	0.128
										ZNF467(Zf)/HEK293-ZNF467.GFP-ChIP-Seq(GSE58341)/Homer	TGGGGAAGGGCM	1e-05	-12.94	0	1006	0.1409	5230.7	0.1227
										bZIP48(bZIP)/colamp-bZIP48-DAP-Seq(GSE60143)/Homer	DDWWKVTSACGTGGC	1e-05	-12.87	0	439	0.0615	2102.3	0.0493
										At5g47390(MYBrelated)/col-At5g47390-DAP-Seq(GSE60143)/Homer	CTTATCCA	1e-05	-12.76	0	2237	0.3132	12304.2	0.2886
										Maz(Zf)/HepG2-Maz-ChIP-Seq(GSE31477)/Homer	GGGGGGGG	1e-05	-12.75	0	1223	0.1712	6463.1	0.1516
										VIP1(bZIP)/col-VIP1-DAP-Seq(GSE60143)/Homer	NTTGACAGCTGTCAN	1e-05	-12.59	0	272	0.0381	1224.2	0.0287
										RAP211(AP2EREBP)/colamp-RAP211-DAP-Seq(GSE60143)/Homer	RGCCGGCYWW	1e-05	-12.47	0	1762	0.2467	9562.2	0.2243
										At1g19000(MYBrelated)/colamp-At1g19000-DAP-Seq(GSE60143)/Homer	WWTGGATAADDT	1e-05	-12.44	0	1604	0.2246	8653.3	0.203
										RAR:RXR(NR),DR5/ES-RAR-ChIP-Seq(GSE56893)/Homer	RGGTCADNNAGAGGTCAV	1e-05	-12.28	0	55	0.0077	168.2	0.0039
										HNF4a(NR),DR1/HepG2-HNF4a-ChIP-Seq(GSE25021)/Homer	CARRGKBCAAAGTYCA	1e-05	-12.26	0	694	0.0972	3510.2	0.0823
										CArG(MADS)/PUER-Srf-ChIP-Seq(Sullivan_et_al.)/Homer	CCATATATGGNM	1e-05	-12.23	0	535	0.0749	2637.8	0.0619
										E2F(E2F)/Hela-CellCycle-Expression/Homer	TTSGCGCGAAAA	1e-05	-12.21	0	35	0.0049	88.9	0.0021
										Pknox1(Homeobox)/ES-Prep1-ChIP-Seq(GSE63282)/Homer	SCTGTCAVTCAV	1e-05	-12.02	0	348	0.0487	1634.3	0.0383
										AT3G58630(Trihelix)/col-AT3G58630-DAP-Seq(GSE60143)/Homer	TCTCCGGCGA	0.0001	-11.44	0	76	0.0106	266.6	0.0063
										Etv2(ETS)/ES-ER71-ChIP-Seq(GSE59402)/Homer(0.967)	NNAYTTCCTGHN	0.0001	-11.36	0.0001	1421	0.199	7649	0.1794
										Tcfcp2l1(CP2)/mES-Tcfcp2l1-ChIP-Seq(GSE11431)/Homer	NRAACCRGTTYRAACCRGYT	0.0001	-11.17	0.0001	192	0.0269	835	0.0196
										AT3G25990(Trihelix)/colamp-AT3G25990-DAP-Seq(GSE60143)/Homer	TTAACCATAG	0.0001	-10.96	0.0001	1067	0.1494	5646.1	0.1325
										CELF2(RRM)/JSL1-CELF2-CLIP-Seq(GSE71264)/Homer	RGTGTCAG	0.0001	-10.79	0.0001	510	0.0714	2538.7	0.0596
										HLH-1(bHLH)/cElegans-Embryo-HLH1-ChIP-Seq(modEncode)/Homer	RACAGCTGTTBH	0.0001	-10.63	0.0001	1110	0.1554	5903.6	0.1385
										Zic3(Zf)/mES-Zic3-ChIP-Seq(GSE37889)/Homer	GGCCYCCTGCTGDGH	0.0001	-10.43	0.0001	699	0.0979	3594.7	0.0843
										AMYB(HTH)/Testes-AMYB-ChIP-Seq(GSE44588)/Homer	TGGCAGTTGG	0.0001	-10.26	0.0001	2081	0.2914	11520.9	0.2703
										RORgt(NR)/EL4-RORgt.Flag-ChIP-Seq(GSE56019)/Homer	AAYTAGGTCA	0.0001	-10.15	0.0002	235	0.0329	1074.9	0.0252
										VND6(NAC)/col-VND6-DAP-Seq(GSE60143)/Homer	DCTTNHTTTTYAMGY	0.0001	-10.04	0.0002	1167	0.1634	6252.4	0.1467
										AT5G61620(MYBrelated)/colamp-AT5G61620-DAP-Seq(GSE60143)/Homer	CTTATCCA	0.0001	-9.918	0.0002	2463	0.3449	13774.7	0.3231
										ANAC017(NAC)/colamp-ANAC017-DAP-Seq(GSE60143)/Homer	TMCTTGNNNNNCAAG	0.0001	-9.761	0.0002	113	0.0158	458.1	0.0107
										CUC3(NAC)/col-CUC3-DAP-Seq(GSE60143)/Homer	TRCKTGWNNNACAMG	0.0001	-9.747	0.0002	355	0.0497	1721.4	0.0404
										Zic(Zf)/Cerebellum-ZIC1.2-ChIP-Seq(GSE60731)/Homer	CCTGCTGAGH	0.0001	-9.605	0.0003	1125	0.1575	6031.1	0.1415
										CUC2(NAC)/colamp-CUC2-DAP-Seq(GSE60143)/Homer	TRCKTGTNNNWCAMG	0.0001	-9.604	0.0003	331	0.0463	1595.4	0.0374
										Tlx?(NR)/NPC-H3K4me1-ChIP-Seq(GSE16256)/Homer	CTGGCAGSCTGCCA	0.0001	-9.551	0.0003	604	0.0846	3093.4	0.0726
										GATA19(C2C2gata)/colamp-GATA19-DAP-Seq(GSE60143)/Homer	ATCSGATCVG	0.0001	-9.511	0.0003	113	0.0158	461.6	0.0108
										VDR(NR),DR3/GM10855-VDR+vitD-ChIP-Seq(GSE22484)/Homer	ARAGGTCANWGAGTTCANNN	0.0001	-9.453	0.0003	335	0.0469	1620.3	0.038
										ZFX(Zf)/mES-Zfx-ChIP-Seq(GSE11431)/Homer	AGGCCTRG	0.0001	-9.421	0.0003	1760	0.2464	9697.5	0.2275
										WRKY71(WRKY)/col-WRKY71-DAP-Seq(GSE60143)/Homer	CKTTGACYWW	0.0001	-9.407	0.0003	1020	0.1428	5441.6	0.1277
										NFAT:AP1(RHD,bZIP)/Jurkat-NFATC1-ChIP-Seq(Jolma_et_al.)/Homer	SARTGGAAAAWRTGAGTCAB	0.0001	-9.236	0.0004	322	0.0451	1555.7	0.0365
										Hand2(bHLH)/Mesoderm-Hand2-ChIP-Seq(GSE61475)/Homer	TGACANARRCCAGRC	0.001	-9.158	0.0004	703	0.0984	3659.7	0.0859
										AT1G19040(NAC)/col-AT1G19040-DAP-Seq(GSE60143)/Homer	CTTGNDNHNCAAGYW	0.001	-9.089	0.0004	119	0.0167	496.7	0.0117
										CUC1(NAC)/col-CUC1-DAP-Seq(GSE60143)/Homer	TACTTGTNNNACAAG	0.001	-9.086	0.0004	455	0.0637	2283.1	0.0536
										ANAC071(NAC)/col-ANAC071-DAP-Seq(GSE60143)/Homer	DNCKTNDNNNHNAAG	0.001	-8.967	0.0005	935	0.1309	4976	0.1167
										PAX5(Paired,Homeobox),condensed/GM12878-PAX5-ChIP-Seq(GSE32465)/Homer	GTCACGCTCSCTGM	0.001	-8.771	0.0006	158	0.0221	698.1	0.0164
										NPAS(bHLH)/Liver-NPAS-ChIP-Seq(GSE39860)/Homer	NVCACGTG	0.001	-8.357	0.0009	2439	0.3415	13726.3	0.322
										NPAS2(bHLH)/Liver-NPAS2-ChIP-Seq(GSE39860)/Homer	KCCACGTGAC	0.001	-8.319	0.0009	1842	0.2579	10234	0.2401
										EWS:FLI1-fusion(ETS)/SK_N_MC-EWS:FLI1-ChIP-Seq(SRA014231)/Homer	VACAGGAAAT	0.001	-8.228	0.001	825	0.1155	4382.3	0.1028
										IRF4(IRF)/GM12878-IRF4-ChIP-Seq(GSE32465)/Homer	ACTGAAACCA	0.001	-8.209	0.001	726	0.1017	3823.6	0.0897
										Pho4(bHLH)/Yeast-Pho4-ChIP-Seq(GSE29506)/Homer	AAGCACGTGBGD	0.001	-8.005	0.0013	247	0.0346	1180.9	0.0277
										SND2(NAC)/colamp-SND2-DAP-Seq(GSE60143)/Homer	CTTVWNNNWBAAGNW	0.001	-7.958	0.0013	597	0.0836	3107.7	0.0729
										FOXA1(Forkhead)/MCF7-FOXA1-ChIP-Seq(GSE26831)/Homer	WAAGTAAACA	0.001	-7.899	0.0014	1769	0.2477	9833.6	0.2307
										MYB77(MYB)/col-MYB77-DAP-Seq(GSE60143)/Homer	NYAACBGYMC	0.001	-7.887	0.0014	1637	0.2292	9066.1	0.2127
										ETS:RUNX(ETS,Runt)/Jurkat-RUNX1-ChIP-Seq(GSE17954)/Homer	RCAGGATGTGGT	0.001	-7.862	0.0014	133	0.0186	584.2	0.0137
										ANAC092(NAC)/colamp-ANAC092-DAP-Seq(GSE60143)/Homer	WRCKTGWNNNWCAMG	0.001	-7.84	0.0015	410	0.0574	2071.4	0.0486
										ANAC096(NAC)/colamp-ANAC096-DAP-Seq(GSE60143)/Homer	TACTTGWNNNWCAAG	0.001	-7.769	0.0016	776	0.1087	4123.4	0.0967
										ANAC075(NAC)/col-ANAC075-DAP-Seq(GSE60143)/Homer	CTTSWWNWWSAAGYT	0.001	-7.697	0.0017	384	0.0538	1932.6	0.0453
										E2F4(E2F)/K562-E2F4-ChIP-Seq(GSE31477)/Homer	GGCGGGAAAH	0.001	-7.686	0.0017	278	0.0389	1355	0.0318
										HRE(HSF)/HepG2-HSF1-ChIP-Seq(GSE31477)/Homer	BSTTCTRGAABVTTCYAGAA	0.001	-7.655	0.0017	216	0.0302	1022.2	0.024
										Unknown3/Drosophila-Promoters/Homer	ACVAKCTGGCAGCGC	0.001	-7.586	0.0019	108	0.0151	461.8	0.0108
										ZNF415(Zf)/HEK293-ZNF415.GFP-ChIP-Seq(GSE58341)/Homer	GRTGMTRGAGCC	0.001	-7.55	0.0019	705	0.0987	3730.9	0.0875
										HRE(HSF)/Striatum-HSF1-ChIP-Seq(GSE38000)/Homer	TTCTAGAABNTTCTA	0.001	-7.529	0.0019	352	0.0493	1761.5	0.0413
										FOXA1(Forkhead)/LNCAP-FOXA1-ChIP-Seq(GSE27824)/Homer	WAAGTAAACA	0.001	-7.501	0.002	2090	0.2926	11732.9	0.2752
										n-Myc(bHLH)/mES-nMyc-ChIP-Seq(GSE11431)/Homer	VRCCACGTGG	0.001	-7.382	0.0022	958	0.1341	5176.3	0.1214
										RBFox2(?)/Heart-RBFox2-CLIP-Seq(GSE57926)/Homer	TGCATGCA	0.001	-7.379	0.0022	3156	0.4419	18028.2	0.4229
										WRKY26(WRKY)/colamp-WRKY26-DAP-Seq(GSE60143)/Homer	CGTTGACTWDKN	0.001	-7.335	0.0023	675	0.0945	3569.5	0.0837
										E2F7(E2F)/Hela-E2F7-ChIP-Seq(GSE32673)/Homer	VDTTTCCCGCCA	0.001	-7.262	0.0025	76	0.0106	306.3	0.0072
										ANAC062(NAC)/colamp-ANAC062-DAP-Seq(GSE60143)/Homer	TACTTANTNWNYAAG	0.001	-7.243	0.0025	484	0.0678	2500.3	0.0587
										PBX1(Homeobox)/MCF7-PBX1-ChIP-Seq(GSE28007)/Homer	GSCTGTCACTCA	0.001	-7.226	0.0026	126	0.0176	558.9	0.0131
										ETS:E-box(ETS,bHLH)/HPC7-Scl-ChIP-Seq(GSE22178)/Homer	AGGAARCAGCTG	0.001	-7.147	0.0028	147	0.0206	668.6	0.0157
										Tal1	CATCTG	0.001	-7.145	0.0028	2256	0.3159	12729.2	0.2986
										NRF1(NRF)/MCF7-NRF1-ChIP-Seq(Unpublished)/Homer	CTGCGCATGCGC	0.001	-7.131	0.0028	32	0.0045	102.2	0.0024
										At1g25550(G2like)/colamp-At1g25550-DAP-Seq(GSE60143)/Homer	NAGATTCY	0.001	-7.045	0.003	1981	0.2774	11124	0.261
										DEL2(E2FDP)/col-DEL2-DAP-Seq(GSE60143)/Homer	WTTTCSCGCC	0.001	-7.044	0.003	320	0.0448	1599.8	0.0375
										NF1:FOXA1(CTF,Forkhead)/LNCAP-FOXA1-ChIP-Seq(GSE27824)/Homer	WNTGTTTRYTTTGGCA	0.001	-7.038	0.003	91	0.0127	383.8	0.009
										GATA6(C2C2gata)/col200-GATA6-DAP-Seq(GSE60143)/Homer	TAGATCTARAHH	0.01	-6.835	0.0037	200	0.028	954.5	0.0224
										ARF16(ARF)/col-ARF16-DAP-Seq(GSE60143)/Homer	ATTTTACGAT	0.01	-6.779	0.0039	153	0.0214	706.4	0.0166
										Zelda(Zf)/Embryo-zld-ChIP-Seq(GSE65441)/Homer	KBCTACCTGW	0.01	-6.758	0.0039	750	0.105	4018.2	0.0943
										bZIP44(bZIP)/colamp-bZIP44-DAP-Seq(GSE60143)/Homer	NDTGCCACGTCAGCH	0.01	-6.713	0.0041	35	0.0049	118.9	0.0028
										At3g04030(G2like)/col-At3g04030-DAP-Seq(GSE60143)/Homer	DRGAATCT	0.01	-6.674	0.0042	1779	0.2491	9966	0.2338
										Six2(Homeobox)/NephronProgenitor-Six2-ChIP-Seq(GSE39837)/Homer	GWAAYHTGAKMC	0.01	-6.662	0.0043	1561	0.2186	8696.8	0.204
										CEBP:CEBP(bZIP)/MEF-Chop-ChIP-Seq(GSE35681)/Homer	NTNATGCAAYMNNHTGMAAY	0.01	-6.649	0.0043	322	0.0451	1621.7	0.038
										ANAC087(NAC)/col-ANAC087-DAP-Seq(GSE60143)/Homer	WVCKTGHNNNWCAMG	0.01	-6.492	0.005	269	0.0377	1335.7	0.0313
										ABF1(bZIP)/Arabidopsis-ABF1-ChIP-Seq(GSE80564)/Homer	CACGTGGC	0.01	-6.484	0.0051	1156	0.1619	6359.8	0.1492
										DEAR2(AP2EREBP)/colamp-DEAR2-DAP-Seq(GSE60143)/Homer	HCACCGACAWHD	0.01	-6.482	0.0051	490	0.0686	2560.9	0.0601
										AT2G31460(REMB3)/col-AT2G31460-DAP-Seq(GSE60143)/Homer	WNWARWDGAAATGAT	0.01	-6.415	0.0054	620	0.0868	3295.3	0.0773
										ERF104(AP2EREBP)/col-ERF104-DAP-Seq(GSE60143)/Homer	GGCGGCGG	0.01	-6.388	0.0055	276	0.0386	1376.1	0.0323
										SMB(NAC)/colamp-SMB-DAP-Seq(GSE60143)/Homer	CTTVNNNNDBAAGHW	0.01	-6.388	0.0055	1022	0.1431	5592.5	0.1312
										VND4(NAC)/colamp-VND4-DAP-Seq(GSE60143)/Homer	WRCTTGWANWWCAAG	0.01	-6.365	0.0056	785	0.1099	4235.5	0.0994
										SPL5(SBP)/colamp-SPL5-DAP-Seq(GSE60143)/Homer	NNHGTACGGHNN	0.01	-6.028	0.0078	331	0.0463	1689.9	0.0396
										ERF2(AP2EREBP)/colamp-ERF2-DAP-Seq(GSE60143)/Homer	GGCGGCTG	0.01	-5.978	0.0082	167	0.0234	796.9	0.0187
										EWS:ERG-fusion(ETS)/CADO_ES1-EWS:ERG-ChIP-Seq(SRA014231)/Homer	ATTTCCTGTN	0.01	-5.779	0.0099	1252	0.1753	6955.6	0.1632
										At1g19210(AP2EREBP)/colamp-At1g19210-DAP-Seq(GSE60143)/Homer	HCACCGACCAHN	0.01	-5.757	0.0101	691	0.0968	3727	0.0874
										WRKY6(WRKY)/colamp-WRKY6-DAP-Seq(GSE60143)/Homer	NCGTTGACTWWD	0.01	-5.723	0.0104	1115	0.1561	6165.4	0.1446
										Initiator/Drosophila-Promoters/Homer	NTCAGTYG	0.01	-5.715	0.0105	3192	0.4469	18369.6	0.4309
										MYB70(MYB)/col-MYB70-DAP-Seq(GSE60143)/Homer	WTAACNGTTA	0.01	-5.712	0.0105	2170	0.3038	12326	0.2892
										Unknown3/Arabidopsis-Promoters/Homer	AYTAAACCGG	0.01	-5.71	0.0105	147	0.0206	695.1	0.0163
										bZIP52(bZIP)/colamp-bZIP52-DAP-Seq(GSE60143)/Homer	NDNHCAGCTGTCANN	0.01	-5.677	0.0108	1885	0.2639	10655	0.25
										Zfp281(Zf)/ES-Zfp281-ChIP-Seq(GSE81042)/Homer	CCCCTCCCCCAC	0.01	-5.653	0.011	175	0.0245	846.2	0.0199
										WRKY20(WRKY)/col-WRKY20-DAP-Seq(GSE60143)/Homer	CKTTGACYWD	0.01	-5.623	0.0113	960	0.1344	5276.8	0.1238
										ANAC004(NAC)/colamp-ANAC004-DAP-Seq(GSE60143)/Homer	WNCTTVYNNNRBAAG	0.01	-5.607	0.0114	452	0.0633	2379.5	0.0558
										AT1G44830(AP2EREBP)/col-AT1G44830-DAP-Seq(GSE60143)/Homer	NCCACCGACA	0.01	-5.569	0.0118	159	0.0223	762.9	0.0179
										ANAC028(NAC)/col-ANAC028-DAP-Seq(GSE60143)/Homer	WRCTTGNNNNNCAAG	0.01	-5.566	0.0118	783	0.1096	4262.1	0.1
										SND3(NAC)/col-SND3-DAP-Seq(GSE60143)/Homer	CTTNHNNNDNAAGNH	0.01	-5.545	0.012	817	0.1144	4458.2	0.1046
										STOP1(C2H2)/colamp-STOP1-DAP-Seq(GSE60143)/Homer	DTATCTGGKGRAGGT	0.01	-5.475	0.0129	599	0.0839	3216.7	0.0755
										ANAC058(NAC)/col-ANAC058-DAP-Seq(GSE60143)/Homer	TWCTTGTDNNACAAG	0.01	-5.458	0.0131	611	0.0856	3285.8	0.0771
										At1g77640(AP2EREBP)/col-At1g77640-DAP-Seq(GSE60143)/Homer	TGTCGGTGGA	0.01	-5.348	0.0145	99	0.0139	449.4	0.0105
										DREB26(AP2EREBP)/col-DREB26-DAP-Seq(GSE60143)/Homer	CCACCGACAH	0.01	-5.237	0.0162	112	0.0157	519.9	0.0122
										VND3(NAC)/colamp-VND3-DAP-Seq(GSE60143)/Homer	TRCTTGWDNHWCAAG	0.01	-5.221	0.0164	755	0.1057	4119.9	0.0966
										WRKY33(WRKY)/col-WRKY33-DAP-Seq(GSE60143)/Homer	CGTTGACYAW	0.01	-5.134	0.0178	967	0.1354	5344.6	0.1254
										AIL7(AP2EREBP)/colamp-AIL7-DAP-Seq(GSE60143)/Homer	KCACRAWTYYCGAGG	0.01	-5.056	0.0192	596	0.0835	3219	0.0755
										SHN3(AP2EREBP)/col-SHN3-DAP-Seq(GSE60143)/Homer	CCGCCGCC	0.01	-5.026	0.0197	56	0.0078	234	0.0055
										NF1-halfsite(CTF)/LNCaP-NF1-ChIP-Seq(Unpublished)/Homer	YTGCCAAG	0.01	-4.973	0.0207	2303	0.3225	13167.1	0.3089
										p73(p53)/Trachea-p73-ChIP-Seq(PRJNA310161)/Homer	NRRRCAWGTCCDGRCATGYY	0.01	-4.877	0.0227	72	0.0101	317.4	0.0074
										TOD6?/SacCer-Promoters/Homer	GCGATGAGMT	0.01	-4.877	0.0227	261	0.0365	1337.7	0.0314
										bZIP69(bZIP)/col-bZIP69-DAP-Seq(GSE60143)/Homer	GACAGCTGKCAW	0.01	-4.861	0.0229	149	0.0209	724.5	0.017
										ZSCAN22(Zf)/HEK293-ZSCAN22.GFP-ChIP-Seq(GSE58341)/Homer	SMCAGTCWGAKGGAGGAGGC	0.01	-4.816	0.0239	112	0.0157	527.9	0.0124
										WRKY3(WRKY)/col-WRKY3-DAP-Seq(GSE60143)/Homer	NCKTTGACYDDN	0.01	-4.814	0.0239	801	0.1122	4405.9	0.1034
										AT3G10580(MYBrelated)/colamp-AT3G10580-DAP-Seq(GSE60143)/Homer	TACCTAACWNHW	0.01	-4.808	0.024	770	0.1078	4227	0.0992
										NFAT(RHD)/Jurkat-NFATC1-ChIP-Seq(Jolma_et_al.)/Homer	ATTTTCCATT	0.01	-4.72	0.0261	1394	0.1952	7851.1	0.1842
										ERF1(AP2EREBP)/colamp-ERF1-DAP-Seq(GSE60143)/Homer	GGCGGCTR	0.01	-4.632	0.0284	153	0.0214	751.3	0.0176
										MYB63(MYB)/col-MYB63-DAP-Seq(GSE60143)/Homer	BHYACCWACCHH	0.01	-4.614	0.0288	670	0.0938	3663.5	0.0859
										Arnt:Ahr(bHLH)/MCF7-Arnt-ChIP-Seq(Lo_et_al.)/Homer	TBGCACGCAA	0.01	-4.611	0.0288	709	0.0993	3887	0.0912

## Sheet: Extended Data 4d
Cut & Tag H3K27ac Increased Peaks										Cut & Tag H3K27ac Decreased Peaks
Motif Name	Consensus	P-value	Log P-value	q-value (Benjamini)	# of Target Sequences with Motif(of 816)	% of Target Sequences with Motif	# of Background Sequences with Motif(of 48473)	% of Background Sequences with Motif		Motif Name	Consensus	P-value	Log P-value	q-value (Benjamini)	# of Target Sequences with Motif(of 2844)	% of Target Sequences with Motif	# of Background Sequences with Motif(of 46971)	% of Background Sequences with Motif
IRF2(IRF)/Erythroblas-IRF2-ChIP-Seq(GSE36985)/Homer	GAAASYGAAASY	1e-10	-25.11	0	136	0.1667	4454.7	0.0919		GRHL2(CP2)/HBE-GRHL2-ChIP-Seq(GSE46194)/Homer	AAACYKGTTWDACMRGTTTB	1e-34	-79.75	0	1099	0.3864	13105	0.279
ISRE(IRF)/ThioMac-LPS-Expression(GSE23622)/Homer	AGTTTCASTTTC	1e-10	-24.98	0	99	0.1213	2849.8	0.0588		Jun-AP1(bZIP)/K562-cJun-ChIP-Seq(GSE31477)/Homer	GATGASTCATCN	1e-20	-47.41	0	657	0.231	7636.2	0.1626
Ets1-distal(ETS)/CD4+-PolII-ChIP-Seq(Barski_et_al.)/Homer	MACAGGAAGT	1e-08	-20.33	0	254	0.3113	10705.4	0.221		Fosl2(bZIP)/3T3L1-Fosl2-ChIP-Seq(GSE56872)/Homer	NATGASTCABNN	1e-18	-41.48	0	834	0.2932	10451.3	0.2225
IRF1(IRF)/PBMC-IRF1-ChIP-Seq(GSE43036)/Homer	GAAAGTGAAAGT	1e-07	-16.81	0	162	0.1985	6354.3	0.1312		JunD(bZIP)/K562-JunD-ChIP-Seq/Homer	ATGACGTCATCN	1e-10	-24.23	0	229	0.0805	2406.8	0.0512
PU.1:IRF8(ETS:IRF)/pDC-Irf8-ChIP-Seq(GSE66899)/Homer	GGAAGTGAAAST	1e-06	-14.6	0.0001	189	0.2316	7964.1	0.1644		Bach2(bZIP)/OCILy7-Bach2-ChIP-Seq(GSE44420)/Homer	TGCTGAGTCA	1e-09	-20.93	0	493	0.1733	6261.8	0.1333
Elk1(ETS)/Hela-Elk1-ChIP-Seq(GSE31477)/Homer	HACTTCCGGY	1e-06	-14.51	0.0001	331	0.4056	15672.8	0.3235		Fra2(bZIP)/Striatum-Fra2-ChIP-Seq(GSE43429)/Homer	GGATGACTCATC	1e-08	-20.08	0	1076	0.3783	15303.1	0.3258
IRF3(IRF)/BMDM-Irf3-ChIP-Seq(GSE67343)/Homer	AGTTTCAKTTTC	1e-05	-12.17	0.0007	299	0.3664	14248.9	0.2941		AP-2alpha(AP2)/Hela-AP2alpha-ChIP-Seq(GSE31477)/Homer	ATGCCCTGAGGC	1e-08	-19.25	0	1452	0.5105	21446.7	0.4565
CAMTA5(CAMTA)/col-CAMTA5-DAP-Seq(GSE60143)/Homer	ACGCGTTTTANACRC	1e-05	-11.51	0.0013	171	0.2096	7409.5	0.1529		NF-E2(bZIP)/K562-NFE2-ChIP-Seq(GSE31477)/Homer	GATGACTCAGCA	1e-08	-19.03	0	172	0.0605	1792.8	0.0382
SpiB(ETS)/OCILY3-SPIB-ChIP-Seq(GSE56857)/Homer	AAAGRGGAAGTG	0.0001	-11.23	0.0015	214	0.2623	9730.3	0.2008		Nrf2(bZIP)/Lymphoblast-Nrf2-ChIP-Seq(GSE37589)/Homer	HTGCTGAGTCAT	1e-07	-16.71	0	148	0.052	1538.7	0.0328
ETV4(ETS)/HepG2-ETV4-ChIP-Seq(ENCODE)/Homer	ACCGGAAGTG	0.0001	-10.81	0.002	555	0.6801	29568.3	0.6103		Rfx2(HTH)/LoVo-RFX2-ChIP-Seq(GSE49402)/Homer	GTTGCCATGGCAACM	1e-06	-15.8	0	196	0.0689	2210.2	0.047
PU.1(ETS)/ThioMac-PU.1-ChIP-Seq(GSE21512)/Homer	AGAGGAAGTG	0.0001	-9.915	0.0045	350	0.4289	17544.5	0.3621		RFX(HTH)/K562-RFX3-ChIP-Seq(SRA012198)/Homer	CGGTTGCCATGGCAAC	1e-06	-15.28	0	164	0.0577	1791.2	0.0381
E-box/Drosophila-Promoters/Homer	AACAGCTGTTHN	0.0001	-9.357	0.0072	193	0.2365	8888	0.1834		Fos(bZIP)/TSC-Fos-ChIP-Seq(GSE110950)/Homer	NDATGASTCAYN	1e-06	-15.2	0	1268	0.4459	18756.1	0.3993
Elk4(ETS)/Hela-Elk4-ChIP-Seq(GSE31477)/Homer	NRYTTCCGGY	0.001	-9.169	0.0081	313	0.3836	15576.8	0.3215		Fra1(bZIP)/BT549-Fra1-ChIP-Seq(GSE46166)/Homer	NNATGASTCATH	1e-06	-14.33	0	1201	0.4223	17742.1	0.3777
IRF8(IRF)/BMDM-IRF8-ChIP-Seq(GSE77884)/Homer	GRAASTGAAAST	0.001	-9.131	0.0081	271	0.3321	13214.6	0.2727		JunB(bZIP)/DendriticCells-Junb-ChIP-Seq(GSE36099)/Homer	RATGASTCAT	1e-05	-13.77	0.0001	1188	0.4177	17579	0.3742
Tbx20(T-box)/Heart-Tbx20-ChIP-Seq(GSE29636)/Homer	GGTGYTGACAGS	0.001	-8.202	0.0184	171	0.2096	7890.4	0.1629		Bach1(bZIP)/K562-Bach1-ChIP-Seq(GSE31477)/Homer	AWWNTGCTGAGTCAT	1e-05	-12.57	0.0002	156	0.0549	1768.7	0.0377
CTCF(Zf)/CD4+-CTCF-ChIP-Seq(Barski_et_al.)/Homer	AYAGTGCCMYCTRGTGGCCA	0.001	-7.765	0.0267	90	0.1103	3726.3	0.0769		TGA5(bZIP)/col-TGA5-DAP-Seq(GSE60143)/Homer	NNGATGACGTCATCN	0.0001	-11.03	0.001	170	0.0598	2018.9	0.043
ETS(ETS)/Promoter/Homer	AACCGGAAGT	0.001	-7.672	0.0275	204	0.25	9774.6	0.2017		TGA3(bZIP)/colamp-TGA3-DAP-Seq(GSE60143)/Homer	WTGATGACGTCATCW	0.0001	-10.93	0.0011	106	0.0373	1142.2	0.0243
EWS:FLI1-fusion(ETS)/SK_N_MC-EWS:FLI1-ChIP-Seq(SRA014231)/Homer	VACAGGAAAT	0.001	-7.656	0.0275	373	0.4571	19354.7	0.3995		AP-2gamma(AP2)/MCF7-TFAP2C-ChIP-Seq(GSE21234)/Homer	SCCTSAGGSCAW	0.0001	-10.15	0.0022	1627	0.5721	25135.2	0.535
ELF1(ETS)/Jurkat-ELF1-ChIP-Seq(SRA014231)/Homer	AVCCGGAAGT	0.001	-7.622	0.0275	299	0.3664	15100.6	0.3117		GATA19(C2C2gata)/colamp-GATA19-DAP-Seq(GSE60143)/Homer	ATCSGATCVG	0.0001	-9.833	0.0028	158	0.0556	1896.9	0.0404
EBF(EBF)/proBcell-EBF-ChIP-Seq(GSE21978)/Homer	DGTCCCYRGGGA	0.001	-7.152	0.0394	171	0.2096	8069.2	0.1665		GATA(Zf),IR4/iTreg-Gata3-ChIP-Seq(GSE20898)/Homer	NAGATWNBNATCTNN	0.0001	-9.266	0.0048	247	0.0868	3212.4	0.0684
Bach2(bZIP)/OCILy7-Bach2-ChIP-Seq(GSE44420)/Homer	TGCTGAGTCA	0.001	-7.118	0.0394	145	0.1777	6676.8	0.1378		NFE2L2(bZIP)/HepG2-NFE2L2-ChIP-Seq(Encode)/Homer	AWWWTGCTGAGTCAT	0.0001	-9.265	0.0048	145	0.051	1736	0.037
Etv2(ETS)/ES-ER71-ChIP-Seq(GSE59402)/Homer	NNAYTTCCTGHN	0.001	-6.947	0.044	540	0.6618	29486.5	0.6086		GATA(Zf),IR3/iTreg-Gata3-ChIP-Seq(GSE20898)/Homer	NNNNNBAGATAWYATCTVHN	0.001	-8.789	0.007	551	0.1937	7883.3	0.1678
Fli1(ETS)/CD8-FLI-ChIP-Seq(GSE20898)/Homer	NRYTTCCGGH	0.01	-6.442	0.0697	553	0.6777	30408.8	0.6276		BATF(bZIP)/Th17-BATF-ChIP-Seq(GSE39756)/Homer	DATGASTCAT	0.001	-8.071	0.0137	1327	0.4666	20414.1	0.4345
GABPA(ETS)/Jurkat-GABPa-ChIP-Seq(GSE17954)/Homer	RACCGGAAGT	0.01	-6.154	0.0891	482	0.5907	26180.5	0.5404		X-box(HTH)/NPC-H3K4me1-ChIP-Seq(GSE16256)/Homer	GGTTGCCATGGCAA	0.001	-7.022	0.0374	247	0.0868	3344.9	0.0712
bZIP69(bZIP)/col-bZIP69-DAP-Seq(GSE60143)/Homer	GACAGCTGKCAW	0.01	-5.876	0.1129	97	0.1189	4337.1	0.0895		Atf3(bZIP)/GBM-ATF3-ChIP-Seq(GSE33912)/Homer	DATGASTCATHN	0.001	-6.985	0.0374	1334	0.4691	20664	0.4399
bHLH28(bHLH)/col-bHLH28-DAP-Seq(GSE60143)/Homer	NHHTGTACGGAH	0.01	-5.838	0.1129	120	0.1471	5557.4	0.1147		Atf4(bZIP)/MEF-Atf4-ChIP-Seq(GSE35681)/Homer	MTGATGCAAT	0.01	-6.36	0.0669	768	0.27	11558.9	0.2461
DMRT6(DM)/Testis-DMRT6-ChIP-Seq(GSE60440)/Homer	YDGHTACAWTGTADC	0.01	-5.588	0.1394	186	0.2279	9199.8	0.1899		p73(p53)/Trachea-p73-ChIP-Seq(PRJNA310161)/Homer	NRRRCAWGTCCDGRCATGYY	0.01	-6.095	0.0839	117	0.0411	1471.1	0.0313
GATA19(C2C2gata)/colamp-GATA19-DAP-Seq(GSE60143)/Homer	ATCSGATCVG	0.01	-5.519	0.1441	54	0.0662	2191.1	0.0452		GATA3(Zf),DR8/iTreg-Gata3-ChIP-Seq(GSE20898)/Homer	AGATSTNDNNDSAGATAASN	0.01	-5.847	0.1038	224	0.0788	3075	0.0655
CAMTA1(CAMTA)/col-CAMTA1-DAP-Seq(GSE60143)/Homer	WWAACGCGTT	0.01	-5.363	0.1626	169	0.2071	8308.3	0.1715		TGA4(bZIP)/colamp-TGA4-DAP-Seq(GSE60143)/Homer	RTGACGTCAKCW	0.01	-5.808	0.1041	504	0.1772	7422.6	0.158
IRF:BATF(IRF:bZIP)/pDC-Irf8-ChIP-Seq(GSE66899)/Homer	CTTTCANTATGACTV	0.01	-5.129	0.1986	121	0.1483	5737.2	0.1184		YY1(Zf)/Promoter/Homer	CAAGATGGCGGC	0.01	-5.732	0.1087	161	0.0566	2136.2	0.0455
EWS:ERG-fusion(ETS)/CADO_ES1-EWS:ERG-ChIP-Seq(SRA014231)/Homer	ATTTCCTGTN	0.01	-5.102	0.1986	483	0.5919	26538.9	0.5478		E2F(E2F)/Hela-CellCycle-Expression/Homer	TTSGCGCGAAAA	0.01	-5.704	0.1087	60	0.0211	681.8	0.0145
SPL13(SBP)/col-SPL13-DAP-Seq(GSE60143)/Homer	WAHTGTACGGAH	0.01	-4.99	0.214	42	0.0515	1659.1	0.0342		ERE(NR),IR3/MCF7-ERa-ChIP-Seq(Unpublished)/Homer	VAGGTCACNSTGACC	0.01	-5.629	0.1129	608	0.2138	9089.5	0.1935
AT3G10030(Trihelix)/colamp-AT3G10030-DAP-Seq(GSE60143)/Homer	GCCGTTAA	0.01	-4.935	0.2192	327	0.4007	17382.7	0.3588		STAT1(Stat)/HelaS3-STAT1-ChIP-Seq(GSE12782)/Homer	NATTTCCNGGAAAT	0.01	-5.556	0.1178	725	0.2549	10966.9	0.2334
Foxa3(Forkhead)/Liver-Foxa3-ChIP-Seq(GSE77670)/Homer	BSNTGTTTACWYWGN	0.01	-4.86	0.2227	279	0.3419	14633.3	0.302		STAT5(Stat)/mCD4+-Stat5-ChIP-Seq(GSE12346)/Homer	RTTTCTNAGAAA	0.01	-5.489	0.1223	801	0.2816	12195.7	0.2596
ZBTB18(Zf)/HEK293-ZBTB18.GFP-ChIP-Seq(GSE58341)/Homer	AACATCTGGA	0.01	-4.816	0.2262	349	0.4277	18697.3	0.3859		MafK(bZIP)/C2C12-MafK-ChIP-Seq(GSE36030)/Homer	GCTGASTCAGCA	0.01	-5.103	0.1748	505	0.1776	7514.1	0.16
										Rfx1(HTH)/NPC-H3K4me1-ChIP-Seq(GSE16256)/Homer	KGTTGCCATGGCAA	0.01	-5.066	0.1763	441	0.1551	6507.1	0.1385
										TFE3(bHLH)/MEF-TFE3-ChIP-Seq(GSE75757)/Homer	GTCACGTGACYV	0.01	-5.065	0.1763	171	0.0601	2327.1	0.0495
										TGA1(bZIP)/colamp-TGA1-DAP-Seq(GSE60143)/Homer	TGACGTCAKC	0.01	-4.872	0.2027	684	0.2405	10396.2	0.2213
										DEL1(E2FDP)/colamp-DEL1-DAP-Seq(GSE60143)/Homer	TTCCCGCCAA	0.01	-4.847	0.2027	8	0.0028	46.8	0.001
										TEAD2(TEA)/Py2T-Tead2-ChIP-Seq(GSE55709)/Homer	CCWGGAATGY	0.01	-4.829	0.2027	1228	0.4318	19230.9	0.4094
										RORgt(NR)/EL4-RORgt.Flag-ChIP-Seq(GSE56019)/Homer	AAYTAGGTCA	0.01	-4.737	0.21	338	0.1188	4924.1	0.1048
										RORgt(NR)/EL4-RORgt.Flag-ChIP-Seq(GSE56019)/Homer	AAYTAGGTCA	0.01	-4.737	0.21	338	0.1188	4924.1	0.1048
										NRF1(NRF)/MCF7-NRF1-ChIP-Seq(Unpublished)/Homer	CTGCGCATGCGC	0.01	-4.669	0.2195	76	0.0267	945.6	0.0201
