# Supplementary material for: Single-cell analysis reveals transcriptomic and epigenomic impacts on the maternal–fetal interface following SARS-CoV-2 infection
Source: Nat Cell Biol. 2023 Jul 3;25(7):1047–60. doi: 10.1038/s41556-023-01169-x (PMC10344786; doi:10.1038/s41556-023-01169-x)
Supplement: Source Data Extended Data Fig. 5 — Statistical source data. [file 41556_2023_1169_MOESM11_ESM.xlsx]

## Sheet: Extended Data 5e
TBP					IFI6								IFI27								IFI44								IFITM1
	Rep1	Rep2	Rep3	Average	Rep1	Rep2	Rep3	Average	dCT	Efficiency	(E)^-dCT	FC	Rep1	Rep2	Rep3	Average	dCT	Efficiency	(E)^-dCT	FC	Rep1	Rep2	Rep3	Average	dCT	Efficiency	(E)^-dCT	FC	Rep1	Rep2	Rep3	Average	dCT	Efficiency	(E)^-dCT	FC
Cov1	26.97	31.27	31.76	30	31.05	30.19	30.57	30.6	0.6	1.51698	0.777695	1.64851	27.51	26.63	25.71	26.62	-3.38	1.67811	5.76291	1.26369	28.39	27.53	28.06	27.99	-2.01	1.35906	1.85083	1.49259	23.74	23.44	23.24	23.47	-6.53	1.7969	45.8347	1.02893
Cov2	30.28	30.1	30.34	30.24	30.57	30.11	29.88	30.19	-0.05	1.51698	1.02247	2.16738	26.36	26.89	26.63	26.63	-3.61	1.67811	6.49158	1.42347	29.05	29.43	29.2	29.23	-1.01	1.35906	1.36463	1.1005	23.21	23.12	23.13	23.15	-7.09	1.7969	63.6397	1.42863
Cov3	28.96	28.62	28.29	28.62	30.67	30.53	31.09	30.76	2.14	1.51698	0.409925	0.868936	25.15	25.15	24.86	25.05	-3.57	1.67811	6.34758	1.3919	27.64	27.37	27.22	27.41	-1.21	1.35906	1.45099	1.17014	21.86	22.04	21.92	21.94	-6.68	1.7969	50.2423	1.12788
Cov4	28.25	27.88	28.16	28.1	28.89	29.09	29.01	29	0.9	1.51698	0.687256	1.45681	24.12	24.51	24.22	24.28	-3.81	1.67811	7.1997	1.57875	26.67	27.02	26.49	26.73	-1.37	1.35906	1.52243	1.22776	21.45	21.55	21.57	21.52	-6.57	1.7969	47.1056	1.05746
Cov5	28.68	28.36	28.52	28.52	26.43	26.09	26.21	26.24	-2.28	1.51698	2.58243	5.4741	23.3	23.14	23.17	23.2	-5.32	1.67811	15.6781	3.4379	24.91	24.76	24.98	24.88	-3.64	1.35906	3.05173	2.46105	20.97	20.76	20.82	20.85	-7.67	1.7969	89.5778	2.01091
Cov6	29.15	28.53	29.75	29.14	28.97	28.98	28.83	28.93	-0.22	1.51698	1.09449	2.32004	25.67	25.64	25.65	25.65	-3.49	1.67811	6.09007	1.33543	28.51	28.11	28.92	28.51	-0.63	1.35906	1.21322	0.978397	22.56	22.77	22.73	22.69	-6.46	1.7969	43.9924	0.987574
Cov7	29.43	29.51	29.91	29.62	32.29	31.34	32.04	31.89	2.27	1.51698	0.38777	0.821973	26.1	25.9	26.34	26.11	-3.5	1.67811	6.13225	1.34468	28.57	28.94	28.73	28.75	-0.87	1.35906	1.30592	1.05316	22.89	22.99	23.08	22.99	-6.63	1.7969	48.6962	1.09317
Ctrl1	29.43	28.93	28.67	29.01	29.79	29.75	29.69	29.74	0.73	1.51698	0.736685	1.56158	23.86	23.76	24.13	23.92	-5.09	1.67811	13.9664	3.06255	26.59	26.91	26.66	26.72	-2.29	1.35906	2.01891	1.62814	21	21.32	21.26	21.19	-7.82	1.7969	97.6181	2.1914
Ctrl2	29.14	28.3	29.76	29.07	32.26	31.41	31.35	31.67	2.61	1.51698	0.33748	0.715371	26.63	26.36	26.19	26.39	-2.67	1.67811	3.99043	0.875021	27.89	27.71	27.94	27.85	-1.22	1.35906	1.45396	1.17254	22.5	22.78	22.59	22.62	-6.44	1.7969	43.65	0.979887
Ctrl3	31.7	32.19	29.09	30.99	35.63	35.67	35.4	35.57	4.57	1.51698	0.148704	0.315214	28.94	27.96	27.98	28.29	-2.7	1.67811	4.04589	0.887183	30.04	30.76	30.59	30.46	-0.53	1.35906	1.17657	0.948836	24.22	24.45	24.28	24.32	-6.68	1.7969	50.0464	1.12348
Ctrl4	27.91	27.62	27.69	27.74	27.91	28.15	27.71	27.92	0.18	1.51698	0.926447	1.96383	25.92	25.47	25.31	25.57	-2.17	1.67811	3.08041	0.675473	26.84	27.04	27.01	26.96	-0.78	1.35906	1.26906	1.02343	21.36	21.48	21.44	21.43	-6.31	1.7969	40.4479	0.908004
Ctrl5	27.56	27.57	27.55	27.56	29.17	28.98	29.05	29.07	1.51	1.51698	0.533734	1.13138	26.41	25.02	25.12	25.52	-2.04	1.67811	2.87993	0.631512	27.09	27.12	27.25	27.15	-0.41	1.35906	1.13288	0.913605	21.29	21.46	21.36	21.37	-6.19	1.7969	37.6274	0.844688
Ctrl7	26.93	26.95	26.81	26.9	32.12	30.57	30.16	30.95	4.05	1.51698	0.184685	0.391485	26.19	26.2	26.16	26.18	-0.71	1.67811	1.44668	0.317227	27.76	28.55	27.78	28.03	1.13	1.35906	0.70631	0.5696	21.87	21.82	22.52	22.07	-4.83	1.7969	16.924	0.379923
Ctrl9	28.34	28.55	28.11	28.33	29.61	32.33	29.06	30.33	2	1.51698	0.434552	0.921139	26.18	26.22	27.26	26.55	-1.78	1.67811	2.51293	0.551035	28.9	28.3	28.59	28.6	0.26	1.35906	0.922388	0.743855	22.64	22.93	22.85	22.81	-5.53	1.7969	25.5076	0.572614
