# Supplementary material for: Single-cell analysis reveals transcriptomic and epigenomic impacts on the maternal–fetal interface following SARS-CoV-2 infection
Source: Nat Cell Biol. 2023 Jul 3;25(7):1047–60. doi: 10.1038/s41556-023-01169-x (PMC10344786; doi:10.1038/s41556-023-01169-x)
Supplement: Source Data Extended Data Fig. 7 — Statistical source data. [file 41556_2023_1169_MOESM12_ESM.xlsx]

## Sheet: Extended Data 7i
Motif Name	Consensus	P-value	Log P-value	q-value (Benjamini)	# of Target Sequences with Motif(of 11320)	% of Target Sequences with Motif	# of Background Sequences with Motif(of 37567)	% of Background Sequences with Motif
TEAD(TEA)/Fibroblast-PU.1-ChIP-Seq(Unpublished)/Homer	YCWGGAATGY	1e-80	-185.8	0	1904	0.1682	4076	0.1085
TEAD2(TEA)/Py2T-Tead2-ChIP-Seq(GSE55709)/Homer	CCWGGAATGY	1e-65	-149.8	0	1474	0.1302	3102.4	0.0826
CEBP(bZIP)/ThioMac-CEBPb-ChIP-Seq(GSE21512)/Homer	ATTGCGCAAC	1e-62	-144.1	0	2325	0.2054	5517.9	0.1469
TEAD4(TEA)/Tropoblast-Tead4-ChIP-Seq(GSE37350)/Homer	CCWGGAATGY	1e-62	-143.9	0	2075	0.1833	4802.2	0.1278
GRHL2(CP2)/HBE-GRHL2-ChIP-Seq(GSE46194)/Homer	AAACYKGTTWDACMRGTTTB	1e-61	-141.3	0	1037	0.0916	1998.4	0.0532
Gata1(Zf)/K562-GATA1-ChIP-Seq(GSE18829)/Homer	SAGATAAGRV	1e-43	-99.43	0	1360	0.1201	3086	0.0821
GATA(Zf),IR3/iTreg-Gata3-ChIP-Seq(GSE20898)/Homer	NNNNNBAGATAWYATCTVHN	1e-41	-95.69	0	605	0.0534	1107	0.0295
Fosl2(bZIP)/3T3L1-Fosl2-ChIP-Seq(GSE56872)/Homer	NATGASTCABNN	1e-40	-93.99	0	760	0.0671	1503.1	0.04
Gata2(Zf)/K562-GATA2-ChIP-Seq(GSE18829)/Homer	BBCTTATCTS	1e-38	-88.95	0	1496	0.1321	3541.9	0.0943
Jun-AP1(bZIP)/K562-cJun-ChIP-Seq(GSE31477)/Homer	GATGASTCATCN	1e-33	-77.1	0	577	0.051	1114.7	0.0297
JunB(bZIP)/DendriticCells-Junb-ChIP-Seq(GSE36099)/Homer	RATGASTCAT	1e-33	-76.8	0	1214	0.1072	2832.7	0.0754
BATF(bZIP)/Th17-BATF-ChIP-Seq(GSE39756)/Homer	DATGASTCAT	1e-31	-73.44	0	1421	0.1255	3447.1	0.0918
Fra2(bZIP)/Striatum-Fra2-ChIP-Seq(GSE43429)/Homer	GGATGACTCATC	1e-30	-70.39	0	1036	0.0915	2379.1	0.0633
Fra1(bZIP)/BT549-Fra1-ChIP-Seq(GSE46166)/Homer	NNATGASTCATH	1e-29	-68.35	0	1203	0.1063	2864.7	0.0763
MITF(bHLH)/MastCells-MITF-ChIP-Seq(GSE48085)/Homer	RTCATGTGAC	1e-29	-68.18	0	1888	0.1668	4863.5	0.1295
TFE3(bHLH)/MEF-TFE3-ChIP-Seq(GSE75757)/Homer	GTCACGTGACYV	1e-28	-66.34	0	217	0.0192	302.7	0.0081
DEL1(E2FDP)/colamp-DEL1-DAP-Seq(GSE60143)/Homer	TTCCCGCCAA	1e-27	-62.43	0	19	0.0017	0.9	0
PQM-1(?)/cElegans-L3-ChIP-Seq(modEncode)/Homer	ACTGATAAGA	1e-25	-58.46	0	972	0.0859	2286.4	0.0609
Gata6(Zf)/HUG1N-GATA6-ChIP-Seq(GSE51936)/Homer	YCTTATCTBN	1e-24	-56.92	0	1998	0.1765	5314	0.1414
Gata4(Zf)/Heart-Gata4-ChIP-Seq(GSE35151)/Homer	NBWGATAAGR	1e-24	-55.76	0	2172	0.1918	5855.7	0.1559
Atf3(bZIP)/GBM-ATF3-ChIP-Seq(GSE33912)/Homer	DATGASTCATHN	1e-22	-51.72	0	1384	0.1222	3534.1	0.0941
AP-1(bZIP)/ThioMac-PU.1-ChIP-Seq(GSE21512)/Homer	VTGACTCATC	1e-22	-51.37	0	1526	0.1348	3958.2	0.1054
Bach2(bZIP)/OCILy7-Bach2-ChIP-Seq(GSE44420)/Homer	TGCTGAGTCA	1e-22	-50.89	0	427	0.0377	854.3	0.0227
At3g11280(MYBrelated)/col-At3g11280-DAP-Seq(GSE60143)/Homer	GATAAGRT	1e-21	-49.23	0	1916	0.1692	5155.7	0.1372
At5g05790(MYBrelated)/col-At5g05790-DAP-Seq(GSE60143)/Homer	AYCTTATC	1e-20	-47.42	0	1996	0.1763	5421.8	0.1443
Cbf1(bHLH)/Yeast-Cbf1-ChIP-Seq(GSE29506)/Homer	TCACGTGAYH	1e-20	-47.07	0	566	0.05	1242.8	0.0331
Atf4(bZIP)/MEF-Atf4-ChIP-Seq(GSE35681)/Homer	MTGATGCAAT	1e-19	-45.46	0	762	0.0673	1794.4	0.0478
HLF(bZIP)/HSC-HLF.Flag-ChIP-Seq(GSE69817)/Homer	RTTATGYAAB	1e-19	-43.92	0	2035	0.1797	5586.1	0.1487
JunD(bZIP)/K562-JunD-ChIP-Seq/Homer	ATGACGTCATCN	1e-17	-41.05	0	184	0.0163	298.6	0.0079
IRF2(IRF)/Erythroblas-IRF2-ChIP-Seq(GSE36985)/Homer	GAAASYGAAASY	1e-17	-39.64	0	287	0.0253	551	0.0147
AP-2alpha(AP2)/Hela-AP2alpha-ChIP-Seq(GSE31477)/Homer	ATGCCCTGAGGC	1e-16	-37.17	0	1328	0.1173	3525.8	0.0939
CArG(MADS)/PUER-Srf-ChIP-Seq(Sullivan_et_al.)/Homer	CCATATATGGNM	1e-14	-33.2	0	649	0.0573	1573.9	0.0419
STAT1(Stat)/HelaS3-STAT1-ChIP-Seq(GSE12782)/Homer	NATTTCCNGGAAAT	1e-14	-32.63	0	648	0.0572	1575.5	0.0419
Chop(bZIP)/MEF-Chop-ChIP-Seq(GSE35681)/Homer	ATTGCATCAT	1e-12	-28.5	0	608	0.0537	1498	0.0399
GATA3(Zf),DR8/iTreg-Gata3-ChIP-Seq(GSE20898)/Homer	AGATSTNDNNDSAGATAASN	1e-12	-27.65	0	207	0.0183	404	0.0108
Nrf2(bZIP)/Lymphoblast-Nrf2-ChIP-Seq(GSE37589)/Homer	HTGCTGAGTCAT	1e-11	-27.5	0	126	0.0111	208.4	0.0055
NF-E2(bZIP)/K562-NFE2-ChIP-Seq(GSE31477)/Homer	GATGACTCAGCA	1e-11	-25.84	0	136	0.012	237.9	0.0063
Stat3(Stat)/mES-Stat3-ChIP-Seq(GSE11431)/Homer	CTTCCGGGAA	1e-11	-25.82	0	818	0.0722	2137.8	0.0569
c-Jun-CRE(bZIP)/K562-cJun-ChIP-Seq(GSE31477)/Homer	ATGACGTCATCY	1e-10	-24.93	0	860	0.076	2272.1	0.0605
USF1(bHLH)/GM12878-Usf1-ChIP-Seq(GSE32465)/Homer	SGTCACGTGR	1e-10	-23.89	0	796	0.0703	2094.5	0.0558
Esrrb(NR)/mES-Esrrb-ChIP-Seq(GSE11431)/Homer	KTGACCTTGA	1e-10	-23.39	0	1322	0.1168	3693.4	0.0983
CRE(bZIP)/Promoter/Homer	CSGTGACGTCAC	1e-09	-22.71	0	329	0.0291	757.6	0.0202
CEBP:AP1(bZIP)/ThioMac-CEBPb-ChIP-Seq(GSE21512)/Homer	DRTGTTGCAA	1e-09	-22.69	0	1638	0.1447	4682.1	0.1246
REB1/SacCer-Promoters/Homer	KCCGGGTAAYRR	1e-09	-20.94	0	339	0.0299	798.1	0.0212
TGA4(bZIP)/colamp-TGA4-DAP-Seq(GSE60143)/Homer	RTGACGTCAKCW	1e-09	-20.86	0	445	0.0393	1099.7	0.0293
AARE(HLH)/mES-cMyc-ChIP-Seq/Homer	GATTGCATCA	1e-08	-20.72	0	277	0.0245	629	0.0167
ETS(ETS)/Promoter/Homer	AACCGGAAGT	1e-08	-20.72	0	432	0.0382	1063.7	0.0283
TGA1(bZIP)/colamp-TGA1-DAP-Seq(GSE60143)/Homer	TGACGTCAKC	1e-08	-20.56	0	628	0.0555	1635.4	0.0435
NFY(CCAAT)/Promoter/Homer	RGCCAATSRG	1e-08	-20.14	0	1376	0.1215	3913.8	0.1042
Bach1(bZIP)/K562-Bach1-ChIP-Seq(GSE31477)/Homer	AWWNTGCTGAGTCAT	1e-08	-19.79	0	119	0.0105	220	0.0059
PAX3:FKHR-fusion(Paired,Homeobox)/Rh4-PAX3:FKHR-ChIP-Seq(GSE19063)/Homer	ACCRTGACTAATTNN	1e-08	-19.57	0	473	0.0418	1192.6	0.0317
SF1(NR)/H295R-Nr5a1-ChIP-Seq(GSE44220)/Homer	CAAGGHCANV	1e-08	-19.49	0	900	0.0795	2463.3	0.0656
At5g08520(MYBrelated)/colamp-At5g08520-DAP-Seq(GSE60143)/Homer	ADBSTTATCY	1e-08	-19.16	0	2120	0.1872	6266.3	0.1668
E-box(bHLH)/Promoter/Homer	SSGGTCACGTGA	1e-08	-18.8	0	123	0.0109	233.2	0.0062
TGA6(bZIP)/colamp-TGA6-DAP-Seq(GSE60143)/Homer	TGACGTCABC	1e-08	-18.61	0	802	0.0708	2179.1	0.058
GATA3(Zf)/iTreg-Gata3-ChIP-Seq(GSE20898)/Homer	AGATAASR	1e-08	-18.49	0	3128	0.2763	9506.2	0.253
YY1(Zf)/Promoter/Homer	CAAGATGGCGGC	1e-07	-18.13	0	156	0.0138	320	0.0085
ELT-3(Gata)/cElegans-L1-ELT3-ChIP-Seq(modEncode)/Homer	AWTGATAAGA	1e-07	-17.87	0	1013	0.0895	2832.1	0.0754
REM16(ABI3VP1)/col-REM16-DAP-Seq(GSE60143)/Homer	DTTTTTSCCGSMAAA	1e-07	-17.19	0	7	0.0006	0	0
AP-2gamma(AP2)/MCF7-TFAP2C-ChIP-Seq(GSE21234)/Homer	SCCTSAGGSCAW	1e-07	-17.1	0	1546	0.1365	4500.9	0.1198
Atf7(bZIP)/3T3L1-Atf7-ChIP-Seq(GSE56872)/Homer	NGRTGACGTCAY	1e-07	-16.6	0	1492	0.1318	4341.8	0.1156
Atf2(bZIP)/3T3L1-Atf2-ChIP-Seq(GSE56872)/Homer	NRRTGACGTCAT	1e-06	-16.11	0	806	0.0712	2227.6	0.0593
IRF4(IRF)/GM12878-IRF4-ChIP-Seq(GSE32465)/Homer	ACTGAAACCA	1e-06	-14.3	0	926	0.0818	2624.3	0.0699
TGA10(bZIP)/colamp-TGA10-DAP-Seq(GSE60143)/Homer	ATGACGTC	1e-06	-14.3	0	817	0.0722	2289.2	0.0609
Nr5a2(NR)/Pancreas-LRH1-ChIP-Seq(GSE34295)/Homer	BTCAAGGTCA	1e-06	-14.05	0	1256	0.1109	3654.7	0.0973
GATA(Zf),IR4/iTreg-Gata3-ChIP-Seq(GSE20898)/Homer	NAGATWNBNATCTNN	1e-06	-14.04	0	198	0.0175	458.2	0.0122
VRN1(ABI3VP1)/col-VRN1-DAP-Seq(GSE60143)/Homer	TTTTTTTTTT	1e-06	-14.01	0	1833	0.1619	5475.9	0.1458
Usf2(bHLH)/C2C12-Usf2-ChIP-Seq(GSE36030)/Homer	GTCACGTGGT	1e-06	-13.95	0	1032	0.0911	2958.6	0.0788
ZNF41(Zf)/HEK293-ZNF41.GFP-ChIP-Seq(GSE58341)/Homer	CCTCATGGTGYCYTWYTCCCTTGTG	1e-05	-13.53	0	76	0.0067	139.4	0.0037
Atf1(bZIP)/K562-ATF1-ChIP-Seq(GSE31477)/Homer	GATGACGTCA	1e-05	-13.52	0	1984	0.1752	5968.4	0.1589
dHNF4(NR)/Fly-HNF4-ChIP-Seq(GSE73675)/Homer	GGTCCAAAGTCCAMT	1e-05	-13.23	0	92	0.0081	180.1	0.0048
ELF1(ETS)/Jurkat-ELF1-ChIP-Seq(SRA014231)/Homer	AVCCGGAAGT	1e-05	-12.85	0	653	0.0577	1811	0.0482
RFX(HTH)/K562-RFX3-ChIP-Seq(SRA012198)/Homer	CGGTTGCCATGGCAAC	1e-05	-12.57	0	104	0.0092	214.3	0.0057
Rfx2(HTH)/LoVo-RFX2-ChIP-Seq(GSE49402)/Homer	GTTGCCATGGCAACM	1e-05	-12.21	0.0001	123	0.0109	266	0.0071
Brn2(POU,Homeobox)/NPC-Brn2-ChIP-Seq(GSE35496)/Homer	ATGAATATTC	1e-05	-12.1	0.0001	247	0.0218	612.3	0.0163
E2FA(E2FDP)/colamp-E2FA-DAP-Seq(GSE60143)/Homer	WWTGGCGCCAWWWNN	1e-05	-12.1	0.0001	885	0.0782	2537.9	0.0676
T1ISRE(IRF)/ThioMac-Ifnb-Expression/Homer	ACTTTCGTTTCT	0.0001	-11.29	0.0002	34	0.003	49.7	0.0013
GATA19(C2C2gata)/colamp-GATA19-DAP-Seq(GSE60143)/Homer	ATCSGATCVG	0.0001	-11.15	0.0002	112	0.0099	243.5	0.0065
TGA5(bZIP)/col-TGA5-DAP-Seq(GSE60143)/Homer	NNGATGACGTCATCN	0.0001	-10.75	0.0003	127	0.0112	286.4	0.0076
Nr5a2(NR)/mES-Nr5a2-ChIP-Seq(GSE19019)/Homer	BTCAAGGTCA	0.0001	-10.62	0.0003	851	0.0752	2460.4	0.0655
AT4G00250(GeBP)/col-AT4G00250-DAP-Seq(GSE60143)/Homer	WDTGGATAAKRT	0.0001	-10.17	0.0004	1235	0.1091	3675.4	0.0978
IDD2(C2H2)/colamp-IDD2-DAP-Seq(GSE60143)/Homer	HAVAAAAMGACAAAA	0.0001	-10.09	0.0005	337	0.0298	897.3	0.0239
Unknown5/Drosophila-Promoters/Homer	GCTGATAASV	0.0001	-9.744	0.0007	974	0.086	2863.3	0.0762
X-box(HTH)/NPC-H3K4me1-ChIP-Seq(GSE16256)/Homer	GGTTGCCATGGCAA	0.0001	-9.685	0.0007	169	0.0149	411.1	0.0109
NFkB-p65-Rel(RHD)/ThioMac-LPS-Expression(GSE23622)/Homer	GGAAATTCCC	0.001	-8.585	0.002	111	0.0098	257.9	0.0069
GATA:SCL(Zf,bHLH)/Ter119-SCL-ChIP-Seq(GSE18720)/Homer	CRGCTGBNGNSNNSAGATAA	0.001	-8.331	0.0026	201	0.0178	516.9	0.0138
Brn1(POU,Homeobox)/NPC-Brn1-ChIP-Seq(GSE35496)/Homer	TATGCWAATBAV	0.001	-8.086	0.0033	660	0.0583	1917.8	0.051
GT3a(Trihelix)/col-GT3a-DAP-Seq(GSE60143)/Homer	WNACACGTGTYWWAW	0.001	-7.879	0.004	345	0.0305	952	0.0253
Ronin(THAP)/ES-Thap11-ChIP-Seq(GSE51522)/Homer	RACTACAACTCCCAGVAKGC	0.001	-7.849	0.004	28	0.0025	45.1	0.0012
ERE(NR),IR3/MCF7-ERa-ChIP-Seq(Unpublished)/Homer	VAGGTCACNSTGACC	0.001	-7.807	0.0042	457	0.0404	1294.9	0.0345
VDR(NR),DR3/GM10855-VDR+vitD-ChIP-Seq(GSE22484)/Homer	ARAGGTCANWGAGTTCANNN	0.001	-7.604	0.005	387	0.0342	1083.8	0.0288
NF1:FOXA1(CTF,Forkhead)/LNCAP-FOXA1-ChIP-Seq(GSE27824)/Homer	WNTGTTTRYTTTGGCA	0.001	-7.601	0.005	113	0.01	270.7	0.0072
FEA4(bZIP)/Corn-FEA4-ChIP-Seq(GSE61954)/Homer	TGACGTCACS	0.001	-7.215	0.0073	2625	0.2318	8241.1	0.2194
BIM1(bHLH)/colamp-BIM1-DAP-Seq(GSE60143)/Homer	NNNNNNVTCACGTGM	0.001	-7.184	0.0074	194	0.0171	508.8	0.0135
Hoxb4(Homeobox)/ES-Hoxb4-ChIP-Seq(GSE34014)/Homer	TGATTRATGGCY	0.001	-7.124	0.0078	372	0.0329	1045.1	0.0278
BIM3(bHLH)/col-BIM3-DAP-Seq(GSE60143)/Homer	TWVTCACGTGAB	0.01	-6.889	0.0098	205	0.0181	545	0.0145
ISRE(IRF)/ThioMac-LPS-Expression(GSE23622)/Homer	AGTTTCASTTTC	0.01	-6.78	0.0108	134	0.0118	337.3	0.009
CEBP:CEBP(bZIP)/MEF-Chop-ChIP-Seq(GSE35681)/Homer	NTNATGCAAYMNNHTGMAAY	0.01	-6.698	0.0116	397	0.0351	1129.6	0.0301
PU.1:IRF8(ETS:IRF)/pDC-Irf8-ChIP-Seq(GSE66899)/Homer	GGAAGTGAAAST	0.01	-6.693	0.0116	353	0.0312	994	0.0265
E2F1(E2F)/Hela-E2F1-ChIP-Seq(GSE22478)/Homer	CWGGCGGGAA	0.01	-6.428	0.0149	312	0.0276	873.9	0.0233
Rfx1(HTH)/NPC-H3K4me1-ChIP-Seq(GSE16256)/Homer	KGTTGCCATGGCAA	0.01	-6.258	0.0175	298	0.0263	833.4	0.0222
TGA3(bZIP)/colamp-TGA3-DAP-Seq(GSE60143)/Homer	WTGATGACGTCATCW	0.01	-6.257	0.0175	67	0.0059	152.5	0.0041
SPCH(bHLH)/Seedling-SPCH-ChIP-Seq(GSE57497)/Homer	WNBCACGTGA	0.01	-6.149	0.0191	1636	0.1445	5079.7	0.1352
MafK(bZIP)/C2C12-MafK-ChIP-Seq(GSE36030)/Homer	GCTGASTCAGCA	0.01	-5.98	0.0224	425	0.0375	1229.9	0.0327
Stat3+il21(Stat)/CD4-Stat3-ChIP-Seq(GSE19198)/Homer	SVYTTCCNGGAARB	0.01	-5.972	0.0224	1080	0.0954	3299.7	0.0878
SOC1(MADS)/Seedling-SOC1-ChIP-Seq(GSE45846)/Homer	TWCCAWWTWTGG	0.01	-5.955	0.0225	771	0.0681	2317	0.0617
JKD(C2H2)/col-JKD-DAP-Seq(GSE60143)/Homer	TTTTGTCGTTTT	0.01	-5.928	0.023	415	0.0367	1199	0.0319
SpiB(ETS)/OCILY3-SPIB-ChIP-Seq(GSE56857)/Homer	AAAGRGGAAGTG	0.01	-5.722	0.0279	395	0.0349	1141.2	0.0304
bZIP50(bZIP)/colamp-bZIP50-DAP-Seq(GSE60143)/Homer	GATGACGTCA	0.01	-5.595	0.0314	1345	0.1188	4162.5	0.1108
IRF1(IRF)/PBMC-IRF1-ChIP-Seq(GSE43036)/Homer	GAAAGTGAAAGT	0.01	-5.568	0.032	277	0.0245	780.4	0.0208
DMRT6(DM)/Testis-DMRT6-ChIP-Seq(GSE60440)/Homer	YDGHTACAWTGTADC	0.01	-5.491	0.0342	434	0.0383	1267.3	0.0337
HDG7(HB)/col-HDG7-DAP-Seq(GSE60143)/Homer	WGCATTTAATGC	0.01	-5.441	0.0357	425	0.0375	1240.4	0.033
Otx2(Homeobox)/EpiLC-Otx2-ChIP-Seq(GSE56098)/Homer	NYTAATCCYB	0.01	-5.428	0.0358	1873	0.1654	5875.2	0.1564
E2F7(E2F)/Hela-E2F7-ChIP-Seq(GSE32673)/Homer	VDTTTCCCGCCA	0.01	-5.366	0.0378	149	0.0132	396.7	0.0106
SVP(MADS)/col-SVP-DAP-Seq(GSE60143)/Homer	ANTTWCCHAATTTGG	0.01	-5.273	0.0411	1189	0.105	3672.9	0.0978
Unknown1/Arabidopsis-Promoters/Homer	RGGGTAWWWTHGTAA	0.01	-5.269	0.0411	188	0.0166	514.6	0.0137
ELF5(ETS)/T47D-ELF5-ChIP-Seq(GSE30407)/Homer	ACVAGGAAGT	0.01	-5.226	0.0424	1209	0.1068	3738.4	0.0995
ZNF136(Zf)/HEK293-ZNF136.GFP-ChIP-Seq(GSE58341)/Homer	YTKGATAHAGTATTCTWGGTNGGCA	0.01	-5.184	0.0438	396	0.035	1155.1	0.0307
Six1(Homeobox)/Myoblast-Six1-ChIP-Chip(GSE20150)/Homer	GKVTCADRTTWC	0.01	-4.972	0.0537	439	0.0388	1294.8	0.0345
bHLH157(bHLH)/col-bHLH157-DAP-Seq(GSE60143)/Homer	KACACGTCTCTY	0.01	-4.866	0.0592	264	0.0233	752.5	0.02
MYB119(MYB)/colamp-MYB119-DAP-Seq(GSE60143)/Homer	YRACCGTTACDD	0.01	-4.844	0.06	475	0.042	1410.9	0.0376
NUC(C2H2)/col-NUC-DAP-Seq(GSE60143)/Homer	HAVAAAACGACAAAA	0.01	-4.836	0.06	228	0.0201	642.4	0.0171
At1g14580(C2H2)/colamp-At1g14580-DAP-Seq(GSE60143)/Homer	CASAAAAMGACAAAA	0.01	-4.819	0.0606	713	0.063	2164.7	0.0576
