# Supplementary material for: Single-cell analysis reveals transcriptomic and epigenomic impacts on the maternal–fetal interface following SARS-CoV-2 infection
Source: Nat Cell Biol. 2023 Jul 3;25(7):1047–60. doi: 10.1038/s41556-023-01169-x (PMC10344786; doi:10.1038/s41556-023-01169-x)
Supplement: Source Data Extended Data Fig. 8 — Statistical source data. [file 41556_2023_1169_MOESM13_ESM.xlsx]

## Sheet: Extended Data 8e
	luciferase-1	luciferase-2	luciferase-3	renilla-1	renilla-2	renilla-3	luci/renilla-1	luci/renilla-2	luci/renilla-3	average(luci/renilla)	FoldChange	STDEV
enhancer+gfp	55384	23896	27084	6550	2257	2182	8.45557	10.5875	12.4125	10.4852	1	0.188879
enhancer+PSG1	82820	80309	81530	7766	6067	6440	10.6644	13.237	12.6599	12.1871	1.16232	0.136252
enhancer+PSG4	88837	168169	225577	7405	15422	14142	11.9969	10.9045	15.9509	12.9507	1.23515	0.19757
enhancer+PSG5	1684386	1547078	1652670	15048	16645	13376	111.934	92.9455	123.555	109.478	10.4412	2.31116
enhancer+PSG6	1973420	2242757	1743897	21892	28884	17486	90.1434	77.647	99.731	89.1738	8.50475	1.75388
enhancer+PSG7	49808	581434	37000	9225	14580	8375	5.39924	39.8789	4.41791	4.90858	0.468144	0.19984
enhancer+PSG8	481593	633420	660018	9199	12298	8318	52.3528	51.5059	79.3482	61.069	5.82431	0.830153

## Sheet: Extended Data 8f
PSG	Sample	RPKM	Experiment	Type
PSG8-1	Ctrl1	33.6	snRNA	ST.Ctrl
PSG8-2	Ctrl1	33.6	snRNA	ST.Ctrl
PSG6	Ctrl1	114.99	snRNA	ST.Ctrl
PSG9	Ctrl1	147.43	snRNA	ST.Ctrl
PSG5	Ctrl1	165.36	snRNA	ST.Ctrl
PSG3	Ctrl1	366.57	snRNA	ST.Ctrl
PSG7	Ctrl1	12.38	snRNA	ST.Ctrl
PSG1	Ctrl1	461.43	snRNA	ST.Ctrl
PSG2	Ctrl1	114.87	snRNA	ST.Ctrl
PSG11	Ctrl1	65.71	snRNA	ST.Ctrl
PSG4	Ctrl1	639.96	snRNA	ST.Ctrl
PSG8-1	Ctrl2	144.95	snRNA	ST.Ctrl
PSG8-2	Ctrl2	144.95	snRNA	ST.Ctrl
PSG6	Ctrl2	736.35	snRNA	ST.Ctrl
PSG9	Ctrl2	611.44	snRNA	ST.Ctrl
PSG5	Ctrl2	728.7	snRNA	ST.Ctrl
PSG3	Ctrl2	1362.52	snRNA	ST.Ctrl
PSG7	Ctrl2	104.38	snRNA	ST.Ctrl
PSG1	Ctrl2	2098.72	snRNA	ST.Ctrl
PSG2	Ctrl2	341.06	snRNA	ST.Ctrl
PSG11	Ctrl2	284.21	snRNA	ST.Ctrl
PSG4	Ctrl2	2839.61	snRNA	ST.Ctrl
PSG8-1	Ctrl3	110.72	snRNA	ST.Ctrl
PSG8-2	Ctrl3	110.72	snRNA	ST.Ctrl
PSG6	Ctrl3	311.53	snRNA	ST.Ctrl
PSG9	Ctrl3	157.81	snRNA	ST.Ctrl
PSG5	Ctrl3	372.29	snRNA	ST.Ctrl
PSG3	Ctrl3	306.54	snRNA	ST.Ctrl
PSG7	Ctrl3	87.91	snRNA	ST.Ctrl
PSG1	Ctrl3	894.65	snRNA	ST.Ctrl
PSG2	Ctrl3	192.67	snRNA	ST.Ctrl
PSG11	Ctrl3	197.07	snRNA	ST.Ctrl
PSG4	Ctrl3	658	snRNA	ST.Ctrl
PSG8-1	Ctrl5	96.2	snRNA	ST.Ctrl
PSG8-2	Ctrl5	96.2	snRNA	ST.Ctrl
PSG6	Ctrl5	329.66	snRNA	ST.Ctrl
PSG9	Ctrl5	1416.38	snRNA	ST.Ctrl
PSG5	Ctrl5	1186.94	snRNA	ST.Ctrl
PSG3	Ctrl5	1408.96	snRNA	ST.Ctrl
PSG7	Ctrl5	23.49	snRNA	ST.Ctrl
PSG1	Ctrl5	1232.87	snRNA	ST.Ctrl
PSG2	Ctrl5	1029.93	snRNA	ST.Ctrl
PSG11	Ctrl5	102.04	snRNA	ST.Ctrl
PSG4	Ctrl5	2248.42	snRNA	ST.Ctrl
PSG8-1	Ctrl7	155.65	snRNA	ST.Ctrl
PSG8-2	Ctrl7	155.65	snRNA	ST.Ctrl
PSG6	Ctrl7	943.81	snRNA	ST.Ctrl
PSG9	Ctrl7	608.64	snRNA	ST.Ctrl
PSG5	Ctrl7	1348.05	snRNA	ST.Ctrl
PSG3	Ctrl7	1775.07	snRNA	ST.Ctrl
PSG7	Ctrl7	104.88	snRNA	ST.Ctrl
PSG1	Ctrl7	2794.32	snRNA	ST.Ctrl
PSG2	Ctrl7	602.89	snRNA	ST.Ctrl
PSG11	Ctrl7	436.99	snRNA	ST.Ctrl
PSG4	Ctrl7	1543.46	snRNA	ST.Ctrl
PSG8-1	Ctrl9	205.66	snRNA	ST.Ctrl
PSG8-2	Ctrl9	205.66	snRNA	ST.Ctrl
PSG6	Ctrl9	808.48	snRNA	ST.Ctrl
PSG9	Ctrl9	2625.48	snRNA	ST.Ctrl
PSG5	Ctrl9	1244.28	snRNA	ST.Ctrl
PSG3	Ctrl9	2886.84	snRNA	ST.Ctrl
PSG7	Ctrl9	56.91	snRNA	ST.Ctrl
PSG1	Ctrl9	3195.05	snRNA	ST.Ctrl
PSG2	Ctrl9	520.08	snRNA	ST.Ctrl
PSG11	Ctrl9	866.91	snRNA	ST.Ctrl
PSG4	Ctrl9	2514.6	snRNA	ST.Ctrl
PSG8-1	Cov3	5.38	snRNA	ST.Cov
PSG8-2	Cov3	5.38	snRNA	ST.Cov
PSG6	Cov3	9.81	snRNA	ST.Cov
PSG9	Cov3	9.29	snRNA	ST.Cov
PSG5	Cov3	11.51	snRNA	ST.Cov
PSG3	Cov3	26.98	snRNA	ST.Cov
PSG7	Cov3	4.88	snRNA	ST.Cov
PSG1	Cov3	18.36	snRNA	ST.Cov
PSG2	Cov3	7.22	snRNA	ST.Cov
PSG11	Cov3	8.43	snRNA	ST.Cov
PSG4	Cov3	32.07	snRNA	ST.Cov
PSG8-1	Cov4	82.7	snRNA	ST.Cov
PSG8-2	Cov4	82.7	snRNA	ST.Cov
PSG6	Cov4	284.91	snRNA	ST.Cov
PSG9	Cov4	68.23	snRNA	ST.Cov
PSG5	Cov4	412.53	snRNA	ST.Cov
PSG3	Cov4	782.58	snRNA	ST.Cov
PSG7	Cov4	37.19	snRNA	ST.Cov
PSG1	Cov4	582.71	snRNA	ST.Cov
PSG2	Cov4	229.83	snRNA	ST.Cov
PSG11	Cov4	281.15	snRNA	ST.Cov
PSG4	Cov4	104.48	snRNA	ST.Cov
PSG8-1	Cov5	21.93	snRNA	ST.Cov
PSG8-2	Cov5	21.93	snRNA	ST.Cov
PSG6	Cov5	76.55	snRNA	ST.Cov
PSG9	Cov5	41.51	snRNA	ST.Cov
PSG5	Cov5	84.25	snRNA	ST.Cov
PSG3	Cov5	95.45	snRNA	ST.Cov
PSG7	Cov5	7.8	snRNA	ST.Cov
PSG1	Cov5	66.53	snRNA	ST.Cov
PSG2	Cov5	54.68	snRNA	ST.Cov
PSG11	Cov5	63.55	snRNA	ST.Cov
PSG4	Cov5	91.4	snRNA	ST.Cov
PSG8-1	Cov6	23.16	snRNA	ST.Cov
PSG8-2	Cov6	23.16	snRNA	ST.Cov
PSG6	Cov6	55.69	snRNA	ST.Cov
PSG9	Cov6	14.99	snRNA	ST.Cov
PSG5	Cov6	86.78	snRNA	ST.Cov
PSG3	Cov6	152.41	snRNA	ST.Cov
PSG7	Cov6	15.33	snRNA	ST.Cov
PSG1	Cov6	87.6	snRNA	ST.Cov
PSG2	Cov6	36.9	snRNA	ST.Cov
PSG11	Cov6	41.95	snRNA	ST.Cov
PSG4	Cov6	110.97	snRNA	ST.Cov
PSG8-1	Cov7	67.11	snRNA	ST.Cov
PSG8-2	Cov7	67.11	snRNA	ST.Cov
PSG6	Cov7	121.36	snRNA	ST.Cov
PSG9	Cov7	33.75	snRNA	ST.Cov
PSG5	Cov7	168.91	snRNA	ST.Cov
PSG3	Cov7	366.73	snRNA	ST.Cov
PSG7	Cov7	27.43	snRNA	ST.Cov
PSG1	Cov7	218.43	snRNA	ST.Cov
PSG2	Cov7	50.78	snRNA	ST.Cov
PSG11	Cov7	95.66	snRNA	ST.Cov
PSG4	Cov7	354.5	snRNA	ST.Cov
PSG3	Cov3	0.136161	snATAC	ST.Cov
PSG8-2	Cov3	0.154238	snATAC	ST.Cov
PSG8-1	Cov3	0.202821	snATAC	ST.Cov
PSG1	Cov3	0.0677989	snATAC	ST.Cov
PSG6	Cov3	0.00844193	snATAC	ST.Cov
PSG7	Cov3	0.20036	snATAC	ST.Cov
PSG11	Cov3	0.313126	snATAC	ST.Cov
PSG2	Cov3	0.188514	snATAC	ST.Cov
PSG5	Cov3	0.15087	snATAC	ST.Cov
PSG4	Cov3	0.15998	snATAC	ST.Cov
PSG9	Cov3	0.0768717	snATAC	ST.Cov
PSG3	Ctrl1	0.63349	snATAC	ST.Ctrl
PSG8-2	Ctrl1	0.365856	snATAC	ST.Ctrl
PSG8-1	Ctrl1	0.977787	snATAC	ST.Ctrl
PSG1	Ctrl1	0.699668	snATAC	ST.Ctrl
PSG6	Ctrl1	0.729373	snATAC	ST.Ctrl
PSG7	Ctrl1	0.507521	snATAC	ST.Ctrl
PSG11	Ctrl1	0.735554	snATAC	ST.Ctrl
PSG2	Ctrl1	0.871247	snATAC	ST.Ctrl
PSG5	Ctrl1	0.403099	snATAC	ST.Ctrl
PSG4	Ctrl1	0.400847	snATAC	ST.Ctrl
PSG9	Ctrl1	0.538821	snATAC	ST.Ctrl
PSG3	Ctrl2	0.728888	snATAC	ST.Ctrl
PSG8-2	Ctrl2	0.502357	snATAC	ST.Ctrl
PSG8-1	Ctrl2	2.93072	snATAC	ST.Ctrl
PSG1	Ctrl2	1.43793	snATAC	ST.Ctrl
PSG6	Ctrl2	2.54701	snATAC	ST.Ctrl
PSG7	Ctrl2	1.48412	snATAC	ST.Ctrl
PSG11	Ctrl2	1.39305	snATAC	ST.Ctrl
PSG2	Ctrl2	1.52355	snATAC	ST.Ctrl
PSG5	Ctrl2	0.959949	snATAC	ST.Ctrl
PSG4	Ctrl2	0.913017	snATAC	ST.Ctrl
PSG9	Ctrl2	0.784873	snATAC	ST.Ctrl
PSG3	Ctrl3	0.983622	snATAC	ST.Ctrl
PSG8-2	Ctrl3	0.735928	snATAC	ST.Ctrl
PSG8-1	Ctrl3	1.11765	snATAC	ST.Ctrl
PSG1	Ctrl3	0.686488	snATAC	ST.Ctrl
PSG6	Ctrl3	1.53009	snATAC	ST.Ctrl
PSG7	Ctrl3	0.900877	snATAC	ST.Ctrl
PSG11	Ctrl3	0.921994	snATAC	ST.Ctrl
PSG2	Ctrl3	1.17152	snATAC	ST.Ctrl
PSG5	Ctrl3	0.677464	snATAC	ST.Ctrl
PSG4	Ctrl3	0.224524	snATAC	ST.Ctrl
PSG9	Ctrl3	0.750671	snATAC	ST.Ctrl
PSG3	Cov4	0.127047	snATAC	ST.Cov
PSG8-2	Cov4	0.29379	snATAC	ST.Cov
PSG8-1	Cov4	0.448185	snATAC	ST.Cov
PSG1	Cov4	0.324675	snATAC	ST.Cov
PSG6	Cov4	0.427508	snATAC	ST.Cov
PSG7	Cov4	0.334665	snATAC	ST.Cov
PSG11	Cov4	0.405095	snATAC	ST.Cov
PSG2	Cov4	0.443995	snATAC	ST.Cov
PSG5	Cov4	0.148175	snATAC	ST.Cov
PSG4	Cov4	0.00682223	snATAC	ST.Cov
PSG9	Cov4	0.24779	snATAC	ST.Cov
PSG3	Cov5	0.218746	snATAC	ST.Cov
PSG8-2	Cov5	0.248564	snATAC	ST.Cov
PSG8-1	Cov5	0.265907	snATAC	ST.Cov
PSG1	Cov5	0.209833	snATAC	ST.Cov
PSG6	Cov5	0.235425	snATAC	ST.Cov
PSG7	Cov5	0.104588	snATAC	ST.Cov
PSG11	Cov5	0.219374	snATAC	ST.Cov
PSG2	Cov5	0.344276	snATAC	ST.Cov
PSG5	Cov5	0.128628	snATAC	ST.Cov
PSG4	Cov5	0.0861237	snATAC	ST.Cov
PSG9	Cov5	0.176076	snATAC	ST.Cov
PSG3	Cov6	0.268184	snATAC	ST.Cov
PSG8-2	Cov6	0.17882	snATAC	ST.Cov
PSG8-1	Cov6	0.500252	snATAC	ST.Cov
PSG1	Cov6	0.354892	snATAC	ST.Cov
PSG6	Cov6	0.222794	snATAC	ST.Cov
PSG7	Cov6	0.259695	snATAC	ST.Cov
PSG11	Cov6	0.437416	snATAC	ST.Cov
PSG2	Cov6	0.377494	snATAC	ST.Cov
PSG5	Cov6	0.106422	snATAC	ST.Cov
PSG4	Cov6	0.0604129	snATAC	ST.Cov
PSG9	Cov6	0.186622	snATAC	ST.Cov
PSG3	Cov7	0.184961	snATAC	ST.Cov
PSG8-2	Cov7	0.274997	snATAC	ST.Cov
PSG8-1	Cov7	0.537179	snATAC	ST.Cov
PSG1	Cov7	0.283325	snATAC	ST.Cov
PSG6	Cov7	0.321814	snATAC	ST.Cov
PSG7	Cov7	0.226917	snATAC	ST.Cov
PSG11	Cov7	0.265022	snATAC	ST.Cov
PSG2	Cov7	0.39253	snATAC	ST.Cov
PSG5	Cov7	0.225209	snATAC	ST.Cov
PSG4	Cov7	0.0547645	snATAC	ST.Cov
PSG9	Cov7	0.293603	snATAC	ST.Cov
PSG3	Ctrl5	0.97695	snATAC	ST.Ctrl
PSG8-2	Ctrl5	0.948852	snATAC	ST.Ctrl
PSG8-1	Ctrl5	1.09601	snATAC	ST.Ctrl
PSG1	Ctrl5	0.59252	snATAC	ST.Ctrl
PSG6	Ctrl5	1.30776	snATAC	ST.Ctrl
PSG7	Ctrl5	0.696087	snATAC	ST.Ctrl
PSG11	Ctrl5	0.893851	snATAC	ST.Ctrl
PSG2	Ctrl5	1.2963	snATAC	ST.Ctrl
PSG5	Ctrl5	1.07742	snATAC	ST.Ctrl
PSG4	Ctrl5	1.27643	snATAC	ST.Ctrl
PSG9	Ctrl5	0.933303	snATAC	ST.Ctrl
PSG3	Ctrl7	0.912397	snATAC	ST.Ctrl
PSG8-2	Ctrl7	0.856837	snATAC	ST.Ctrl
PSG8-1	Ctrl7	2.39849	snATAC	ST.Ctrl
PSG1	Ctrl7	1.45854	snATAC	ST.Ctrl
PSG6	Ctrl7	2.72208	snATAC	ST.Ctrl
PSG7	Ctrl7	1.46697	snATAC	ST.Ctrl
PSG11	Ctrl7	1.39338	snATAC	ST.Ctrl
PSG2	Ctrl7	1.34659	snATAC	ST.Ctrl
PSG5	Ctrl7	1.03788	snATAC	ST.Ctrl
PSG4	Ctrl7	0.551341	snATAC	ST.Ctrl
PSG9	Ctrl7	1.01628	snATAC	ST.Ctrl
PSG3	Ctrl9	1.20611	snATAC	ST.Ctrl
PSG8-2	Ctrl9	0.858871	snATAC	ST.Ctrl
PSG8-1	Ctrl9	1.71555	snATAC	ST.Ctrl
PSG1	Ctrl9	0.983363	snATAC	ST.Ctrl
PSG6	Ctrl9	2.12706	snATAC	ST.Ctrl
PSG7	Ctrl9	1.21503	snATAC	ST.Ctrl
PSG11	Ctrl9	1.63403	snATAC	ST.Ctrl
PSG2	Ctrl9	1.57122	snATAC	ST.Ctrl
PSG5	Ctrl9	0.992136	snATAC	ST.Ctrl
PSG4	Ctrl9	1.5447	snATAC	ST.Ctrl
PSG9	Ctrl9	1.06109	snATAC	ST.Ctrl

## Sheet: Extended Data 8g
PSG	Sample	RPKM	Experiment	Type
PSG8-1	Ctrl1	33.6	snRNA	Ctrl
PSG8-2	Ctrl1	33.6	snRNA	Ctrl
PSG6	Ctrl1	114.99	snRNA	Ctrl
PSG9	Ctrl1	147.43	snRNA	Ctrl
PSG5	Ctrl1	165.36	snRNA	Ctrl
PSG3	Ctrl1	366.57	snRNA	Ctrl
PSG7	Ctrl1	12.38	snRNA	Ctrl
PSG1	Ctrl1	461.43	snRNA	Ctrl
PSG2	Ctrl1	114.87	snRNA	Ctrl
PSG11	Ctrl1	65.71	snRNA	Ctrl
PSG4	Ctrl1	639.96	snRNA	Ctrl
PSG8-1	Ctrl2	144.95	snRNA	Ctrl
PSG8-2	Ctrl2	144.95	snRNA	Ctrl
PSG6	Ctrl2	736.35	snRNA	Ctrl
PSG9	Ctrl2	611.44	snRNA	Ctrl
PSG5	Ctrl2	728.7	snRNA	Ctrl
PSG3	Ctrl2	1362.52	snRNA	Ctrl
PSG7	Ctrl2	104.38	snRNA	Ctrl
PSG1	Ctrl2	2098.72	snRNA	Ctrl
PSG2	Ctrl2	341.06	snRNA	Ctrl
PSG11	Ctrl2	284.21	snRNA	Ctrl
PSG4	Ctrl2	2839.61	snRNA	Ctrl
PSG8-1	Ctrl3	110.72	snRNA	Ctrl
PSG8-2	Ctrl3	110.72	snRNA	Ctrl
PSG6	Ctrl3	311.53	snRNA	Ctrl
PSG9	Ctrl3	157.81	snRNA	Ctrl
PSG5	Ctrl3	372.29	snRNA	Ctrl
PSG3	Ctrl3	306.54	snRNA	Ctrl
PSG7	Ctrl3	87.91	snRNA	Ctrl
PSG1	Ctrl3	894.65	snRNA	Ctrl
PSG2	Ctrl3	192.67	snRNA	Ctrl
PSG11	Ctrl3	197.07	snRNA	Ctrl
PSG4	Ctrl3	658	snRNA	Ctrl
PSG8-1	Ctrl4	6.88	snRNA	Ctrl
PSG8-2	Ctrl4	6.88	snRNA	Ctrl
PSG6	Ctrl4	18.64	snRNA	Ctrl
PSG9	Ctrl4	8.07	snRNA	Ctrl
PSG5	Ctrl4	28.41	snRNA	Ctrl
PSG3	Ctrl4	32.07	snRNA	Ctrl
PSG7	Ctrl4	5.41	snRNA	Ctrl
PSG1	Ctrl4	30.25	snRNA	Ctrl
PSG2	Ctrl4	9.15	snRNA	Ctrl
PSG11	Ctrl4	22.94	snRNA	Ctrl
PSG4	Ctrl4	32.79	snRNA	Ctrl
PSG8-1	Cov2	34.59	snRNA	Cov
PSG8-2	Cov2	34.59	snRNA	Cov
PSG6	Cov2	81.03	snRNA	Cov
PSG9	Cov2	47.19	snRNA	Cov
PSG5	Cov2	115.73	snRNA	Cov
PSG3	Cov2	190.09	snRNA	Cov
PSG7	Cov2	15.5	snRNA	Cov
PSG1	Cov2	315.91	snRNA	Cov
PSG2	Cov2	92.93	snRNA	Cov
PSG11	Cov2	97.36	snRNA	Cov
PSG4	Cov2	263.92	snRNA	Cov
PSG8-1	Cov3	5.38	snRNA	Cov
PSG8-2	Cov3	5.38	snRNA	Cov
PSG6	Cov3	9.81	snRNA	Cov
PSG9	Cov3	9.29	snRNA	Cov
PSG5	Cov3	11.51	snRNA	Cov
PSG3	Cov3	26.98	snRNA	Cov
PSG7	Cov3	4.88	snRNA	Cov
PSG1	Cov3	18.36	snRNA	Cov
PSG2	Cov3	7.22	snRNA	Cov
PSG11	Cov3	8.43	snRNA	Cov
PSG4	Cov3	32.07	snRNA	Cov
PSG8-1	Cov4	82.7	snRNA	Cov
PSG8-2	Cov4	82.7	snRNA	Cov
PSG6	Cov4	284.91	snRNA	Cov
PSG9	Cov4	68.23	snRNA	Cov
PSG5	Cov4	412.53	snRNA	Cov
PSG3	Cov4	782.58	snRNA	Cov
PSG7	Cov4	37.19	snRNA	Cov
PSG1	Cov4	582.71	snRNA	Cov
PSG2	Cov4	229.83	snRNA	Cov
PSG11	Cov4	281.15	snRNA	Cov
PSG4	Cov4	104.48	snRNA	Cov
PSG8-1	Cov6	23.16	snRNA	Cov
PSG8-2	Cov6	23.16	snRNA	Cov
PSG6	Cov6	55.69	snRNA	Cov
PSG9	Cov6	14.99	snRNA	Cov
PSG5	Cov6	86.78	snRNA	Cov
PSG3	Cov6	152.41	snRNA	Cov
PSG7	Cov6	15.33	snRNA	Cov
PSG1	Cov6	87.6	snRNA	Cov
PSG2	Cov6	36.9	snRNA	Cov
PSG11	Cov6	41.95	snRNA	Cov
PSG4	Cov6	110.97	snRNA	Cov
PSG8-1	Cov7	67.11	snRNA	Cov
PSG8-2	Cov7	67.11	snRNA	Cov
PSG6	Cov7	121.36	snRNA	Cov
PSG9	Cov7	33.75	snRNA	Cov
PSG5	Cov7	168.91	snRNA	Cov
PSG3	Cov7	366.73	snRNA	Cov
PSG7	Cov7	27.43	snRNA	Cov
PSG1	Cov7	218.43	snRNA	Cov
PSG2	Cov7	50.78	snRNA	Cov
PSG11	Cov7	95.66	snRNA	Cov
PSG4	Cov7	354.5	snRNA	Cov
PSG3	Ctrl1	0.529692	H3K27ac	Ctrl
PSG8-2	Ctrl1	1.06239	H3K27ac	Ctrl
PSG8-1	Ctrl1	2.42576	H3K27ac	Ctrl
PSG1	Ctrl1	0.961595	H3K27ac	Ctrl
PSG6	Ctrl1	1.29915	H3K27ac	Ctrl
PSG7	Ctrl1	1.33365	H3K27ac	Ctrl
PSG11	Ctrl1	2.46078	H3K27ac	Ctrl
PSG2	Ctrl1	1.24344	H3K27ac	Ctrl
PSG5	Ctrl1	0.998728	H3K27ac	Ctrl
PSG4	Ctrl1	0.970303	H3K27ac	Ctrl
PSG9	Ctrl1	1.98687	H3K27ac	Ctrl
PSG3	Ctrl2	2.06749	H3K27ac	Ctrl
PSG8-2	Ctrl2	0.345559	H3K27ac	Ctrl
PSG8-1	Ctrl2	7.25897	H3K27ac	Ctrl
PSG1	Ctrl2	1.56387	H3K27ac	Ctrl
PSG6	Ctrl2	3.944	H3K27ac	Ctrl
PSG7	Ctrl2	3.47033	H3K27ac	Ctrl
PSG11	Ctrl2	3.20163	H3K27ac	Ctrl
PSG2	Ctrl2	2.58848	H3K27ac	Ctrl
PSG5	Ctrl2	2.92367	H3K27ac	Ctrl
PSG4	Ctrl2	3.47168	H3K27ac	Ctrl
PSG9	Ctrl2	1.93879	H3K27ac	Ctrl
PSG3	Ctrl3	1.26818	H3K27ac	Ctrl
PSG8-2	Ctrl3	1.6957	H3K27ac	Ctrl
PSG8-1	Ctrl3	2.32308	H3K27ac	Ctrl
PSG1	Ctrl3	1.53482	H3K27ac	Ctrl
PSG6	Ctrl3	2.07361	H3K27ac	Ctrl
PSG7	Ctrl3	0.851467	H3K27ac	Ctrl
PSG11	Ctrl3	1.17831	H3K27ac	Ctrl
PSG2	Ctrl3	5.16018	H3K27ac	Ctrl
PSG5	Ctrl3	3.18818	H3K27ac	Ctrl
PSG4	Ctrl3	0.774361	H3K27ac	Ctrl
PSG9	Ctrl3	1.18923	H3K27ac	Ctrl
PSG3	Ctrl4	0.553932	H3K27ac	Ctrl
PSG8-2	Ctrl4	0.833252	H3K27ac	Ctrl
PSG8-1	Ctrl4	1.77574	H3K27ac	Ctrl
PSG1	Ctrl4	0.7542	H3K27ac	Ctrl
PSG6	Ctrl4	0.905736	H3K27ac	Ctrl
PSG7	Ctrl4	0.557872	H3K27ac	Ctrl
PSG11	Ctrl4	0.900685	H3K27ac	Ctrl
PSG2	Ctrl4	1.30034	H3K27ac	Ctrl
PSG5	Ctrl4	0.391662	H3K27ac	Ctrl
PSG4	Ctrl4	0.507353	H3K27ac	Ctrl
PSG9	Ctrl4	0.649311	H3K27ac	Ctrl
PSG3	Cov2	0.939169	H3K27ac	Cov
PSG8-2	Cov2	0.941829	H3K27ac	Cov
PSG8-1	Cov2	1.07524	H3K27ac	Cov
PSG1	Cov2	1.70495	H3K27ac	Cov
PSG6	Cov2	0.767819	H3K27ac	Cov
PSG7	Cov2	2.36462	H3K27ac	Cov
PSG11	Cov2	1.30892	H3K27ac	Cov
PSG2	Cov2	1.54328	H3K27ac	Cov
PSG5	Cov2	0.664046	H3K27ac	Cov
PSG4	Cov2	0.860196	H3K27ac	Cov
PSG9	Cov2	1.32106	H3K27ac	Cov
PSG3	Cov3	0.260859	H3K27ac	Cov
PSG8-2	Cov3	0	H3K27ac	Cov
PSG8-1	Cov3	0.955696	H3K27ac	Cov
PSG1	Cov3	0.23678	H3K27ac	Cov
PSG6	Cov3	0	H3K27ac	Cov
PSG7	Cov3	1.05086	H3K27ac	Cov
PSG11	Cov3	0.242373	H3K27ac	Cov
PSG2	Cov3	2.2045	H3K27ac	Cov
PSG5	Cov3	0	H3K27ac	Cov
PSG4	Cov3	0	H3K27ac	Cov
PSG9	Cov3	0	H3K27ac	Cov
PSG3	Cov4	2.09684	H3K27ac	Cov
PSG8-2	Cov4	1.57709	H3K27ac	Cov
PSG8-1	Cov4	4.56124	H3K27ac	Cov
PSG1	Cov4	0.713732	H3K27ac	Cov
PSG6	Cov4	0.857138	H3K27ac	Cov
PSG7	Cov4	1.31985	H3K27ac	Cov
PSG11	Cov4	1.21765	H3K27ac	Cov
PSG2	Cov4	2.95337	H3K27ac	Cov
PSG5	Cov4	1.23549	H3K27ac	Cov
PSG4	Cov4	0	H3K27ac	Cov
PSG9	Cov4	0.737366	H3K27ac	Cov
PSG3	Cov6	1.73354	H3K27ac	Cov
PSG8-2	Cov6	0.965808	H3K27ac	Cov
PSG8-1	Cov6	2.82271	H3K27ac	Cov
PSG1	Cov6	1.39869	H3K27ac	Cov
PSG6	Cov6	0	H3K27ac	Cov
PSG7	Cov6	1.74587	H3K27ac	Cov
PSG11	Cov6	2.14759	H3K27ac	Cov
PSG2	Cov6	1.98951	H3K27ac	Cov
PSG5	Cov6	0.544762	H3K27ac	Cov
PSG4	Cov6	0.882096	H3K27ac	Cov
PSG9	Cov6	1.98688	H3K27ac	Cov
PSG3	Cov7	0.771716	H3K27ac	Cov
PSG8-2	Cov7	0.515935	H3K27ac	Cov
PSG8-1	Cov7	0.942432	H3K27ac	Cov
PSG1	Cov7	0.700481	H3K27ac	Cov
PSG6	Cov7	0	H3K27ac	Cov
PSG7	Cov7	0.518136	H3K27ac	Cov
PSG11	Cov7	0.478018	H3K27ac	Cov
PSG2	Cov7	1.69082	H3K27ac	Cov
PSG5	Cov7	0.48502	H3K27ac	Cov
PSG4	Cov7	0.471216	H3K27ac	Cov
PSG9	Cov7	0.48245	H3K27ac	Cov
