# Supplementary material for: Single-cell analysis reveals transcriptomic and epigenomic impacts on the maternal–fetal interface following SARS-CoV-2 infection
Source: Nat Cell Biol. 2023 Jul 3;25(7):1047–60. doi: 10.1038/s41556-023-01169-x (PMC10344786; doi:10.1038/s41556-023-01169-x)
Supplement: Source Data Extended Data Fig. 10 — Statistical source data. [file 41556_2023_1169_MOESM14_ESM.xlsx]

## Sheet: Extended Data 10d
Chr	ST_Ctrl.RPKM	ST_Cov.RPKM	Type
chr1:1420769-1422770	2.89585	3.06002	GATA2_target_TSS
chr1:18901724-18903725	11.7163	7.04956	GATA2_target_TSS
chr1:22023558-22025559	3.90771	3.99874	GATA2_target_TSS
chr1:26168908-26170909	5.47859	4.71658	GATA2_target_TSS
chr1:28667732-28669733	6.13076	3.8929	GATA2_target_TSS
chr1:36384896-36386897	16.6442	10.832	GATA2_target_TSS
chr1:40978688-40980689	5.56565	3.03702	GATA2_target_TSS
chr1:43932320-43934321	2.93098	3.30851	GATA2_target_TSS
chr1:44030467-44032468	4.00775	3.13365	GATA2_target_TSS
chr1:62783132-62785133	10.9358	8.44382	GATA2_target_TSS
chr1:74732152-74734153	3.69083	3.92051	GATA2_target_TSS
chr1:75785197-75787198	5.15708	6.48817	GATA2_target_TSS
chr1:83998150-84000151	2.33837	2.79313	GATA2_target_TSS
chr1:87327880-87329881	7.88034	5.87616	GATA2_target_TSS
chr1:94120148-94122149	1.06761	1.09517	GATA2_target_TSS
chr1:110337506-110339507	21.6333	10.7722	GATA2_target_TSS
chr1:116110755-116112756	1.26999	1.94185	GATA2_target_TSS
chr1:117121587-117123588	12.5227	7.50971	GATA2_target_TSS
chr1:117209960-117211961	8.5623	6.76426	GATA2_target_TSS
chr1:153612145-153614146	1.11038	0.998534	GATA2_target_TSS
chr1:167720192-167722193	3.91229	3.34532	GATA2_target_TSS
chr1:183022420-183024421	5.40757	5.45282	GATA2_target_TSS
chr1:185316273-185318274	9.80785	6.2903	GATA2_target_TSS
chr1:212431920-212433921	3.2647	3.2901	GATA2_target_TSS
chr1:214551449-214553450	8.72954	7.57873	GATA2_target_TSS
chr1:220527183-220529184	2.34295	2.79774	GATA2_target_TSS
chr1:220785913-220787914	4.20631	3.98493	GATA2_target_TSS
chr1:231039254-231041255	5.21665	4.21961	GATA2_target_TSS
chr1:240611155-240613156	2.38953	2.01547	GATA2_target_TSS
chr1:241531134-241533135	4.0887	3.22568	GATA2_target_TSS
chr1:241639254-241641255	6.64624	4.7764	GATA2_target_TSS
chr10:24951606-24953607	0.862186	1.17339	GATA2_target_TSS
chr10:30433021-30435022	13.8477	9.03742	GATA2_target_TSS
chr10:80077646-80079647	7.02655	5.19974	GATA2_target_TSS
chr10:80077912-80079913	7.11896	5.22275	GATA2_target_TSS
chr10:90920276-90922277	11.0274	5.96359	GATA2_target_TSS
chr11:7512298-7514299	2.30476	2.13972	GATA2_target_TSS
chr11:22829299-22831300	2.59038	2.95879	GATA2_target_TSS
chr11:59614774-59616775	21.4241	8.83035	GATA2_target_TSS
chr11:61966634-61968635	2.23909	2.04308	GATA2_target_TSS
chr11:62840809-62842810	11.3253	9.35953	GATA2_target_TSS
chr11:73263505-73265506	2.65376	4.06776	GATA2_target_TSS
chr11:112225367-112227368	4.67138	3.41894	GATA2_target_TSS
chr12:6374045-6376046	0.79651	1.38046	GATA2_target_TSS
chr12:6376730-6378731	1.42425	2.01547	GATA2_target_TSS
chr12:10722323-10724324	4.18034	3.68583	GATA2_target_TSS
chr12:51046962-51048963	8.88075	6.73205	GATA2_target_TSS
chr12:52947871-52949872	9.11138	5.77953	GATA2_target_TSS
chr12:52948954-52950955	7.6352	5.26876	GATA2_target_TSS
chr12:69469349-69471350	3.86418	3.10144	GATA2_target_TSS
chr12:71438798-71440799	1.07449	1.11817	GATA2_target_TSS
chr12:93376883-93378884	8.1354	5.90838	GATA2_target_TSS
chr12:93568814-93570815	7.47635	5.6783	GATA2_target_TSS
chr12:114683175-114685176	19.2232	12.7785	GATA2_target_TSS
chr13:46210871-46212872	1.67702	2.28696	GATA2_target_TSS
chr13:60162928-60164929	5.36022	3.63982	GATA2_target_TSS
chr13:99085625-99087626	3.38689	2.67349	GATA2_target_TSS
chr14:49851821-49853822	4.33155	3.33151	GATA2_target_TSS
chr14:55579888-55581889	3.56177	3.34992	GATA2_target_TSS
chr14:59918713-59920714	2.70798	2.16272	GATA2_target_TSS
chr14:73566620-73568621	1.606	1.83141	GATA2_target_TSS
chr14:74492756-74494757	9.94149	7.96066	GATA2_target_TSS
chr14:74493177-74495178	9.62227	7.69837	GATA2_target_TSS
chr14:88823153-88825154	3.6725	4.12298	GATA2_target_TSS
chr14:105485317-105487318	7.20143	5.70591	GATA2_target_TSS
chr15:55742152-55744153	2.90807	2.57686	GATA2_target_TSS
chr15:56733086-56735087	4.55302	4.33465	GATA2_target_TSS
chr15:68276745-68278746	7.20601	5.48043	GATA2_target_TSS
chr15:70097176-70099177	9.4367	6.06943	GATA2_target_TSS
chr15:96324938-96326939	1.05769	1.29303	GATA2_target_TSS
chr15:96326361-96328362	2.57052	2.78393	GATA2_target_TSS
chr16:30095915-30097916	5.10897	3.08303	GATA2_target_TSS
chr16:30948068-30950069	3.00276	2.6827	GATA2_target_TSS
chr16:53432977-53434978	4.94173	4.21961	GATA2_target_TSS
chr16:67415833-67417834	9.34048	5.92678	GATA2_target_TSS
chr16:68263516-68265517	10.7731	6.98514	GATA2_target_TSS
chr16:68736292-68738293	3.10738	2.19493	GATA2_target_TSS
chr16:71288715-71290716	9.72002	6.14766	GATA2_target_TSS
chr16:74606144-74608145	5.37702	5.04329	GATA2_target_TSS
chr16:88452280-88454281	2.14439	1.73938	GATA2_target_TSS
chr17:9643698-9645699	8.41949	5.9958	GATA2_target_TSS
chr17:10197551-10199552	3.22423	2.33298	GATA2_target_TSS
chr17:19647136-19649137	1.60524	1.31144	GATA2_target_TSS
chr17:41527308-41529309	10.8159	7.45449	GATA2_target_TSS
chr17:42535241-42537242	6.42478	4.56012	GATA2_target_TSS
chr17:49967970-49969971	5.4763	3.20267	GATA2_target_TSS
chr17:57849056-57851057	5.67103	7.4729	GATA2_target_TSS
chr17:59330655-59332656	3.96652	2.45722	GATA2_target_TSS
chr17:61862521-61864522	2.66598	2.44342	GATA2_target_TSS
chr17:73311005-73313006	8.83722	7.03575	GATA2_target_TSS
chr17:76264348-76266349	13.1092	5.75192	GATA2_target_TSS
chr17:78377649-78379650	2.36586	1.91424	GATA2_target_TSS
chr18:499722-501723	4.0971	3.16586	GATA2_target_TSS
chr18:3410608-3412609	2.81948	3.17046	GATA2_target_TSS
chr18:6928966-6930967	1.17071	1.56912	GATA2_target_TSS
chr18:9474009-9476010	11.4872	9.2767	GATA2_target_TSS
chr18:22168392-22170393	1.40363	1.68876	GATA2_target_TSS
chr18:22168878-22170879	1.54567	1.74398	GATA2_target_TSS
chr18:58043226-58045227	2.4827	2.33298	GATA2_target_TSS
chr18:74596870-74598871	6.58668	3.96653	GATA2_target_TSS
chr19:5577349-5579350	5.1861	4.56012	GATA2_target_TSS
chr19:11088362-11090363	3.784	3.84228	GATA2_target_TSS
chr19:15331545-15333546	3.35176	2.50324	GATA2_target_TSS
chr19:18322274-18324275	8.53175	6.44676	GATA2_target_TSS
chr19:38830841-38832842	17.1628	13.5653	GATA2_target_TSS
chr19:43780257-43782258	4.90201	4.08156	GATA2_target_TSS
chr19:48871421-48873422	13.8736	8.44842	GATA2_target_TSS
chr19:50332515-50334516	5.78787	4.46349	GATA2_target_TSS
chr19:51570283-51572284	4.59807	3.2901	GATA2_target_TSS
chr19:52138938-52140939	5.64889	5.30557	GATA2_target_TSS
chr19:52689496-52691497	7.7528	7.10478	GATA2_target_TSS
chr19:52896693-52898694	7.98191	8.16313	GATA2_target_TSS
chr19:57848859-57850860	3.31587	3.24408	GATA2_target_TSS
chr19:57888074-57890075	3.6473	3.10144	GATA2_target_TSS
chr2:9002709-9004710	1.94278	1.29763	GATA2_target_TSS
chr2:9950693-9952694	9.14574	4.38066	GATA2_target_TSS
chr2:24359714-24361715	2.49492	2.27316	GATA2_target_TSS
chr2:27211027-27213028	11.1389	6.65843	GATA2_target_TSS
chr2:30145941-30147942	16.2158	10.7906	GATA2_target_TSS
chr2:43994989-43996990	4.93791	3.48797	GATA2_target_TSS
chr2:46292667-46294668	1.71292	2.51244	GATA2_target_TSS
chr2:66432452-66434453	4.1834	3.74105	GATA2_target_TSS
chr2:66432470-66434471	4.2338	3.81468	GATA2_target_TSS
chr2:69643425-69645426	8.76009	6.8839	GATA2_target_TSS
chr2:84459045-84461046	4.20554	3.93892	GATA2_target_TSS
chr2:157874862-157876863	7.47941	6.34092	GATA2_target_TSS
chr2:172083740-172085741	1.0363	0.989331	GATA2_target_TSS
chr2:172554373-172556374	5.76191	5.48964	GATA2_target_TSS
chr2:191244185-191246186	2.66293	1.96486	GATA2_target_TSS
chr2:218291586-218293587	6.0628	5.25036	GATA2_target_TSS
chr2:227324151-227326152	4.62556	3.93892	GATA2_target_TSS
chr2:233353507-233355508	2.93021	2.6827	GATA2_target_TSS
chr20:775015-777016	1.48229	1.71177	GATA2_target_TSS
chr20:832715-834716	3.9795	3.37753	GATA2_target_TSS
chr20:2523702-2525703	3.19139	2.88977	GATA2_target_TSS
chr20:11889723-11891724	5.2724	4.09997	GATA2_target_TSS
chr20:17681295-17683296	14.4716	7.98827	GATA2_target_TSS
chr20:33730657-33732658	6.68977	4.99727	GATA2_target_TSS
chr20:49712878-49714879	2.27269	2.00167	GATA2_target_TSS
chr20:63215139-63217140	4.5744	2.88056	GATA2_target_TSS
chr21:26170128-26172129	2.93785	2.17653	GATA2_target_TSS
chr21:36078389-36080390	7.61	6.12925	GATA2_target_TSS
chr21:44872903-44874904	9.81472	6.54339	GATA2_target_TSS
chr22:28882572-28884573	6.73177	4.50951	GATA2_target_TSS
chr22:29580327-29582328	4.97991	3.50177	GATA2_target_TSS
chr22:37198385-37200386	11.1153	11.5637	GATA2_target_TSS
chr22:45307968-45309969	2.68202	2.34678	GATA2_target_TSS
chr3:11136093-11138094	2.34753	2.56766	GATA2_target_TSS
chr3:53346586-53348587	9.14803	7.55112	GATA2_target_TSS
chr3:57169306-57171307	1.58615	2.07529	GATA2_target_TSS
chr3:61560569-61562570	6.74399	5.63688	GATA2_target_TSS
chr3:66132610-66134611	1.16536	1.14118	GATA2_target_TSS
chr3:112085335-112087336	2.90501	3.22108	GATA2_target_TSS
chr3:120093417-120095418	20.9246	12.8107	GATA2_target_TSS
chr3:123584300-123586301	9.67497	9.2859	GATA2_target_TSS
chr3:126474891-126476892	7.62145	4.88223	GATA2_target_TSS
chr3:127597267-127599268	5.2281	3.52018	GATA2_target_TSS
chr3:127597410-127599411	5.22428	3.49257	GATA2_target_TSS
chr3:128492185-128494186	3.92986	3.32691	GATA2_target_TSS
chr3:128878596-128880597	9.42677	5.65529	GATA2_target_TSS
chr3:151084697-151086698	4.97609	3.97573	GATA2_target_TSS
chr3:188152284-188154285	4.55454	4.33465	GATA2_target_TSS
chr3:188153057-188155058	4.2506	3.74565	GATA2_target_TSS
chr3:194632689-194634690	2.38495	2.6919	GATA2_target_TSS
chr4:1711344-1713345	7.23732	3.78707	GATA2_target_TSS
chr4:39976956-39978957	6.99219	5.26416	GATA2_target_TSS
chr4:53365066-53367067	5.58245	3.53398	GATA2_target_TSS
chr4:78550747-78552748	5.09904	3.96653	GATA2_target_TSS
chr4:85474150-85476151	7.12354	7.70298	GATA2_target_TSS
chr4:105893775-105895776	0.927098	1.04455	GATA2_target_TSS
chr4:128808700-128810701	4.39952	4.30704	GATA2_target_TSS
chr4:173167811-173169812	1.39676	1.22401	GATA2_target_TSS
chr4:188108603-188110604	4.30329	3.5984	GATA2_target_TSS
chr5:31638131-31640132	1.05616	1.09056	GATA2_target_TSS
chr5:41509628-41511629	0.604065	1.03074	GATA2_target_TSS
chr5:42422439-42424440	2.61558	3.19347	GATA2_target_TSS
chr5:50664899-50666900	1.30817	1.4909	GATA2_target_TSS
chr5:52988340-52990341	1.15315	1.13658	GATA2_target_TSS
chr5:61331258-61333259	1.12718	1.09977	GATA2_target_TSS
chr5:76402285-76404286	7.96663	5.78874	GATA2_target_TSS
chr5:116573934-116575935	8.22857	7.7766	GATA2_target_TSS
chr5:119451473-119453474	3.32274	3.91131	GATA2_target_TSS
chr5:122842439-122844440	1.33108	1.45409	GATA2_target_TSS
chr5:131170735-131172736	3.61599	3.45576	GATA2_target_TSS
chr5:136131845-136133846	2.08024	2.30077	GATA2_target_TSS
chr5:142012041-142014042	3.56941	3.26709	GATA2_target_TSS
chr5:150112372-150114373	10.0843	8.32878	GATA2_target_TSS
chr5:150600080-150602081	1.63426	2.3974	GATA2_target_TSS
chr5:151685975-151687976	3.01651	2.75172	GATA2_target_TSS
chr5:173887349-173889350	14.6029	9.5758	GATA2_target_TSS
chr6:1608915-1610916	2.08177	1.5047	GATA2_target_TSS
chr6:10434015-10436016	2.46208	2.02008	GATA2_target_TSS
chr6:11381348-11383349	1.72743	1.73018	GATA2_target_TSS
chr6:24401908-24403909	3.66716	3.64442	GATA2_target_TSS
chr6:37818727-37820728	12.2592	7.7812	GATA2_target_TSS
chr6:46651915-46653916	5.10973	4.09997	GATA2_target_TSS
chr6:75748192-75750193	3.26317	3.22568	GATA2_target_TSS
chr6:121434595-121436596	1.09969	1.38966	GATA2_target_TSS
chr6:137866214-137868215	15.3804	9.46536	GATA2_target_TSS
chr6:143449695-143451696	6.0712	5.33778	GATA2_target_TSS
chr6:143449805-143451806	7.0319	5.85316	GATA2_target_TSS
chr6:150864549-150866550	3.74581	3.27169	GATA2_target_TSS
chr6:166341576-166343577	1.66022	1.34365	GATA2_target_TSS
chr7:2843308-2845309	8.46684	4.33005	GATA2_target_TSS
chr7:12685856-12687857	14.2341	9.14786	GATA2_target_TSS
chr7:17939501-17941502	5.7138	4.26563	GATA2_target_TSS
chr7:20216404-20218405	4.12536	4.53252	GATA2_target_TSS
chr7:28957330-28959331	2.17494	2.21334	GATA2_target_TSS
chr7:30503841-30505842	10.2279	5.83935	GATA2_target_TSS
chr7:37448249-37450250	3.29907	3.03241	GATA2_target_TSS
chr7:44747581-44749582	5.86042	3.18426	GATA2_target_TSS
chr7:94906202-94908203	3.15168	3.10604	GATA2_target_TSS
chr7:102362872-102364873	7.77877	6.98974	GATA2_target_TSS
chr7:103148560-103150561	1.5304	1.4909	GATA2_target_TSS
chr7:105013190-105015191	9.26029	6.8701	GATA2_target_TSS
chr7:114085327-114087328	3.83975	3.86529	GATA2_target_TSS
chr7:124764792-124766793	4.97151	4.93745	GATA2_target_TSS
chr7:135210534-135212535	8.7578	6.40074	GATA2_target_TSS
chr8:17496088-17498089	5.04635	3.65362	GATA2_target_TSS
chr8:17799917-17801918	8.25759	4.92825	GATA2_target_TSS
chr8:19757029-19759030	8.10791	6.64922	GATA2_target_TSS
chr8:22986417-22988418	3.8932	3.67203	GATA2_target_TSS
chr8:23456695-23458696	3.36092	2.402	GATA2_target_TSS
chr8:38727186-38729187	3.36627	3.2993	GATA2_target_TSS
chr8:42540926-42542927	3.42049	2.76552	GATA2_target_TSS
chr8:42895946-42897947	6.38354	4.04015	GATA2_target_TSS
chr8:42896290-42898291	5.78176	3.67203	GATA2_target_TSS
chr8:97774057-97776058	2.14668	1.83141	GATA2_target_TSS
chr8:102411759-102413760	7.98649	4.82241	GATA2_target_TSS
chr8:130442674-130444675	3.89168	2.84375	GATA2_target_TSS
chr8:141307305-141309306	3.27463	1.73018	GATA2_target_TSS
chr9:89604012-89606013	8.04605	4.1874	GATA2_target_TSS
chr9:105243622-105245623	8.8502	7.85022	GATA2_target_TSS
chr9:109497313-109499314	2.99512	1.91884	GATA2_target_TSS
chr9:111895814-111897815	3.42202	3.63522	GATA2_target_TSS
chr9:130692721-130694722	4.23762	3.69043	GATA2_target_TSS
chr9:136244841-136246842	2.61252	1.5001	GATA2_target_TSS
chrX:7146237-7148238	5.68478	3.5846	GATA2_target_TSS
chrX:24148173-24150174	3.37391	2.14432	GATA2_target_TSS
chrX:68646666-68648667	2.10392	1.90964	GATA2_target_TSS
chrX:105821539-105823540	4.9906	3.60761	GATA2_target_TSS
chrX:106999212-107001213	6.63402	3.5938	GATA2_target_TSS
chrX:112839815-112841816	4.00852	3.97113	GATA2_target_TSS
chrX:132488968-132490969	2.81872	2.22254	GATA2_target_TSS
chrX:134795395-134797396	1.61669	1.34825	GATA2_target_TSS
chr1:1420769-1422770	0.330365	0.395733	GATA2_target_TSS_shuffle_ave
chr1:18901724-18903725	0.98613	0.996233	GATA2_target_TSS_shuffle_ave
chr1:22023558-22025559	1.56897	1.1421	GATA2_target_TSS_shuffle_ave
chr1:26168908-26170909	0.232233	0.237439	GATA2_target_TSS_shuffle_ave
chr1:28667732-28669733	1.56102	1.31328	GATA2_target_TSS_shuffle_ave
chr1:36384896-36386897	0.361829	0.369043	GATA2_target_TSS_shuffle_ave
chr1:40978688-40980689	0.21589	0.23882	GATA2_target_TSS_shuffle_ave
chr1:43932320-43934321	0.258274	0.255846	GATA2_target_TSS_shuffle_ave
chr1:44030467-44032468	0.154949	0.151391	GATA2_target_TSS_shuffle_ave
chr1:62783132-62785133	0.0775891	0.0768457	GATA2_target_TSS_shuffle_ave
chr1:74732152-74734153	0.152887	0.176699	GATA2_target_TSS_shuffle_ave
chr1:75785197-75787198	0.425136	0.470737	GATA2_target_TSS_shuffle_ave
chr1:83998150-84000151	0.212912	0.229617	GATA2_target_TSS_shuffle_ave
chr1:87327880-87329881	0.228033	0.27011	GATA2_target_TSS_shuffle_ave
chr1:94120148-94122149	0.290119	0.362141	GATA2_target_TSS_shuffle_ave
chr1:110337506-110339507	0.277061	0.334532	GATA2_target_TSS_shuffle_ave
chr1:116110755-116112756	0.198249	0.23836	GATA2_target_TSS_shuffle_ave
chr1:117121587-117123588	1.61112	1.55716	GATA2_target_TSS_shuffle_ave
chr1:117209960-117211961	0.336245	0.421501	GATA2_target_TSS_shuffle_ave
chr1:153612145-153614146	1.00851	0.900061	GATA2_target_TSS_shuffle_ave
chr1:167720192-167722193	0.409557	0.484082	GATA2_target_TSS_shuffle_ave
chr1:183022420-183024421	0.222992	0.248023	GATA2_target_TSS_shuffle_ave
chr1:185316273-185318274	0.257281	0.247563	GATA2_target_TSS_shuffle_ave
chr1:212431920-212433921	0.12066	0.156912	GATA2_target_TSS_shuffle_ave
chr1:214551449-214553450	0.199242	0.192804	GATA2_target_TSS_shuffle_ave
chr1:220527183-220529184	0.253616	0.258146	GATA2_target_TSS_shuffle_ave
chr1:220785913-220787914	0.306691	0.317046	GATA2_target_TSS_shuffle_ave
chr1:231039254-231041255	0.417424	0.433465	GATA2_target_TSS_shuffle_ave
chr1:240611155-240613156	0.249874	0.257226	GATA2_target_TSS_shuffle_ave
chr1:241531134-241533135	0.473095	0.375946	GATA2_target_TSS_shuffle_ave
chr1:241639254-241641255	0.847065	0.912485	GATA2_target_TSS_shuffle_ave
chr10:24951606-24953607	0.291723	0.36076	GATA2_target_TSS_shuffle_ave
chr10:30433021-30435022	0.192751	0.199247	GATA2_target_TSS_shuffle_ave
chr10:80077646-80079647	0.170452	0.188203	GATA2_target_TSS_shuffle_ave
chr10:80077912-80079913	0.203442	0.214432	GATA2_target_TSS_shuffle_ave
chr10:90920276-90922277	0.140134	0.164275	GATA2_target_TSS_shuffle_ave
chr11:7512298-7514299	0.251859	0.29818	GATA2_target_TSS_shuffle_ave
chr11:22829299-22831300	0.37145	0.378707	GATA2_target_TSS_shuffle_ave
chr11:59614774-59616775	0.154185	0.203848	GATA2_target_TSS_shuffle_ave
chr11:61966634-61968635	0.259419	0.296339	GATA2_target_TSS_shuffle_ave
chr11:62840809-62842810	0.240786	0.221334	GATA2_target_TSS_shuffle_ave
chr11:73263505-73265506	0.234906	0.235599	GATA2_target_TSS_shuffle_ave
chr11:112225367-112227368	0.228873	0.262748	GATA2_target_TSS_shuffle_ave
chr12:6374045-6376046	0.167015	0.161974	GATA2_target_TSS_shuffle_ave
chr12:6376730-6378731	0.478136	0.29956	GATA2_target_TSS_shuffle_ave
chr12:10722323-10724324	0.156706	0.189123	GATA2_target_TSS_shuffle_ave
chr12:51046962-51048963	0.311273	0.33039	GATA2_target_TSS_shuffle_ave
chr12:52947871-52949872	0.190078	0.223175	GATA2_target_TSS_shuffle_ave
chr12:52948954-52950955	0.218869	0.255385	GATA2_target_TSS_shuffle_ave
chr12:69469349-69471350	0.147236	0.175779	GATA2_target_TSS_shuffle_ave
chr12:71438798-71440799	0.154796	0.169797	GATA2_target_TSS_shuffle_ave
chr12:93376883-93378884	0.126617	0.177619	GATA2_target_TSS_shuffle_ave
chr12:93568814-93570815	0.24048	0.29864	GATA2_target_TSS_shuffle_ave
chr12:114683175-114685176	0.253157	0.283455	GATA2_target_TSS_shuffle_ave
chr13:46210871-46212872	0.277289	0.312445	GATA2_target_TSS_shuffle_ave
chr13:60162928-60164929	0.154262	0.202008	GATA2_target_TSS_shuffle_ave
chr13:99085625-99087626	0.745344	0.803889	GATA2_target_TSS_shuffle_ave
chr14:49851821-49853822	0.665999	0.527336	GATA2_target_TSS_shuffle_ave
chr14:55579888-55581889	0.330671	0.313365	GATA2_target_TSS_shuffle_ave
chr14:59918713-59920714	0.455454	0.501108	GATA2_target_TSS_shuffle_ave
chr14:73566620-73568621	0.155102	0.157373	GATA2_target_TSS_shuffle_ave
chr14:74492756-74494757	0.248805	0.289897	GATA2_target_TSS_shuffle_ave
chr14:74493177-74495178	0.20665	0.220874	GATA2_target_TSS_shuffle_ave
chr14:88823153-88825154	0.336245	0.363061	GATA2_target_TSS_shuffle_ave
chr14:105485317-105487318	1.08151	0.798827	GATA2_target_TSS_shuffle_ave
chr15:55742152-55744153	0.19298	0.212131	GATA2_target_TSS_shuffle_ave
chr15:56733086-56735087	0.0991247	0.0924909	GATA2_target_TSS_shuffle_ave
chr15:68276745-68278746	0.119056	0.151391	GATA2_target_TSS_shuffle_ave
chr15:70097176-70099177	0.374658	0.383308	GATA2_target_TSS_shuffle_ave
chr15:96324938-96326939	0.192751	0.20937	GATA2_target_TSS_shuffle_ave
chr15:96326361-96328362	0.188169	0.21029	GATA2_target_TSS_shuffle_ave
chr16:30095915-30097916	0.179234	0.216272	GATA2_target_TSS_shuffle_ave
chr16:30948068-30950069	0.235669	0.306002	GATA2_target_TSS_shuffle_ave
chr16:53432977-53434978	0.160142	0.202928	GATA2_target_TSS_shuffle_ave
chr16:67415833-67417834	1.53597	0.967704	GATA2_target_TSS_shuffle_ave
chr16:68263516-68265517	0.140898	0.153231	GATA2_target_TSS_shuffle_ave
chr16:68736292-68738293	0.0910298	0.0970924	GATA2_target_TSS_shuffle_ave
chr16:71288715-71290716	0.171444	0.197866	GATA2_target_TSS_shuffle_ave
chr16:74606144-74608145	0.139752	0.166116	GATA2_target_TSS_shuffle_ave
chr16:88452280-88454281	0.587876	0.626269	GATA2_target_TSS_shuffle_ave
chr17:9643698-9645699	0.684327	0.707256	GATA2_target_TSS_shuffle_ave
chr17:10197551-10199552	0.157927	0.173478	GATA2_target_TSS_shuffle_ave
chr17:19647136-19649137	0.45408	0.531938	GATA2_target_TSS_shuffle_ave
chr17:41527308-41529309	0.892122	0.649736	GATA2_target_TSS_shuffle_ave
chr17:42535241-42537242	0.330823	0.361221	GATA2_target_TSS_shuffle_ave
chr17:49967970-49969971	0.117835	0.129764	GATA2_target_TSS_shuffle_ave
chr17:57849056-57851057	0.17847	0.185902	GATA2_target_TSS_shuffle_ave
chr17:59330655-59332656	0.175874	0.163355	GATA2_target_TSS_shuffle_ave
chr17:61862521-61864522	1.65717	0.939634	GATA2_target_TSS_shuffle_ave
chr17:73311005-73313006	0.241779	0.271951	GATA2_target_TSS_shuffle_ave
chr17:76264348-76266349	0.179921	0.187743	GATA2_target_TSS_shuffle_ave
chr17:78377649-78379650	0.354573	0.416899	GATA2_target_TSS_shuffle_ave
chr18:499722-501723	0.211079	0.234679	GATA2_target_TSS_shuffle_ave
chr18:3410608-3412609	0.29073	0.313825	GATA2_target_TSS_shuffle_ave
chr18:6928966-6930967	0.280879	0.32855	GATA2_target_TSS_shuffle_ave
chr18:9474009-9476010	0.487681	0.576572	GATA2_target_TSS_shuffle_ave
chr18:22168392-22170393	0.168924	0.213051	GATA2_target_TSS_shuffle_ave
chr18:22168878-22170879	0.190384	0.216272	GATA2_target_TSS_shuffle_ave
chr18:58043226-58045227	0.13013	0.129763	GATA2_target_TSS_shuffle_ave
chr18:74596870-74598871	0.189162	0.184982	GATA2_target_TSS_shuffle_ave
chr19:5577349-5579350	0.140134	0.158293	GATA2_target_TSS_shuffle_ave
chr19:11088362-11090363	0.215279	0.200167	GATA2_target_TSS_shuffle_ave
chr19:15331545-15333546	0.68005	0.676887	GATA2_target_TSS_shuffle_ave
chr19:18322274-18324275	0.197562	0.223175	GATA2_target_TSS_shuffle_ave
chr19:38830841-38832842	0.184045	0.200627	GATA2_target_TSS_shuffle_ave
chr19:43780257-43782258	0.762069	0.5959	GATA2_target_TSS_shuffle_ave
chr19:48871421-48873422	0.153345	0.165655	GATA2_target_TSS_shuffle_ave
chr19:50332515-50334516	0.221923	0.227316	GATA2_target_TSS_shuffle_ave
chr19:51570283-51572284	0.148	0.136206	GATA2_target_TSS_shuffle_ave
chr19:52138938-52140939	0.204664	0.219493	GATA2_target_TSS_shuffle_ave
chr19:52689496-52691497	0.959021	0.74775	GATA2_target_TSS_shuffle_ave
chr19:52896693-52898694	0.172514	0.174398	GATA2_target_TSS_shuffle_ave
chr19:57848859-57850860	0.234524	0.248483	GATA2_target_TSS_shuffle_ave
chr19:57888074-57890075	0.290425	0.319806	GATA2_target_TSS_shuffle_ave
chr2:9002709-9004710	0.216959	0.230077	GATA2_target_TSS_shuffle_ave
chr2:9950693-9952694	0.210239	0.230997	GATA2_target_TSS_shuffle_ave
chr2:24359714-24361715	0.182976	0.201087	GATA2_target_TSS_shuffle_ave
chr2:27211027-27213028	0.372825	0.387909	GATA2_target_TSS_shuffle_ave
chr2:30145941-30147942	0.144869	0.18038	GATA2_target_TSS_shuffle_ave
chr2:43994989-43996990	0.275991	0.29956	GATA2_target_TSS_shuffle_ave
chr2:46292667-46294668	0.168008	0.172558	GATA2_target_TSS_shuffle_ave
chr2:66432452-66434453	0.388786	0.396653	GATA2_target_TSS_shuffle_ave
chr2:66432470-66434471	0.263085	0.291738	GATA2_target_TSS_shuffle_ave
chr2:69643425-69645426	0.737784	0.802048	GATA2_target_TSS_shuffle_ave
chr2:84459045-84461046	0.157927	0.194185	GATA2_target_TSS_shuffle_ave
chr2:157874862-157876863	0.151971	0.171637	GATA2_target_TSS_shuffle_ave
chr2:172083740-172085741	0.197104	0.236059	GATA2_target_TSS_shuffle_ave
chr2:172554373-172556374	0.183129	0.245722	GATA2_target_TSS_shuffle_ave
chr2:191244185-191246186	0.188551	0.230537	GATA2_target_TSS_shuffle_ave
chr2:218291586-218293587	0.416889	0.38883	GATA2_target_TSS_shuffle_ave
chr2:227324151-227326152	0.173506	0.182221	GATA2_target_TSS_shuffle_ave
chr2:233353507-233355508	0.271868	0.349717	GATA2_target_TSS_shuffle_ave
chr20:775015-777016	0.277519	0.325329	GATA2_target_TSS_shuffle_ave
chr20:832715-834716	0.182823	0.185442	GATA2_target_TSS_shuffle_ave
chr20:2523702-2525703	0.162662	0.184062	GATA2_target_TSS_shuffle_ave
chr20:11889723-11891724	0.42063	0.373184	GATA2_target_TSS_shuffle_ave
chr20:17681295-17683296	0.12677	0.123321	GATA2_target_TSS_shuffle_ave
chr20:33730657-33732658	0.275915	0.248483	GATA2_target_TSS_shuffle_ave
chr20:49712878-49714879	0.316619	0.23928	GATA2_target_TSS_shuffle_ave
chr20:63215139-63217140	0.494555	0.485463	GATA2_target_TSS_shuffle_ave
chr21:26170128-26172129	0.246666	0.263669	GATA2_target_TSS_shuffle_ave
chr21:36078389-36080390	0.124173	0.133905	GATA2_target_TSS_shuffle_ave
chr21:44872903-44874904	0.465077	0.411377	GATA2_target_TSS_shuffle_ave
chr22:28882572-28884573	0.250179	0.312905	GATA2_target_TSS_shuffle_ave
chr22:29580327-29582328	0.618346	0.626269	GATA2_target_TSS_shuffle_ave
chr22:37198385-37200386	0.366792	0.446349	GATA2_target_TSS_shuffle_ave
chr22:45307968-45309969	0.187405	0.221334	GATA2_target_TSS_shuffle_ave
chr3:11136093-11138094	0.131963	0.167496	GATA2_target_TSS_shuffle_ave
chr3:53346586-53348587	0.193438	0.198326	GATA2_target_TSS_shuffle_ave
chr3:57169306-57171307	0.252547	0.280234	GATA2_target_TSS_shuffle_ave
chr3:61560569-61562570	0.537243	0.490985	GATA2_target_TSS_shuffle_ave
chr3:66132610-66134611	0.288668	0.32993	GATA2_target_TSS_shuffle_ave
chr3:112085335-112087336	0.115696	0.144949	GATA2_target_TSS_shuffle_ave
chr3:120093417-120095418	0.1871	0.177619	GATA2_target_TSS_shuffle_ave
chr3:123584300-123586301	0.363585	0.308763	GATA2_target_TSS_shuffle_ave
chr3:126474891-126476892	0.965817	0.781341	GATA2_target_TSS_shuffle_ave
chr3:127597267-127599268	0.132192	0.176239	GATA2_target_TSS_shuffle_ave
chr3:127597410-127599411	0.984832	0.92721	GATA2_target_TSS_shuffle_ave
chr3:128492185-128494186	0.253158	0.246182	GATA2_target_TSS_shuffle_ave
chr3:128878596-128880597	0.191376	0.184522	GATA2_target_TSS_shuffle_ave
chr3:151084697-151086698	0.54175	0.595439	GATA2_target_TSS_shuffle_ave
chr3:188152284-188154285	0.17427	0.202468	GATA2_target_TSS_shuffle_ave
chr3:188153057-188155058	0.1606	0.154612	GATA2_target_TSS_shuffle_ave
chr3:194632689-194634690	0.156324	0.20845	GATA2_target_TSS_shuffle_ave
chr4:1711344-1713345	0.153116	0.14955	GATA2_target_TSS_shuffle_ave
chr4:39976956-39978957	0.133032	0.167956	GATA2_target_TSS_shuffle_ave
chr4:53365066-53367067	0.153269	0.172098	GATA2_target_TSS_shuffle_ave
chr4:78550747-78552748	0.160829	0.177159	GATA2_target_TSS_shuffle_ave
chr4:85474150-85476151	0.149756	0.139887	GATA2_target_TSS_shuffle_ave
chr4:105893775-105895776	0.132879	0.175779	GATA2_target_TSS_shuffle_ave
chr4:128808700-128810701	0.134865	0.133445	GATA2_target_TSS_shuffle_ave
chr4:173167811-173169812	0.301422	0.35846	GATA2_target_TSS_shuffle_ave
chr4:188108603-188110604	0.218028	0.266429	GATA2_target_TSS_shuffle_ave
chr5:31638131-31640132	0.162204	0.230997	GATA2_target_TSS_shuffle_ave
chr5:41509628-41511629	0.265376	0.322108	GATA2_target_TSS_shuffle_ave
chr5:42422439-42424440	0.180074	0.184982	GATA2_target_TSS_shuffle_ave
chr5:50664899-50666900	0.183434	0.214892	GATA2_target_TSS_shuffle_ave
chr5:52988340-52990341	0.221847	0.283915	GATA2_target_TSS_shuffle_ave
chr5:61331258-61333259	0.246284	0.266889	GATA2_target_TSS_shuffle_ave
chr5:76402285-76404286	0.192827	0.206609	GATA2_target_TSS_shuffle_ave
chr5:116573934-116575935	0.241168	0.226396	GATA2_target_TSS_shuffle_ave
chr5:119451473-119453474	0.231927	0.245722	GATA2_target_TSS_shuffle_ave
chr5:122842439-122844440	0.477906	0.416899	GATA2_target_TSS_shuffle_ave
chr5:131170735-131172736	0.192598	0.200627	GATA2_target_TSS_shuffle_ave
chr5:136131845-136133846	0.187482	0.20937	GATA2_target_TSS_shuffle_ave
chr5:142012041-142014042	0.286377	0.375945	GATA2_target_TSS_shuffle_ave
chr5:150112372-150114373	0.13853	0.169797	GATA2_target_TSS_shuffle_ave
chr5:150600080-150602081	0.349991	0.349257	GATA2_target_TSS_shuffle_ave
chr5:151685975-151687976	0.255066	0.263668	GATA2_target_TSS_shuffle_ave
chr5:173887349-173889350	0.190002	0.228696	GATA2_target_TSS_shuffle_ave
chr6:1608915-1610916	0.215585	0.281614	GATA2_target_TSS_shuffle_ave
chr6:10434015-10436016	0.0999647	0.140807	GATA2_target_TSS_shuffle_ave
chr6:11381348-11383349	0.121042	0.153691	GATA2_target_TSS_shuffle_ave
chr6:24401908-24403909	0.469735	0.381467	GATA2_target_TSS_shuffle_ave
chr6:37818727-37820728	0.136697	0.142188	GATA2_target_TSS_shuffle_ave
chr6:46651915-46653916	0.121577	0.115038	GATA2_target_TSS_shuffle_ave
chr6:75748192-75750193	0.173277	0.196946	GATA2_target_TSS_shuffle_ave
chr6:121434595-121436596	0.202221	0.229157	GATA2_target_TSS_shuffle_ave
chr6:137866214-137868215	0.220472	0.228697	GATA2_target_TSS_shuffle_ave
chr6:143449695-143451696	0.222916	0.23974	GATA2_target_TSS_shuffle_ave
chr6:143449805-143451806	0.194431	0.21075	GATA2_target_TSS_shuffle_ave
chr6:150864549-150866550	0.191071	0.219033	GATA2_target_TSS_shuffle_ave
chr6:166341576-166343577	0.247277	0.248023	GATA2_target_TSS_shuffle_ave
chr7:2843308-2845309	0.195424	0.217193	GATA2_target_TSS_shuffle_ave
chr7:12685856-12687857	0.150826	0.188203	GATA2_target_TSS_shuffle_ave
chr7:17939501-17941502	0.14464	0.202008	GATA2_target_TSS_shuffle_ave
chr7:20216404-20218405	1.0386	1.01602	GATA2_target_TSS_shuffle_ave
chr7:28957330-28959331	0.292945	0.300941	GATA2_target_TSS_shuffle_ave
chr7:30503841-30505842	0.166251	0.183141	GATA2_target_TSS_shuffle_ave
chr7:37448249-37450250	0.156324	0.187283	GATA2_target_TSS_shuffle_ave
chr7:44747581-44749582	0.127152	0.174398	GATA2_target_TSS_shuffle_ave
chr7:94906202-94908203	0.315014	0.316126	GATA2_target_TSS_shuffle_ave
chr7:102362872-102364873	0.276144	0.296339	GATA2_target_TSS_shuffle_ave
chr7:103148560-103150561	0.301422	0.258606	GATA2_target_TSS_shuffle_ave
chr7:105013190-105015191	0.148382	0.151391	GATA2_target_TSS_shuffle_ave
chr7:114085327-114087328	0.258351	0.234678	GATA2_target_TSS_shuffle_ave
chr7:124764792-124766793	0.217647	0.249403	GATA2_target_TSS_shuffle_ave
chr7:135210534-135212535	1.35155	0.797907	GATA2_target_TSS_shuffle_ave
chr8:17496088-17498089	0.197104	0.20845	GATA2_target_TSS_shuffle_ave
chr8:17799917-17801918	0.160982	0.147709	GATA2_target_TSS_shuffle_ave
chr8:19757029-19759030	0.211843	0.243881	GATA2_target_TSS_shuffle_ave
chr8:22986417-22988418	0.140668	0.174398	GATA2_target_TSS_shuffle_ave
chr8:23456695-23458696	0.369006	0.304622	GATA2_target_TSS_shuffle_ave
chr8:38727186-38729187	0.165564	0.160594	GATA2_target_TSS_shuffle_ave
chr8:42540926-42542927	0.184121	0.21075	GATA2_target_TSS_shuffle_ave
chr8:42895946-42897947	0.150825	0.15047	GATA2_target_TSS_shuffle_ave
chr8:42896290-42898291	0.2388	0.260447	GATA2_target_TSS_shuffle_ave
chr8:97774057-97776058	0.165182	0.248023	GATA2_target_TSS_shuffle_ave
chr8:102411759-102413760	0.881431	0.636393	GATA2_target_TSS_shuffle_ave
chr8:130442674-130444675	0.135628	0.134365	GATA2_target_TSS_shuffle_ave
chr8:141307305-141309306	0.673942	0.62857	GATA2_target_TSS_shuffle_ave
chr9:89604012-89606013	0.134483	0.153231	GATA2_target_TSS_shuffle_ave
chr9:105243622-105245623	1.62365	1.1283	GATA2_target_TSS_shuffle_ave
chr9:109497313-109499314	0.141738	0.172558	GATA2_target_TSS_shuffle_ave
chr9:111895814-111897815	0.226276	0.231918	GATA2_target_TSS_shuffle_ave
chr9:130692721-130694722	0.0927099	0.106296	GATA2_target_TSS_shuffle_ave
chr9:136244841-136246842	0.125777	0.126082	GATA2_target_TSS_shuffle_ave
chrX:7146237-7148238	0.246208	0.26965	GATA2_target_TSS_shuffle_ave
chrX:24148173-24150174	0.201915	0.201547	GATA2_target_TSS_shuffle_ave
chrX:68646666-68648667	0.095459	0.0915706	GATA2_target_TSS_shuffle_ave
chrX:105821539-105823540	0.0997356	0.128383	GATA2_target_TSS_shuffle_ave
chrX:106999212-107001213	0.0404746	0.0492365	GATA2_target_TSS_shuffle_ave
chrX:112839815-112841816	0.0577337	0.0740848	GATA2_target_TSS_shuffle_ave
chrX:132488968-132490969	0.00656759	0.0174859	GATA2_target_TSS_shuffle_ave
chrX:134795395-134797396	0.0044293	0.0133445	GATA2_target_TSS_shuffle_ave
